# Supplementary material for: VLF: An R package for the analysis of very low frequency variants in DNA sequences
Source: Biodivers Data J. 2023 Jan 26;11:e96480. doi: 10.3897/BDJ.11.e96480 (PMC10848336; doi:10.3897/BDJ.11.e96480)
Supplement: Supplementary material 1 — Fish 5'-COI FASTA Alignment [file bdj-11-e96480-s001.fas]

>EGRPR088-07|Tetrapturus_belone
CCTCTATCTAGTATTTGGTGCTTGAGCCGGAATGGTGGGCACTGCCCTGAGCCTCCTAATTCGAGCTGAACTTAGCCAACCTGGCGCTTTACTAGGCGATGATCAAATTTATAACGTAATCGTTACAGCCCACGCCTTCGTAATAATCTTCTTTATAGTAATGCCAATTATGATTGGAGGTTTCGGAAACTGACTGATCCCTCTAATGATCGGAGCCCCAGACATGGCTTTCCCTCGAATAAACAACATGAGCTTTTGACTGCTCCCTCCCTCATTCCTTCTACTTCTCGCCTCCTCCGGGGTTGAAGCCGGGGCCGGCACAGGGTGAACCGTTTACCCGCCTCTAGCAGGTAACCTAGCCCACGCAGGAGCATCTGTTGACCTAACTATTTTCTCCCTCCATCTAGCTGGTATTTCCTCCATCTTAGGAGCAATCAACTTTATCACTACCATCATTAACATGAAACCATCTGCCGTTTCAATGTACCAAATCCCCCTGTTCGTCTGAGCAGTACTGATTACAGCTGTCCTTCTACTCCTTTCTCTACCAGTCCTAGCTGCTGGAATTACAATGCTTCTCACGGATCGGAATCTTAACACTGCCTTCTTCGACCCAGCAGGAGGCGGTGATCCAATCCTTTATCAACACCTA
>EGRPR087-07|Tetrapturus_belone
CCTCTATCTAGTATTTGGTGCTTGAGCCGGAATGGTGGGCACTGCCCTGAGCCTCCTAATTCGAGCTGAACTTAGCCAACCTGGCGCTTTACTAGGCGATGATCAAATTTATAACGTAATCGTTACAGCCCACGCCTTCGTAATAATCTTCTTTATAGTAATGCCAATTATGATTGGAGGTTTCGGAAACTGACTGATCCCTCTAATGATCGGAGCCCCAGACATGGCTTTCCCTCGAATAAACAACATGAGCTTTTGACTGCTCCCTCCCTCATTCCTTCTACTTCTCGCCTCCTCCGGGGTTGAAGCCGGGGCCGGCACAGGGTGAACCGTTTACCCGCCTCTAGCAGGTAACCTAGCCCACGCAGGAGCATCTGTTGACCTAACTATTTTCTCCCTCCATCTAGCTGGTATTTCCTCCATCTTAGGAGCAATCAACTTTATCACTACCATCATTAACATGAAACCATCTGCCGTTTCAATGTACCAAATCCCCCTGTTCGTCTGAGCAGTACTGATTACAGCTGTCCTTCTACTCCTTTCTCTACCAGTCCTAGCTGCTGGAATTACAATGCTTCTCACGGATCGGAATCTTAACACTGCCTTCTTCGACCCAGCAGGAGGCGGTGATCCAATCCTTTATCAACACCTA
>EGRPR086-07|Tetrapturus_belone
CCTCTATCTAGTATTTGGTGCTTGAGCCGGAATGGTGGGCACTGCCCTGAGCCTCCTAATTCGAGCTGAACTTAGCCAACCTGGCGCTTTACTAGGCGATGATCAAATTTATAACGTAATCGTTACAGCCCACGCCTTCGTAATAATCTTCTTTATAGTAATGCCAATTATGATTGGAGGTTTCGGAAACTGACTGATCCCTCTAATGATCGGAGCCCCAGACATGGCTTTCCCTCGAATAAACAACATGAGCTTTTGACTGCTCCCTCCCTCATTCCTTCTACTTCTCGCCTCCTCCGGGGTTGAAGCCGGGGCCGGCACAGGGTGAACCGTTTACCCGCCTCTAGCAGGTAACCTAGCCCACGCAGGAGCATCTGTTGACCTAACTATTTTCTCCCTCCATCTAGCTGGTATTTCCTCCATCTTAGGAGCAATCAACTTTATCACTACCATCATTAACATGAAACCATCTGCCGTTTCAATGTACCAAATCCCCCTGTTCGTCTGAGCAGTACTGATTACAGCTGTCCTTCTACTCCTTTCTCTACCAGTCCTAGCTGCTGGAATTACAATGCTTCTCACGGATCGGAATCTTAACACTGCCTTCTTCGACCCAGCAGGAGGCGGTGATCCAATCCTTTATCAACACCTA
>EGRPR085-07|Tetrapturus_belone
CCTCTATCTAGTATTTGGTGCTTGAGCCGGAATGGTGGGCACTGCCCTGAGCCTCCTAATTCGAGCTGAACTTAGCCAACCTGGCGCTTTACTAGGCGATGATCAAATTTATAACGTAATCGTTACAGCCCACGCCTTCGTAATAATCTTCTTTATAGTAATGCCAATTATGATTGGAGGTTTCGGAAACTGACTGATCCCTCTAATGATCGGAGCCCCAGACATGGCTTTCCCTCGAATAAACAACATGAGCTTTTGACTGCTCCCTCCCTCATTCCTTCTACTTCTCGCCTCCTCCGGGGTTGAAGCCGGGGCCGGCACAGGGTGAACCGTTTACCCGCCTCTAGCAGGTAACCTAGCCCACGCAGGAGCATCTGTTGACCTAACTATTTTCTCCCTCCATCTAGCTGGTATTTCCTCCATCTTAGGAGCAATCAACTTTATCACTACCATCATTAACATGAAACCATCTGCCGTTTCAATGTACCAAATCCCCCTGTTCGTCTGAGCAGTACTGATTACAGCTGTCCTTCTACTCCTTTCTCTACCAGTCCTAGCTGCTGGAATTACAATGCTTCTCACGGATCGGAATCTTAACACTGCCTTCTTCGACCCAGCAGGAGGCGGTGATCCAATCCTTTATCAACACCTA
>EGRPR084-07|Tetrapturus_belone
CCTCTATCTAGTATTTGGTGCTTGAGCCGGAATGGTGGGCACTGCCCTGAGCCTCCTAATTCGAGCTGAACTTAGCCAACCTGGCGCTTTACTAGGCGATGATCAAATTTATAACGTAATCGTTACAGCCCACGCCTTCGTAATAATCTTCTTTATAGTAATGCCAATTATGATTGGAGGTTTCGGAAACTGACTGATCCCTCTAATGATCGGAGCCCCAGACATGGCTTTCCCTCGAATAAACAACATGAGCTTTTGACTGCTCCCTCCCTCATTCCTTCTACTTCTCGCCTCCTCCGGGGTTGAAGCCGGGGCCGGCACAGGGTGAACCGTTTACCCGCCTCTAGCAGGTAACCTAGCCCACGCAGGAGCATCTGTTGACCTAACTATTTTCTCCCTCCATCTAGCTGGTATTTCCTCCATCTTAGGAGCAATCAACTTTATCACTACCATCATTAACATGAAACCATCTGCCGTTTCAATGTACCAAATCCCCCTGTTCGTCTGAGCAGTACTGATTACAGCTGTCCTTCTACTCCTTTCTCTACCAGTCCTAGCTGCTGGAATTACAATGCTTCTCACGGATCGGAATCTTAACACTGCCTTCTTCGACCCAGCAGGAGGCGGTGATCCAATCCTTTATCAACACCTA
>EBFSF001-07|Makaira_nigricans
CCTCTATCTAGTATTCGGTGCTTGAGCCGGAATGGTGGGCACTGCCCTGAGCCTTCTAATTCGAGCTGAACTTAGCCAACCTGGCGCTTTACTAGGCGATGATCAAATTTATAACGTAATCGTTACAGCCCACGCCTTCGTAATAATCTTCTTTATAGTAATGCCAATTATGATTGGAGGTTTCGGAAACTGACTGATTCCTCTAATGATCGGAGCCCCAGACATGGCCTTCCCTCGAATAAACAACATGAGCTTTTGACTGCTCCCTCCCTCATTCCTTCTTCTCCTCGCCTCCTCCGGAGTTGAAGCCGGGGCCGGCACAGGGTGAACCGTTTACCCACCTCTAGCAGGTAACCTAGCCCACGCAGGAGCATCTGTTGACCTAACTATTTTCTCCCTCCATCTAGCTGGTATTTCTTCCATCTTAGGAGCTATCAACTTTATCACTACCATCATTAACATGAAACCAGCTGCCGTTTCAATGTACCAAATCCCCCTATTCGTCTGAGCAGTACTGATTACAGCTGTCCTTCTACTCCTTTCTCTGCCCGTCCTAGCTGCTGGGATCACAATGCTTCTCACAGATCGCAATCTTAACACTGCCTTCTTCGACCCAGCAGGGGGTGGTGACCCAATCCTTTATCAACACCTA
>EBFSF002-07|Makaira_nigricans
CCTCTATCTAGTATTCGGTGCTTGAGCCGGAATGGTGGGCACTGCCCTGAGCCTTCTAATTCGAGCTGAACTTAGCCAACCTGGCGCTTTACTAGGCGATGATCAAATTTATAACGTAATCGTTACAGCCCACGCCTTCGTAATAATCTTCTTTATAGTAATGCCAATTATGATTGGAGGTTTCGGAAACTGACTGATTCCTCTAATGATCGGAGCCCCAGACATGGCCTTCCCTCGAATAAACAACATGAGCTTTTGACTGCTCCCTCCCTCATTCCTTCTTCTCCTCGCCTCCTCCGGAGTTGAAGCCGGGGCCGGCACAGGGTGAACCGTTTACCCGCCTCTAGCAGGTAACCTAGCCCACGCAGGAGCATCTGTTGACCTAACTATTTTTTCCCTCCATCTAGCTGGTATTTCCTCCATCTTAGGAGCTATCAACTTTATTACTACCATCATTAACATGAAACCAGCTGCCGTTTCAATGTACCAAATCCCCCTATTCGTCTGAGCAGTACTGATTACAGCTGTCCTTCTACTCCTTTCTCTGCCCGTCCTAGCTGCTGGGATCACAATGCTTCTCACGGATCGCAATCTTAACACTGCCTTCTTCGACCCAGCAGGGGGTGGTGACCCAATCCTTTATCAACACCTA
>EBFSF003-07|Makaira_nigricans
CCTCTATCTAGTATTCGGTGCTTGAGCCGGAATGGTGGGCACTGCCCTGAGCCTTCTAATTCGAGCTGAACTTAGCCAACCTGGCGCTTTACTAGGCGATGATCAAATTTATAACGTAATCGTTACAGCCCACGCCTTCGTAATAATCTTCTTTATAGTAATGCCAATTATGATTGGAGGTTTCGGAAACTGACTGATTCCTCTAATGATCGGAGCCCCAGACATGGCCTTCCCTCGAATAAACAACATGAGCTTTTGACTGCTCCCTCCCTCATTCCTTCTTCTCCTCGCCTCCTCCGGAGTTGAAGCCGGGGCCGGCACAGGGTGAACCGTTTACCCGCCTCTAGCAGGTAACCTAGCCCACGCAGGAGCATCTGTTGACCTAACTATTTTTTCCCTCCATCTAGCTGGTATTTCCTCCATCTTAGGAGCTATCAACTTTATTACTACCATCATTAACATGAAACCAGCTGCCGTTTCAATGTACCAAATCCCCCTATTCGTCTGAGCAGTACTGATTACAGCTGTCCTTCTACTCCTTTCTCTGCCCGTCCTAGCTGCTGGGATCACAATGCTTCTCACGGATCGCAATCTTAACACTGCCTTCTTCGACCCAGCAGGGGGTGGTGACCCAATCCTTTATCAACACCTA
>EBFSF004-07|Makaira_nigricans
CCTCTATCTAGTATTCGGTGCTTGAGCCGGAATGGTGGGCACTGCCCTGAGCCTTCTAATTCGAGCTGAACTTAGCCAACCTGGCGCTTTACTAGGCGATGATCAAATTTATAACGTAATCGTTACAGCCCACGCCTTCGTAATAATCTTCTTTATAGTAATGCCAATTATGATTGGAGGTTTCGGAAACTGACTGATTCCTCTAATGATCGGAGCCCCAGACATGGCCTTCCCTCGAATAAACAACATGAGCTTTTGACTGCTCCCTCCCTCATTCCTTCTTCTCCTCGCCTCCTCCGGAGTTGAAGCCGGGGCCGGCACAGGGTGAACCGTTTACCCACCTCTAGCAGGTAACCTAGCCCACGCAGGAGCATCTGTTGACCTAACTATTTTCTCCCTCCATCTAGCTGGTATTTCTTCCATCTTAGGAGCTATCAACTTTATCACTACCATCATTAACATGAAACCAGCTGCCGTTTCAATGTACCAAATCCCCCTATTCGTCTGAGCAGTACTGATTACAGCTGTCCTTCTACTCCTTTCTCTGCCCGTCCTAGCTGCTGGGATCACAATGCTTCTCACAGATCGCAATCTTAACACTGCCTTCTTCGACCCAGCAGGGGGTGGTGACCCAATCCTTTATCAACACCTA
>EBFSF005-07|Makaira_nigricans
CCTCTATCTAGTATTCGGTGCTTGAGCCGGAATGGTGGGCACTGCCCTGAGCCTTCTAATTCGAGCTGAACTTAGCCAACCTGGCGCTTTACTAGGCGATGATCAAATTTATAACGTAATCGTTACAGCCCACGCCTTCGTAATAATCTTCTTTATAGTAATGCCAATTATGATTGGAGGTTTCGGAAACTGACTGATTCCTCTAATGATCGGAGCCCCAGACATGGCCTTCCCTCGAATAAACAACATGAGCTTTTGACTGCTCCCTCCCTCATTCCTTCTTCTCCTCGCCTCCTCCGGAGTTGAAGCCGGGGCCGGCACAGGGTGAACCGTTTACCCGCCTCTAGCAGGTAACCTAGCCCACGCAGGAGCATCTGTTGACCTAACTATTTTTTCCCTCCATCTAGCTGGTATTTCCTCCATCTTAGGAGCTATCAACTTTATTACTACCATCATTAACATGAAACCAGCTGCCGTTTCAATGTACCAAATCCCCCTATTCGTCTGAGCAGTACTGATTACAGCTGTCCTTCTACTCCTTTCTCTGCCCGTCCTAGCTGCTGGGATCACAATGCTTCTCACGGATCGCAATCTTAACACTGCCTTCTTCGACCCAGCAGGGGGTGGTGACCC-------------------
>EBFSF006-07|Makaira_nigricans
CCTCTATCTAGTATTCGGTGCTTGAGCCGGAATGGTGGGCACTGCCCTGAGCCTTCTAATTCGAGCTGAACTTAGCCAACCTGGCGCTTTACTAGGCGATGATCAAATTTATAACGTAATCGTTACAGCCCACGCCTTCGTAATAATCTTCTTTATAGTAATGCCAATTATGATTGGAGGTTTCGGAAACTGACTGATTCCTCTAATGATCGGAGCCCCAGACATGGCCTTCCCTCGAATAAACAACATGAGCTTTTGACTGCTCCCTCCCTCATTCCTTCTTCTCCTCGCCTCCTCCGGAGTTGAAGCCGGGGCCGGCACAGGGTGAACCGTTTACCCGCCTCTAGCAGGTAACCTAGCCCACGCAGGAGCATCTGTTGACCTAACTATTTTTTCCCTCCATCTAGCTGGTATTTCCTCCATCTTAGGAGCTATCAACTTTATTACTACCATCATTAACATGAAACCAGCTGCCGTTTCAATGTACCAAATCCCCCTATTCGTCTGAGCAGTACTGATTACAGCTGTCCTTCTACTCCTTTCTCTGCCCGTCCTAGCTGCTGGGATCACAATGCTTCTCACGGATCGCAATCTTAACACTGCCTTCTTCGACCCAGCAGGGGGTGGTGACCCAATCCTTTATCAACACCTA
>EBFSF007-07|Makaira_nigricans
CCTCTATCTAGTATTCGGTGCTTGAGCCGGAATGGTGGGCACTGCCCTGAGCCTTCTAATTCGAGCTGAACTTAGCCAACCTGGCGCTTTACTAGGCGATGATCAAATTTATAACGTAATCGTTACAGCCCACGCCTTCGTAATAATCTTCTTTATAGTAATGCCAATTATGATTGGAGGTTTCGGAAACTGACTGATTCCTCTAATGATCGGAGCCCCAGACATGGCCTTCCCTCGAATAAACAACATGAGCTTTTGACTGCTCCCTCCCTCATTCCTTCTTCTCCTCGCCTCCTCCGGAGTTGAAGCCGGGGCCGGCACAGGGTGAACCGTTTACCCGCCTCTAGCAGGTAACCTAGCCCACGCAGGAGCATCTGTTGACCTAACTATTTTTTCCCTCCATCTAGCTGGTATTTCCTCCATCTTAGGAGCTATCAACTTTATTACTACCATCATTAACATGAAACCAGCTGCCGTTTCAATGTACCAAATCCCCCTATTCGTCTGAGCAGTACTGATTACAGCTGTCCTTCTACTCCTTTCTCTGCCCGTCCTAGCTGCTGGGATCACAATGCTTCTCACGGATCGCAATCTTAACACTGCCTTCTTCGACCCAGCAGGGGGTGGTGACCCAATCCTTTATCAACACCTA
>EBFSF008-07|Makaira_nigricans
CCTCTATCTAGTATTCGGTGCTTGAGCCGGAATGGTGGGCACTGCCCTGAGCCTTCTAATTCGAGCTGAACTTAGCCAACCTGGCGCTTTACTAGGCGATGATCAAATTTATAACGTAATCGTTACAGCCCACGCCTTCGTAATAATCTTCTTTATAGTAATGCCAATTATGATTGGAGGTTTCGGAAACTGACTGATTCCTCTAATGATCGGAGCCCCAGACATGGCCTTCCCTCGAATAAACAACATGAGCTTTTGACTGCTCCCTCCCTCATTCCTTCTTCTCCTCGCCTCCTCCGGAGTTGAAGCCGGGGCCGGCACAGGGTGAACCGTTTACCCACCTCTAGCAGGTAACCTAGCCCACGCAGGAGCATCTGTTGACCTAACTATTTTCTCCCTCCATCTAGCTGGTATTTCTTCCATCTTAGGAGCTATCAACTTTATCACTACCATCATTAACATGAAACCAGCTGCCGTTTCAATGTACCAAATCCCCCTATTCGTCTGAGCAGTACTGATTACAGCTGTCCTTCTACTCCTTTCTCTGCCCGTCCTAGCTGCTGGGATCACAATGCTTCTCACAGATCGCAATCTTAACACTGCCTTCTTCGACCCAGCAGGGGGTGGTGACCCAATCCTTTATCAACACCTA
>EBFSF009-07|Makaira_nigricans
CCTCTATCTAGTATTCGGTGCTTGAGCCGGAATGGTGGGCACTGCCCTGAGCCTCCTAATTCGAGCTGAACTTAGCCAACCTGGCGCTTTACTAGGCGATGATCAAATTTATAACGTAATCGTTACAGCCCACGCCTTCGTAATAATCTTCTTTATAGTAATGCCAATTATGATTGGAGGTTTCGGAAACTGACTGATTCCTCTAATGATCGGAGCCCCAGACATGGCCTTCCCTCGAATAAACAACATGAGCTTTTGACTGCTCCCTCCCTCATTCCTTCTTCTCCTCGCCTCCTCCGGAGTTGAAGCCGGGGCCGGCACAGGGTGAACCGTTTACCCGCCTCTAGCAGGTAACCTAGCCCACGCAGGAGCATCTGTTGACCTAACTATTTTTTCCCTCCATCTAGCTGGTATTTCCTCCATCTTAGGAGCTATCAACTTTATTACTACCATCATTAACATGAAACCAGCTGCCGTTTCAATATACCAAATCCCCCTATTCGTCTGAGCAGTACTGATTACAGCTGTCCTTCTACTCCTTTCTCTGCCCGTCCTAGCTGCTGGGATCACAATGCTTCTCACGGATCGCAATCTTAACACTGCCTTCTTCGACCCAGCAGGGGGTGGTGACCCAATCCTTTATCAACACCTA
>EBFSF010-07|Makaira_nigricans
CCTCTATCTAGTATTCGGTGCTTGAGCCGGAATGGTGGGCACTGCCCTGAGCCTTCTAATTCGAGCTGAACTTAGCCAACCTGGCGCTTTACTAGGCGATGATCAAATTTATAACGTAATCGTTACAGCCCACGCCTTCGTAATAATCTTCTTTATAGTAATGCCAATTATGATTGGAGGTTTCGGAAACTGACTGATTCCTCTAATGATCGGAGCCCCAGACATGGCCTTCCCTCGAATAAACAACATGAGCTTTTGACTGCTCCCTCCCTCATTCCTTCTTCTCCTCGCCTCCTCCGGAGTTGAAGCCGGGGCCGGCACAGGGTGAACCGTTTACCCGCCTCTAGCAGGTAACCTAGCCCACGCAGGAGCATCTGTTGACCTAACTATTTTTTCCCTCCATCTAGCTGGTATTTCCTCCATCTTAGGAGCTATCAACTTTATTACTACCATCATTAACATGAAACCAGCTGCCGTTTCAATGTACCAAATCCCCCTATTCGTCTGAGCAGTACTGATTACAGCTGTCCTTCTACTCCTTTCTCTGCCCGTCCTAGCTGCTGGGATCACAATGCTTCTCACGGATCGCAATCTTAACACTGCCTTCTTCGACCCAGCAGGGGGTGGTGACCCAATCCTTTATCAACACCTA
>EBFSF011-07|Makaira_nigricans
CCTCTATCTAGTATTCGGTGCTTGAGCCGGAATGGTGGGCACTGCCCTGAGCCTTCTAATTCGAGCTGAACTTAGCCAACCTGGCGCTTTACTAGGCGATGATCAAATTTATAACGTAATCGTTACAGCCCACGCCTTCGTAATAATCTTCTTTATAGTAATGCCAATTATGATTGGAGGTTTCGGAAACTGACTGATTCCTCTAATGATCGGAGCCCCAGACATGGCCTTCCCTCGAATAAACAACATGAGCTTTTGACTGCTCCCTCCCTCATTCCTTCTTCTCCTCGCCTCCTCCGGAGTTGAAGCCGGGGCCGGCACAGGGTGAACCGTTTACCCACCTCTAGCAGGTAACCTAGCCCACGCAGGAGCATCTGTTGACCTAACTATTTTCTCCCTCCATCTAGCTGGTATTTCTTCCATCTTAGGAGCTATCAACTTTATCACTACCATCATTAACATGAAACCAGCTGCCGTTTCAATGTACCAAATCCCCCTATTCGTCTGAGCAGTACTGATTACAGCTGTCCTTCTACTCCTTTCTCTGCCCGTCCTAGCTGCTGGGATCACAATGCTTCTCACAGATCGCAATCTTAACACTGCCTTCTTCGACCCAGCAGGGGGTGGTGACCCAATCCTTTATCAACACCTA
>EBFSF012-07|Makaira_nigricans
CCTCTATCTAGTATTCGGTGCTTGAGCCGGAATGGTGGGCACTGCCCTGAGCCTTCTAATTCGAGCTGAACTTAGCCAACCTGGCGCTTTACTAGGCGATGATCAAATTTATAACGTAATCGTTACAGCCCACGCCTTCGTAATAATCTTCTTTATAGTAATGCCAATTATGATTGGAGGTTTCGGAAACTGACTGATTCCTCTAATGATCGGAGCCCCAGACATGGCCTTCCCTCGAATAAACAACATGAGCTTTTGACTGCTCCCTCCCTCATTCCTTCTTCTCCTCGCCTCCTCCGGAGTTGAAGCCGGGGCCGGCACAGGGTGAACCGTTTACCCGCCTCTAGCAGGTAACCTAGCCCACGCAGGAGCATCTGTTGACCTAACTATTTTTTCCCTCCATCTAGCTGGTATTTCCTCCATCTTAGGAGCTATCAACTTTATTACTACCATCATTAACATGAAACCAGCTGCCGTTTCAATGTACCAAATCCCCCTATTCGTCTGAGCAGTACTGATTACAGCTGTCCTTCTACTCCTTTCTCTGCCCGTCCTAGCTGCTGGGATCACAATGCTTCTCACGGATCGCAATCTTAACACTGCCTTCTTCGACCCAGCAGGGGGTGGTGACCCAATCCTTTATCAACACCTA
>EBFSF013-07|Makaira_nigricans
CCTCTATCTAGTATTCGGTGCTTGAGCCGGAATGGTGGGCACTGCCCTGAGCCTTCTAATTCGAGCTGAACTTAGCCAACCTGGCGCTTTACTAGGCGATGATCAAATTTATAACGTAATCGTTACAGCCCACGCCTTCGTAATAATCTTCTTTATAGTAATGCCAATTATGATTGGAGGTTTCGGAAACTGACTGATTCCTCTAATGATCGGAGCCCCAGACATGGCCTTCCCTCGAATAAACAACATGAGCTTTTGACTGCTCCCTCCCTCATTCCTTCTTCTCCTCGCCTCCTCCGGAGTTGAAGCCGGGGCCGGCACAGGGTGAACCGTTTACCCGCCTCTAGCAGGTAACCTAGCCCACGCAGGAGCATCTGTTGACCTAACTATTTTTTCCCTCCATCTAGCTGGTATTTCCTCCATCTTAGGAGCTATCAACTTTATTACTACCATCATTAACATGAAACCAGCTGCCGTTTCAATGTACCAAATCCCCCTATTCGTCTGAGCAGTACTGATTACAGCTGTCCTTCTACTCCTTTCTCTGCCCGTCCTAGCTGCTGGGATCACAATGCTTCTCACGGATCGCAATCTTAACACTGCCTTCTTCGACCCAGCAGGGGGTGGTGACCCAATCCTTTATCAACACCTA
>EBFSF014-07|Makaira_nigricans
CCTCTATCTAGTATTCGGTGCTTGAGCCGGAATGGTGGGCACTGCCCTGAGCCTTCTAATTCGAGCTGAACTTAGCCAACCTGGCGCTTTACTAGGCGATGATCAAATTTATAACGTAATCGTTACAGCCCACGCCTTCGTAATAATCTTCTTTATAGTAATGCCAATTATGATTGGAGGTTTCGGAAACTGACTGATTCCTCTAATGATCGGAGCCCCAGACATGGCCTTCCCTCGAATAAACAACATGAGCTTTTGACTGCTCCCTCCCTCATTCCTTCTTCTCCTCGCCTCCTCCGGAGTTGAAGCCGGGGCCGGCACAGGGTGAACCGTTTACCCGCCTCTAGCAGGTAACCTAGCCCACGCAGGAGCATCTGTTGACCTAACTATTTTTTCCCTCCATCTAGCTGGTATTTCCTCCATCTTAGGAGCTATCAACTTTATTACTACCATCATTAACATGAAACCAGCTGCCGTTTCAATGTACCAAATCCCCCTATTCGTCTGAGCAGTACTGATTACAGCTGTCCTTCTACTCCTTTCTCTGCCCGTCCTAGCTGCTGGGATCACAATGCTTCTCACGGATCGCAATCTTAACACTGCCTTCTTCGACCCAGCAGGGGGTGGTGACCCAATCCTTTATCAACACCTA
>EBFSF015-07|Makaira_nigricans
CCTCTATCTAGTATTCGGTGCTTGAGCCGGAATGGTGGGCACTGCCCTGAGCCTTCTAATTCGAGCTGAACTTAGCCAACCTGGCGCTTTACTAGGCGATGATCAAATTTATAACGTAATCGTTACAGCCCACGCCTTCGTAATAATCTTCTTTATAGTAATGCCAATTATGATTGGAGGTTTCGGAAACTGACTGATTCCTCTAATGATCGGAGCCCCAGACATGGCCTTCCCTCGAATAAACAACATGAGCTTTTGACTGCTCCCTCCCTCATTCCTTCTTCTCCTCGCCTCCTCCGGAGTTGAAGCCGGGGCCGGCACAGGGTGAACCGTTTACCCACCTCTAGCAGGTAACCTAGCCCACGCAGGAGCATCTGTTGACCTAACTATTTTCTCCCTCCATCTAGCTGGTATTTCTTCCATCTTAGGAGCTATCAACTTTATCACTACCATCATTAACATGAAACCAGCTGCCGTTTCAATGTACCAAATCCCCCTATTCGTCTGAGCAGTACTGATTACAGCTGTCCTTCTACTCCTTTCTCTGCCCGTCCTAGCTGCTGGGATCACAATGCTTCTCACAGATCGCAATCTTAACACTGCCTTCTTCGACCCAGCAGGGGGTGGTGACCCAATCCTTTATCAACACCTA
>EBFSF016-07|Kajikia_albida
CCTCTATCTAGTATTTGGTGCTTGAGCCGGAATGGTGGGCACTGCCCTGAGCCTCCTAATTCGAGCTGAACTTAGCCAACCTGGCGCTTTACTAGGCGATGATCAAATTTATAACGTAATCGTTACAGCCCACGCCTTCGTAATAATCTTCTTTATAGTAATGCCAATTATGATTGGAGGTTTCGGAAACTGACTGATCCCTCTAATGATCGGAGCCCCAGACATGGCCTTCCCTCGTATAAACAACATGAGCTTTTGACTGCTCCCTCCTTCATTCCTTCTACTCCTCGCCTCCTCCGGGGTTGAAGCCGGGGCCGGCACAGGGTGAACCGTTTACCCGCCTCTAGCAGGTAACCTAGCCCACGCAGGAGCATCTGTTGACCTAACTATTTTCTCTCTCCATCTAGCTGGTATTTCCTCCATCTTAGGAGCTATCAACTTTATCACTACCATCATTAACATGAAACCAGCTGCCGTTTCAATGTACCAAATCCCCCTATTCGTCTGAGCAGTACTAATTACAGCTGTCCTTCTACTCCTTTCTCTGCCCGTCCTAGCTGCTGGGATCACGATGCTTCTCACGGATCGAAATCTTAACACTGCCTTCTTCGACCCAGCAGGGGGTGGTGATCCAATCCTTTATCAACACCTA
>EBFSF018-07|Kajikia_albida
CCTCTATCTAGTATTTGGTGCTTGAGCCGGAATGGTGGGCACTGCCCTGAGCCTCCTAATTCGAGCTGAACTTAGCCAACCTGGCGCTTTACTAGGCGATGATCAAATTTATAACGTAATCGTTACAGCCCACGCCTTCGTAATAATCTTCTTTATAGTAATGCCAATTATGATTGGAGGTTTCGGAAACTGACTGATCCCTCTAATGATCGGAGCCCCAGACATGGCCTTCCCTCGTATAAACAACATGAGCTTTTGACTGCTCCCTCCTTCATTCCTTCTACTCCTCGCCTCCTCCGGGGTTGAAGCCGGGGCCGGCACAGGGTGAACCGTTTACCCGCCTCTAGCAGGTAACCTAGCCCACGCAGGAGCATCTGTTGACCTGACTATTTTCTCTCTCCATCTAGCTGGTATTTCCTCCATCTTAGGAGCTATCAACTTTATCACTACCATCATTAACATGAAACCAGCTGCCGTTTCAATGTACCAAATCCCCCTATTCGTCTGAGCAGTACTAATTACAGCTGTCCTTCTACTCCTTTCTCTGCCCGTCCTAGCTGCTGGGATCACAATGCTTCTCACGGATCGAAATCTTAACACTGCCTTCTTCGACCCAGCAGGGGGTGGTGATCCAATCCTTTATCAACACCTA
>EBFSF019-07|Kajikia_albida
CCTCTATCTAGTATTTGGTGCTTGAGCCGGAATGGTGGGCACTGCCCTGAGCCTCCTAATTCGAGCTGAACTTAGCCAACCTGGCGCTTTACTAGGCGATGATCAAATTTATAACGTAATCGTTACAGCCCACGCCTTCGTAATAATCTTCTTTATAGTAATGCCAATTATGATTGGAGGTTTCGGAAACTGACTGATCCCTCTAATGATCGGAGCCCCAGACATGGCCTTCCCTCGTATAAACAACATGAGCTTTTGACTGCTCCCTCCTTCATTCCTTCTACTCCTCGCCTCCTCCGGGGTTGAAGCCGGGGCCGGCACAGGGTGAACCGTTTACCCGCCTCTAGCAGGTAACCTAGCCCACGCAGGAGCATCTGTTGACCTGACTATTTTCTCTCTCCATCTAGCTGGTATTTCCTCCATCTTAGGAGCTATCAACTTTATCACTACCATCATTAACATGAAACCAGCTGCCGTTTCAATGTACCAAATCCCCCTATTCGTCTGAGCAGTACTAATTACAGCTGTCCTTCTACTCCTTTCTCTGCCCGTCCTAGCTGCTGGGATCACAATGCTTCTCACGGATCGAAATCTTAACACTGCCTTCTTCGACCCAGCAGGGGGTGGTGATCCAATCCTTTATCAACACCTA
>EBFSF020-07|Kajikia_albida
CCTCTATCTAGTATTTGGTGCTTGAGCCGGAATGGTGGGCACTGCCCTGAGCCTCCTAATTCGAGCTGAACTTAGCCAACCTGGCGCTTTACTAGGCGATGATCAAATTTATAACGTAATCGTTACAGCCCACGCCTTCGTAATAATCTTCTTTATAGTAATGCCAATTATGATTGGAGGTTTCGGAAACTGACTGATCCCTCTAATGATCGGAGCCCCAGACATGGCCTTCCCTCGTATAAACAACATGAGCTTTTGACTGCTCCCTCCTTCATTCCTTCTACTCCTCGCCTCCTCCGGGGTTGAAGCCGGGGCCGGCACAGGGTGAACCGTTTACCCGCCTCTAGCAGGTAACCTAGCCCACGCAGGAGCATCTGTTGACCTGACTATTTTCTCTCTCCATCTAGCTGGTATTTCCTCCATCTTAGGAGCTATCAACTTTATCACTACCATCATTAACATGAAACCAGCTGCCGTTTCAATGTACCAAATCCCCCTATTCGTCTGAGCAGTACTAATTACAGCTGTCCTTCTACTCCTTTCTCTGCCCGTCCTAGCTGCTGGGATCACAATGCTTCTCACGGATCGAAATCTTAACACTGCCTTCTTCGACCCAGCAGGGGGTGGTGATCCAATCCTTTATCAACACCTA
>EBFSF021-07|Kajikia_albida
CCTCTATCTAGTATTTGGTGCTTGAGCCGGAATGGTGGGCACTGCCCTGAGCCTCCTAATTCGAGCTGAACTTAGCCAACCTGGCGCTTTACTAGGCGATGATCAAATTTATAACGTAATCGTTACAGCCCACGCCTTCGTAATAATCTTCTTTATAGTAATGCCAATTATGATTGGAGGTTTCGGAAACTGACTGATCCCTCTAATGATCGGAGCCCCAGACATGGCCTTCCCTCGTATAAACAACATGAGCTTTTGACTGCTCCCTCCTTCATTCCTTCTACTCCTCGCCTCCTCCGGGGTTGAAGCCGGGGCCGGCACAGGGTGAACCGTTTACCCGCCTCTAGCAGGTAACCTAGCCCACGCAGGAGCATCTGTTGACCTAACTATTTTCTCTCTCCATCTAGCTGGTATTTCCTCCATCTTAGGAGCTATCAACTTTATCACTACCATCATTAACATGAAACCAGCTGCCGTTTCAATGTACCAAATCCCCCTATTCGTCTGAGCAGTACTAATTACAGCTGTCCTTCTACTCCTTTCTCTGCCCGTCCTAGCTGCTGGGATCACAATGCTTCTCACGGATCGAAATCTTAACACTGCCTTCTTCGACCCAGCAGGGGGTGGTGATCCAATCCTTTATCAACACCTA
>EBFSF022-07|Kajikia_albida
CCTCTATCTAGTATTTGGTGCTTGAGCCGGAATGGTGGGCACTGCCCTGAGCCTCCTAATTCGAGCTGAACTTAGCCAACCTGGCGCTTTACTAGGCGATGATCAAATTTATAACGTAATCGTTACAGCCCACGCCTTCGTAATAATCTTCTTTATAGTAATGCCAATTATGATTGGAGGTTTCGGAAACTGACTGATCCCTCTAATGATCGGAGCCCCAGACATGGCCTTCCCTCGTATAAACAACATGAGCTTTTGACTGCTCCCTCCTTCATTCCTTCTACTCCTCGCCTCCTCCGGGGTTGAAGCCGGGGCCGGCACAGGGTGAACCGTTTACCCGCCTCTAGCAGGTAACCTAGCCCACGCAGGAGCATCTGTTGACCTGACTATTTTCTCTCTCCATCTAGCTGGTATTTCCTCCATCTTAGGAGCTATCAACTTTATCACTACCATCATTAACATGAAACCAGCTGCCGTTTCAATGTACCAAATCCCCCTATTCGTCTGAGCAGTACTAATTACAGCTGTCCTTCTACTCCTTTCTCTGCCCGTCCTAGCTGCTGGGATCACAATGCTTCTCACGGATCGAAATCTTAACACTGCCTTCTTCGACCCAGCAGGGGGTGGTGATCCAATCCTTTATCAACACCTA
>EBFSF023-07|Kajikia_albida
CCTCTATCTAGTATTTGGTGCTTGAGCCGGAATGGTGGGCACTGCCCTGAGCCTCCTAATTCGAGCTGAACTTAGCCAACCTGGCGCTTTACTAGGCGATGATCAAATTTATAACGTAATCGTTACAGCCCACGCCTTCGTAATAATCTTCTTTATAGTAATGCCAATTATGATTGGAGGTTTCGGAAACTGACTGATCCCTCTAATGATCGGAGCCCCAGACATGGCCTTCCCTCGTATAAACAACATGAGCTTTTGACTGCTCCCTCCTTCATTCCTTCTACTCCTCGCCTCCTCCGGGGTTGAAGCCGGGGCCGGCACAGGGTGAACCGTTTACCCGCCTCTAGCAGGTAACCTAGCCCACGCAGGAGCATCTGTTGACCTGACTATTTTCTCTCTCCATCTAGCTGGTATTTCCTCCATCTTAGGAGCTATCAACTTTATCACTACCATCATTAACATGAAACCAGCTGCCGTTTCAATGTACCAAATCCCCCTATTCGTCTGAGCAGTACTAATTACAGCTGTCCTTCTACTCCTTTCTCTGCCCGTCCTAGCTGCTGGGATCACAATGCTTCTCACGGATCGAAATCTTAACACTGCCTTCTTCGACCCAGCAGGGGGTGGTGATCCAATCCTTTATCAACACCTA
>EBFSF024-07|Kajikia_albida
CCTCTATCTAGTATTTGGTGCTTGAGCCGGAATGGTGGGCACTGCCCTGAGCCTCCTAATTCGAGCTGAACTTAGCCAACCTGGCGCTTTACTAGGCGATGATCAAATTTATAACGTAATCGTTACAGCCCACGCCTTCGTAATAATCTTCTTTATAGTAATGCCAATTATGATTGGAGGTTTCGGAAACTGACTGATCCCTCTAATGATCGGAGCCCCAGACATGGCCTTCCCTCGTATAAACAACATGAGCTTTTGACTGCTCCCTCCTTCATTCCTTCTACTCCTCGCCTCCTCCGGGGTTGAAGCCGGGGCCGGCACAGGGTGAACCGTTTACCCGCCTCTAGCAGGTAACCTAGCCCACGCAGGAGCATCTGTTGACCTGACTATTTTCTCTCTCCATCTAGCTGGTATTTCCTCCATCTTAGGAGCTATCAACTTTATCACTACCATCATTAACATGAAACCAGCTGCCGTTTCAATGTACCAAATCCCCCTATTCGTCTGAGCAGTACTAATTACAGCTGTCCTTCTACTCCTTTCTCTGCCCGTCCTAGCTGCTGGGATCACAATGCTTCTCACGGATCGAAATCTTAACACTGCCTTCTTCGACCCAGCAGGGGGTGGTGATCCAATCCTTTATCAACACCTA
>EBFSF025-07|Kajikia_albida
CCTCTATCTAGTATTTGGTGCTTGAGCCGGAATGGTGGGCACTGCCCTGAGCCTCCTAATTCGAGCTGAACTTAGCCAACCTGGCGCTTTACTAGGCGATGATCAAATTTATAACGTAATCGTTACAGCCCACGCCTTCGTAATAATCTTCTTTATAGTAATGCCAATTATGATTGGAGGTTTCGGAAACTGACTGATCCCTCTAATGATCGGAGCCCCAGACATGGCCTTCCCTCGTATAAACAACATGAGCTTTTGACTGCTCCCTCCTTCATTCCTTCTACTCCTCGCCTCCTCCGGGGTTGAAGCCGGGGCCGGCACAGGGTGAACCGTTTACCCGCCTCTAGCAGGTAACCTAGCCCACGCAGGAGCATCTGTTGACCTAACTATTTTCTCTCTCCATCTAGCTGGTATTTCCTCCATCTTAGGAGCTATCAACTTTATCACTACCATCATTAACATGAAACCAGCTGCCGTTTCAATGTACCAAATCCCCCTATTCGTCTGAGCAGTACTAATTACAGCTGTCCTTCTACTCCTTTCTCTGCCCGTCCTAGCTGCTGGGATCACAATGCTTCTCACGGATCGAAATCTTAACACTGCCTTCTTCGACCCAGCAGGGGGTGGTGATCCAATCCTTTATCAACACCTA
>EBFSF026-07|Tetrapturus_angustirostris
CCTCTATCTAGTATTTGGTGCTTGAGCCGGAATGGTGGGCACTGCCCTGAGCCTCCTAATTCGAGCTGAACTTAGCCAACCTGGCGCTTTACTAGGCGATGATCAAATTTATAACGTAATCGTTACAGCCCACGCCTTCGTAATAATCTTCTTTATAGTAATGCCAATTATGATTGGAGGTTTCGGAAACTGACTGATCCCTCTAATGATCGGAGCCCCAGACATGGCTTTCCCTCGAATAAACAACATGAGCTTTTGACTGCTCCCTCCCTCATTCCTTCTACTTCTCGCCTCCTCCGGGGTTGAAGCCGGGGCCGGCACAGGGTGAACCGTTTACCCGCCTCTAGCAGGTAACCTAGCCCACGCAGGAGCATCTGTTGACCTAACTATTTTCTCCCTCCATCTAGCTGGTATTTCCTCCATCTTAGGAGCAATCAACTTTATCACTACCATCATTAACATGAAACCATCTGCCGTTTCAATGTACCAAATCCCCCTGTTCGTCTGAGCAGTACTGATTACAGCTGTCCTTCTACTCCTTTCTCTACCAGTCCTAGCTGCTGGAATTACAATGCTTCTCACGGATCGGAATCTTAACACTGCCTTCTTCGACCCAGCAGGAGGTGGTGATCCAATCCTTTATCAACACCTA
>EBFSF027-07|Tetrapturus_angustirostris
CCTCTATCTAGTATTTGGTGCTTGAGCCGGAATGGTGGGCACTGCCCTGAGCCTCCTAATTCGAGCTGAACTTAGCCAACCTGGCGCTTTACTAGGCGATGATCAAATTTATAACGTAATCGTTACAGCCCACGCCTTCGTAATAATCTTCTTTATAGTAATGCCAATTATGATTGGAGGTTTCGGAAACTGACTGATCCCTCTAATGATCGGAGCCCCAGACATGGCTTTCCCTCGAATAAACAACATGAGCTTTTGACTGCTCCCTCCCTCATTCCTTCTACTTCTCGCCTCCTCCGGGGTTGAAGCCGGGGCCGGCACAGGGTGAACCGTTTACCCGCCTCTAGCAGGTAACCTAGCCCACGCAGGAGCATCTGTTGACCTAACTATTTTCTCCCTCCATCTAGCTGGTATTTCCTCCATCTTAGGAGCAATCAACTTTATCACTACCATCATTAACATGAAACCATCTGCCGTTTCAATGTACCAAATCCCCCTGTTCGTCTGAGCAGTACTGATTACAGCTGTCCTTCTACTCCTTTCTCTACCAGTCCTAGCTGCTGGAATTACAATGCTTCTCACGGATCGGAATCTTAACACTGCCTTCTTCGACCCAGCAGGAGGTGGTGATCCAATCCTTTATCAACACCTA
>EBFSF028-07|Tetrapturus_angustirostris
CCTCTATCTAGTATTTGGTGCTTGAGCCGGAATGGTGGGCACTGCCCTGAGCCTCCTAATTCGAGCTGAACTTAGCCAACCTGGCGCTTTACTAGGCGATGATCAAATTTATAACGTAATCGTTACAGCCCACGCCTTCGTAATAATCTTCTTTATAGTAATGCCAATTATGATTGGAGGTTTCGGAAACTGACTGATCCCTCTAATGATCGGAGCCCCAGACATGGCTTTCCCTCGAATAAACAACATGAGCTTTTGACTGCTCCCTCCCTCATTCCTTCTACTTCTCGCCTCCTCCGGGGTTGAAGCCGGGGCCGGCACAGGGTGAACCGTTTACCCGCCTCTAGCAGGTAACCTAGCCCACGCAGGAGCATCTGTTGACCTAACTATTTTCTCCCTCCATCTAGCTGGTATTTCCTCCATCTTAGGAGCAATCAACTTTATCACTACCATCATTAACATGAAACCATCTGCCGTTTCAATGTACCAAATCCCCCTGTTCGTCTGAGCAGTACTGATTACAGCTGTCCTTCTACTCCTTTCTCTACCAGTCCTAGCTGCTGGAATTACAATGCTTCTCACGGATCGGAATCTTAACACTGCCTTCTTCGACCCAGCAGGAGGTGGTGATCCAATCCTTTATCAACACCTA
>EBFSF029-07|Tetrapturus_angustirostris
CCTCTATCTAGTATTTGGTGCTTGAGCCGGAATGGTGGGCACTGCCCTGAGCCTCCTAATTCGAGCTGAACTTAGCCAACCTGGCGCTTTACTAGGCGATGATCAAATTTATAACGTAATCGTTACAGCCCACGCCTTCGTAATAATCTTCTTTATAGTAATGCCAATTATGATTGGAGGTTTCGGAAACTGACTGATCCCTCTAATGATCGGAGCCCCAGACATGGCTTTCCCTCGAATAAACAACATGAGCTTTTGACTGCTCCCTCCCTCATTCCTTCTACTTCTCGCCTCCTCCGGGGTTGAAGCCGGGGCCGGCACAGGGTGAACCGTTTACCCGCCTCTAGCAGGTAACCTAGCCCACGCAGGAGCATCTGTTGACCTAACTATTTTCTCCCTCCATCTAGCTGGTATTTCCTCCATCTTAGGAGCAATCAACTTTATCACTACCATCATTAACATGAAACCATCTGCCGTTTCAATGTACCAAATCCCCCTGTTCGTCTGAGCAGTACTGATTACAGCTGTCCTTCTACTCCTTTCTCTACCAGTCCTAGCTGCTGGAATTACAATGCTTCTCACGGATCGGAATCTTAACACTGCCTTCTTCGACCCAGCAGGAGGTGGTGATCCAATCCTTTATCAACACCTA
>EBFSF030-07|Tetrapturus_angustirostris
CCTCTATCTAGTATTTGGTGCTTGAGCCGGAATGGTGGGCACTGCCCTGAGCCTCCTAATTCGAGCTGAACTTAGCCAACCTGGCGCTTTACTAGGCGATGATCAAATTTATAACGTAATCGTTACAGCCCACGCCTTCGTAATAATCTTCTTTATAGTAATGCCAATTATGATTGGAGGTTTCGGAAACTGACTGATCCCTCTAATGATCGGAGCCCCAGACATGGCTTTCCCTCGAATAAACAACATGAGCTTTTGACTGCTCCCTCCCTCATTCCTTCTACTTCTCGCCTCCTCCGGGGTTGAAGCCGGGGCCGGCACAGGGTGAACCGTTTACCCGCCTCTAGCAGGTAACCTAGCCCACGCAGGAGCATCTGTTGACCTAACTATTTTCTCCCTCCATCTAGCTGGTATTTCCTCCATCTTAGGAGCAATCAACTTTATCACTACCATCATTAACATGAAACCATCTGCCGTTTCAATGTACCAAATCCCCCTGTTCGTCTGAGCAGTACTGATTACAGCTGTCCTTCTACTCCTTTCTCTACCAGTCCTAGCTGCTGGAATTACAATGCTTCTCACGGATCGGAATCTTAACACTGCCTTCTTCGACCCAGCAGGAGGTGGTGATCCAATCCTT------------
>EBFSF031-07|Kajikia_audax
CCTCTATCTAGTATTTGGTGCTTGAGCCGGAATGGTGGGCACTGCCCTGAGCCTCCTAATTCGAGCTGAACTTAGCCAACCTGGCGCTTTACTAGGCGATGATCAAATTTATAACGTAATCGTTACAGCCCACGCCTTCGTAATAATCTTCTTTATAGTAATGCCAATTATGATTGGAGGTTTCGGAAACTGACTGATCCCTCTAATGATCGGAGCCCCAGACATGGCCTTCCCTCGTATAAACAACATGAGCTTTTGACTGCTCCCTCCTTCATTCCTTCTACTCCTCGCCTCCTCCGGGGTTGAAGCCGGGGCCGGCACAGGGTGAACCGTTTACCCGCCTCTAGCAGGTAACCTAGCCCACGCAGGAGCATCTGTTGACCTAACTATTTTCTCTCTCCATCTAGCTGGTATCTCCTCCATCTTAGGAGCTATCAACTTTATCACTACCATCATTAACATGAAACCAGCTGCCGTTTCAATGTACCAAATCCCCCTATTCGTCTGAGCAGTACTAATTACAGCCGTCCTTCTACTCCTTTCTCTGCCCGTCCTAGCTGCTGGGATCACAATGCTTCTCACGGATCGAAATCTTAACACTGCCTTCTTCGACCCAGCAGGGGGTGGTGATCCAATCCTTTATCAACACCTA
>EBFSF032-07|Kajikia_audax
CCTCTATCTAGTATTTGGTGCTTGAGCCGGAATGGTGGGCACTGCCCTGAGCCTCCTAATTCGAGCTGAACTTAGCCAACCTGGCGCTTTACTAGGCGATGATCAAATTTATAACGTAATCGTTACAGCCCACGCCTTCGTAATAATCTTCTTTATAGTAATGCCAATTATGATTGGAGGTTTCGGAAACTGACTGATCCCTCTAATGATCGGAGCCCCAGACATGGCCTTCCCTCGTATAAACAACATGAGCTTTTGACTGCTCCCTCCTTCATTCCTTCTACTCCTCGCCTCCTCCGGGGTTGAAGCCGGGGCCGGCACAGGGTGAACCGTTTACCCGCCTCTAGCAGGTAACCTAGCCCACGCAGGAGCATCTGTTGACCTAACTATTTTCTCTCTCCATCTAGCTGGTATCTCCTCCATCTTAGGAGCTATCAACTTTATCACTACCATCATTAACATGAAACCAGCTGCCGTTTCAATGTACCAAATCCCCCTATTCGTCTGAGCAGTACTAATTACAGCCGTCCTTCTACTCCTTTCTCTGCCCGTCCTAGCTGCTGGGATCACAATGCTTCTCACGGATCGAAATCTTAACACTGCCTTCTTCGACCCAGCAGGGGGTGGTGATCCAATCCTTTATCAACACCTA
>EBFSF033-07|Kajikia_audax
CCTCTATCTAGTATTTGGTGCTTGAGCCGGAATGGTGGGCACTGCCCTGAGCCTCCTAATTCGAGCTGAACTTAGCCAACCTGGCGCTTTACTAGGCGATGATCAAATTTATAACGTAATCGTTACAGCCCACGCCTTCGTAATAATCTTCTTTATAGTAATGCCAATTATGATTGGAGGTTTCGGAAACTGACTGATCCCTCTAATGATCGGAGCCCCAGACATGGCCTTCCCTCGTATAAACAACATGAGCTTTTGACTGCTCCCTCCTTCATTCCTTCTACTCCTCGCCTCCTCCGGGGTTGAAGCCGGGGCCGGCACAGGGTGAACCGTTTACCCGCCTCTAGCAGGTAACCTAGCCCACGCAGGAGCATCTGTTGACCTAACTATTTTCTCTCTCCATCTAGCTGGTATTTCCTCCATCTTAGGAGCTATCAACTTTATCACTACCATCATTAACATGAAACCAGCTGCCGTTTCAATGTACCAAATCCCCCTATTCGTCTGAGCAGTACTAATTACAGCTGTCCTTCTACTCCTTTCTCTGCCCGTCCTAGCTGCTGGGATCACAATGCTTCTCACGGACCGAAATCTTAACACTGCCTTCTTCGACCCAGCAGGGGGTGGTGATCCAATCCTTTATCAACACCTA
>EBFSF034-07|Istiompax_indica
CCTCTATCTAGTATTTGGTGCTTGAGCCGGAATGGTGGGCACTGCCCTGAGCCTCCTAATTCGAGCTGAACTTAGCCAACCTGGCGCTTTACTAGGCGATGATCAGATTTATAACGTAATCGTTACAGCCCACGCCTTCGTAATAATCTTCTTTATAGTAATGCCAATTATGATTGGAGGTTTCGGAAACTGACTGATTCCTCTAATGATCGGAGCCCCAGACATGGCCTTCCCTCGAATAAACAACATGAGCTTTTGACTGCTCCCTCCCTCATTCCTTCTACTCCTCGCCTCCTCCGGGGTTGAAGCCGGGGCCGGCACAGGGTGAACCGTCTACCCGCCTCTAGCAGGTAACCTAGCCCACGCAGGAGCATCTGTTGACCTAACTATTTTCTCCCTCCATTTAGCTGGTATTTCCTCCATCTTAGGAGCTATCAACTTTATCACTACCATCATTAACATGAAACCAGCCGCCGTTTCAATGTACCAAATCCCCCTATTCGTCTGAGCAGTGCTGATTACAGCTGTCCTACTACTCCTCTCTCTGCCCGTCCTAGCTGCTGGGATCACAATGCTTCTCACGGATCGAAATCTTAACACTGCCTTCTTCGACCCAGCAGGGGGTGGTGACCCAATCCTTTATCAACACCTA
>EBFSF035-07|Kajikia_audax
CCTCTATCTAGTATTTGGTGCTTGAGCCGGAATGGTGGGCACTGCCCTGAGCCTCCTAATTCGAGCTGAACTTAGCCAACCTGGCGCTTTACTAGGCGATGATCAAATTTATAACGTAATCGTTACAGCCCACGCCTTCGTAATAATCTTCTTTATAGTAATGCCAATTATGATTGGAGGTTTCGGAAACTGACTGATCCCTCTAATGATCGGAGCCCCAGACATGGCCTTCCCTCGTATAAACAACATGAGCTTTTGACTGCTCCCTCCTTCATTCCTTCTACTCCTCGCCTCCTCCGGGGTTGAAGCTGGGGCCGGCACAGGGTGAACCGTTTACCCGCCTCTAGCAGGTAACCTAGCCCACGCAGGAGCATCTGTTGACCTAACTATTTTCTCTCTCCATCTAGCTGGTATTTCCTCCATCTTAGGAGCTATCAACTTTATCACTACCATCATTAACATGAAACCAGCTGCCGTTTCAATGTACCAAATCCCCCTATTCGTCTGAGCAGTACTAATTACAGCTGTCCTTCTACTCCTTTCTCTGCCCGTCCTAGCTGCTGGGATCACAATGCTTCTCACGGATCGAAATCTTAACACTGCCTTCTTCGACCCAGCAGGGGGTGGTGATCCAATCCTTTATCAACACCTA
>EBFSF036-07|Istiompax_indica
CCTCTATCTAGTATTTGGTGCTTGAGCCGGAATGGTGGGCACTGCCCTGAGCCTCCTAATTCGAGCTGAACTTAGCCAACCTGGCGCTTTACTAGGCGATGATCAGATTTATAACGTAATCGTTACAGCCCACGCCTTCGTAATAATCTTCTTTATAGTAATGCCAATTATGATTGGAGGTTTCGGAAACTGACTGATTCCTCTAATGATCGGAGCCCCAGACATGGCCTTCCCTCGAATAAACAACATGAGCTTTTGACTGCTCCCTCCCTCATTCCTTCTACTCCTCGCCTCCTCCGGGGTTGAAGCCGGGGCCGGCACAGGGTGAACCGTCTACCCGCCTCTAGCAGGTAACCTAGCCCACGCAGGAGCATCTGTTGACCTAACTATTTTCTCCCTCCATTTAGCTGGTATTTCCTCCATCTTAGGAGCTATCAACTTTATCACTACCATCATTAACATGAAACCAGCCGCCGTTTCAATGTACCAAATCCCCCTATTCGTCTGAGCAGTGCTGATTACAGCTGTCCTACTACTCCTCTCTCTGCCCGTCCTAGCTGCTGGGATCACAATGCTTCTCACGGATCGAAATCTTAACACTGCCTTCTTCGACCCAGCAGGGGGTGGTGACCCAATCCTTTATCAACACCTA
>EBFSF037-07|Istiompax_indica
CCTCTATCTAGTATTTGGTGCTTGAGCCGGAATGGTGGGCACTGCCCTGAGCCTCCTAATTCGAGCTGAACTTAGCCAACCTGGCGCTTTACTAGGCGATGATCAGATTTATAACGTAATCGTTACAGCCCACGCCTTCGTAATAATCTTCTTTATAGTAATGCCAATTATGATTGGAGGTTTCGGAAACTGACTGATTCCTCTAATGATCGGAGCCCCAGACATGGCCTTCCCTCGAATAAACAACATGAGCTTTTGACTGCTCCCTCCCTCATTCCTTCTACTCCTCGCCTCCTCCGGGGTTGAAGCCGGGGCCGGCACAGGGTGAACCGTCTACCCGCCTCTAGCAGGTAACCTAGCCCACGCAGGAGCATCTGTTGACCTAACTATTTTCTCCCTCCATTTAGCTGGTATTTCCTCCATCTTAGGAGCTATCAACTTTATCACTACCATCATTAACATGAAACCAGCCGCCGTTTCAATGTACCAAATCCCCCTATTCGTCTGAGCAGTGCTGATTACAGCTGTCCTACTACTCCTCTCTCTGCCCGTCCTAGCTGCTGGGATCACAATGCTTCTCACGGATCGAAATCTTAACACTGCCTTCTTCGACCCAGCAGGGGGTGGTGACCCAATCCTTTATCAACACCTA
>EBFSF038-07|Istiompax_indica
CCTCTATCTAGTATTTGGTGCTTGAGCCGGAATGGTGGGCACTGCCCTGAGCCTCCTAATTCGAGCTGAACTTAGCCAACCTGGCGCTTTACTAGGCGATGATCAGATTTATAACGTAATCGTTACAGCCCACGCCTTCGTAATAATCTTCTTTATAGTAATGCCAATTATGATTGGAGGTTTCGGAAACTGACTGATTCCTCTAATGATCGGAGCCCCAGACATGGCCTTCCCTCGAATAAACAACATGAGCTTTTGACTGCTCCCTCCCTCATTCCTTCTACTCCTCGCCTCCTCCGGGGTTGAAGCCGGGGCCGGCACAGGGTGAACCGTCTACCCGCCTCTAGCAGGTAACCTAGCCCACGCAGGAGCATCTGTTGACCTAACTATTTTCTCCCTCCATTTAGCTGGTATTTCCTCCATCTTAGGAGCTATCAACTTTATCACTACCATCATTAACATGAAACCAGCCGCCGTTTCAATGTACCAAATCCCCCTATTCGTCTGAGCAGTGCTGATTACAGCTGTCCTACTACTCCTCTCTCTGCCCGTCCTAGCTGCTGGGATCACAATGCTTCTCACGGATCGAAATCTTAACACTGCCTTCTTCGACCCAGCAGGGGGTGGTGACCCAATCCTTTATCAACACCTA
>EBFSF039-07|Istiompax_indica
CCTCTATCTAGTATTTGGTGCTTGAGCCGGAATGGTGGGCACTGCCCTGAGCCTCCTAATTCGAGCTGAACTTAGCCAACCTGGCGCTTTACTAGGCGATGATCAGATTTATAACGTAATCGTTACAGCCCACGCCTTCGTAATAATCTTCTTTATAGTAATGCCAATTATGATTGGAGGTTTCGGAAACTGACTGATTCCTCTAATGATCGGAGCCCCAGACATGGCCTTCCCTCGAATAAACAACATGAGCTTTTGACTGCTCCCTCCCTCATTCCTTCTACTCCTCGCCTCCTCCGGGGTTGAAGCCGGGGCCGGCACAGGGTGAACCGTCTACCCGCCTCTAGCAGGTAACCTAGCCCACGCAGGAGCATCTGTTGACCTAACTATTTTCTCCCTCCATTTAGCTGGTATTTCCTCCATCTTAGGAGCTATCAACTTTATCACTACCATCATTAACATGAAACCAGCCGCCGTTTCAATGTACCAAATCCCCCTATTCGTCTGAGCAGTGCTGATTACAGCTGTCCTACTACTCCTCTCTCTGCCCGTCCTAGCTGCTGGGATCACAATGCTTCTCACGGATCGAAATCTTAACACTGCCTTCTTCGACCCAGCAGGGGGTGGTGACCCAATCCTTTATCAACACCTA
>EBFSF040-07|Istiompax_indica
------TCTAGTATTTGGTGCTTGAGCCGGAATGGTGGGCACTGCCCTGAGCCTCCTAATTCGAGCTGAACTTAGCCAACCTGGCGCTTTACTAGGCGATGATCAGATTTATAACGTAATCGTTACAGCCCACGCCTTCGTAATAATCTTCTTTATAGTAATGCCAATTATGATTGGAGGTTTCGGAAACTGACTGATTCCTCTAATGATCGGAGCCCCAGACATGGCCTTCCCTCGAATAAACAACATGAGCTTTTGACTGCTCCCTCCCTCATTCCTTCTACTCCTCGCCTCCTCCGGGGTTGAAGCCGGGGCCGGCACAGGGTGAACCGTCTACCCGCCTCTAGCAGGTAACCTAGCCCACGCAGGAGCATCTGTTGACCTAACTATTTTCTCCCTCCATTTAGCTGGTATTTCCTCCATCTTAGGAGCTATCAACTTTATCACTACCATCATTAACATGAAACCAGCCGCCGTTTCAATGTACCAAATCCCCCTATTCGTCTGAGCAGTGCTGATTACAGCTGTCCTACTACTCCTCTCTCTGCCCGTCCTAGCTGCTGGGATCACAATGCTTCTCACGGATCGAAATCTTAACACTGCCTTCTTCGACCCAGCAGGGGGTGGTGACCC-------------------
>EBFSF041-07|Istiompax_indica
-CTCTATCTAGTATTTTGTGCTTGAGCCGGAATGGnGGGCACTGCCCnGAGCCTCCTAATTCGAGCTGAACTTAGCCAACCTGGCGCTTTnnTnnnCGATGATCAGATTTATAACGTAATCGTTACAGCCCACGCCTTCGTAATAATCTTCTTTATAGTAATGCCAATTATGATTGGAGGTTTCGGAAACTGACTGATTCCTCTAATGATCGGAGCCCCAGACATGGCCTTCCCTCGAATAAACAACATGAGCTTTTGACTGnTCCCTCCCTCATTCCTTCTACTCCTCGCCTCCTCCGGGGTTGAAGCCGGGGCCGGCACAGGGTGAACCGTCTACCCGCCTCTAGCAGGTAACCTAGCCCACGCAGGAGCATCTGTTGACCTAACTATTTTCTCCCTCCATTTAGCTGGTATTTCCTCCATCTTAGGAGnTATCAACTTTnTCACTTCCATCATTAACATGAAACCAGCCGCCGTTTCAATGTACCAAATCCCCCTATT-------------------------------------------------------------------------------------------------------------------------------------------------------
>EBFSF042-07|Makaira_nigricans
CCTCTATCTAGTATTCGGTGCTTGAGCCGGAATGGTGGGCACTGCCCTGAGCCTTCTAATTCGAGCTGAACTTAGCCAACCTGGCGCTTTACTAGGCGATGATCAAATTTATAACGTAATCGTTACAGCCCACGCCTTCGTAATAATCTTCTTTATAGTAATGCCAATTATGATTGGAGGTTTCGGAAACTGACTGATTCCTCTAATGATCGGAGCCCCAGACATGGCCTTCCCTCGAATAAACAACATGAGCTTTTGACTGCTCCCTCCCTCATTCCTTCTTCTCCTCGCCTCCTCCGGAGTTGAAGCCGGGGCCGGCACAGGGTGAACCGTTTACCCGCCTCTAGCAGGTAACCTAGCCCACGCAGGAGCATCTGTTGACCTAACTATTTTTTCCCTCCATCTAGCTGGTATTTCCTCCATCTTAGGAGCTATCAACTTTATTACTACCATCATTAACATGAAACCAGCTGCCGTTTCAATGTACCAAATCCCCCTATTCGTCTGAGCAGTACTGATTACAGCTGTCCTTCTACTCCTTTCTCTGCCCGTCCTAGCTGCTGGGATCACAATGCTTCTCACGGATCGCAATCTTAACACTGCCTTCTTCGACCCAGCAGGGGGTGGTGACCCAATCCTTTATCAACACCTA
>EBFSF043-07|Makaira_nigricans
CCTCTATCTAGTATTCGGTGCTTGAGCCGGAATGGTGGGCACTGCCCTGAGCCTTCTAATTCGAGCTGAACTTAGCCAACCTGGCGCTTTACTAGGCGATGATCAAATTTATAACGTAATCGTTACAGCCCACGCCTTCGTAATAATCTTCTTTATAGTAATGCCAATTATGATTGGAGGTTTCGGAAACTGACTGATTCCTCTAATGATCGGAGCCCCAGACATGGCCTTCCCTCGAATAAACAACATGAGCTTTTGACTGCTCCCTCCCTCATTCCTTCTTCTCCTCGCCTCCTCCGGAGTTGAAGCCGGGGCCGGCACAGGGTGAACCGTTTACCCGCCTCTAGCAGGTAACCTAGCCCACGCAGGAGCATCTGTTGACCTAACTATTTTTTCCCTCCATCTAGCTGGTATTTCCTCCATCTTAGGAGCTATCAACTTTATTACTACCATCATTAACATGAAACCAGCTGCCGTTTCAATGTACCAAATCCCCCTATTCGTCTGAGCAGTACTGATTACAGCTGTCCTTCTACTCCTTTCTCTGCCCGTCCTAGCTGCTGGGATCACAATGCTTCTCACGGATCGCAATCTTAACACTGCCTTCTTCGACCCAGCAGGGGGTGGTGACCCAATCCTTTATCAA------
>EBFSF044-07|Makaira_nigricans
CCTCTATCTAGTATTCGGTGCTTGAGCCGGAATGGTGGGCACTGCCCTGAGCCTTCTAATTCGAGCTGAACTTAGCCAACCTGGCGCTTTACTAGGCGATGATCAAATTTATAACGTAATCGTTACAGCCCACGCCTTCGTAATAATCTTCTTTATAGTAATGCCAATTATGATTGGAGGTTTCGGAAACTGACTGATTCCTCTAATGATCGGAGCCCCAGACATGGCCTTCCCTCGAATAAACAACATGAGCTTTTGACTGCTCCCTCCCTCATTCCTTCTTCTCCTCGCCTCCTCCGGAGTTGAAGCCGGGGCCGGCACAGGGTGAACCGTTTACCCGCCTCTAGCAGGTAACCTAGCCCACGCAGGAGCATCTGTTGACCTAACTATTTTTTCCCTCCATCTAGCTGGTATTTCCTCCATCTTAGGAGCTATCAACTTTATTACTACCATCATTAACATGAAACCAGCCGCCGTTTCAATGTACCAAATCCCCCTATTCGTCTGAGCAGTACTGATTACAGCTGTCCTTCTACTCCTTTCTCTGCCCGTCCTAGCTGCTGGGATCACAATGCTTCTCACGGATCGCAATCTTAACACTGCCTTCTTCGACCCAGCAGGGGGTGGTGACCCAATCCTTTATCAACACCTA
>EBFSF045-07|Makaira_nigricans
CCTCTATCTAGTATTCGGTGCTTGAGCCGGAATGGTGGGCACTGCCCTGAGCCTTCTAATTCGAGCTGAACTTAGCCAACCTGGCGCTTTACTAGGCGATGATCAAATTTATAACGTAATCGTTACAGCCCACGCCTTCGTAATAATCTTCTTTATAGTAATGCCAATTATGATTGGAGGTTTCGGAAACTGACTGATTCCTCTAATGATCGGAGCCCCAGACATGGCCTTCCCTCGAATAAACAACATGAGCTTTTGACTGCTCCCTCCCTCATTCCTTCTTCTCCTCGCCTCCTCCGGAGTTGAAGCCGGGGCCGGCACAGGGTGAACCGTTTACCCGCCTCTAGCAGGTAACCTAGCCCACGCAGGAGCATCTGTTGACCTAACTATTTTTTCCCTCCATCTAGCTGGTATTTCCTCCATCTTAGGAGCTATCAACTTTATTACTACCATCATTAACATGAAACCAGCTGCCGTTTCAATGTACCAAATCCCCCTATTCGTCTGAGCAGTACTGATTACAGCTGTCCTTCTACTCCTTTCTCTGCCCGTCCTAGCTGCTGGGATCACAATGCTTCTCACGGATCGCAATCTTAACACTGCCTTCTTCGACCCAGCAGGGGGTGGTGACCCAATCCTTTATCAACACCTA
>EBFSF046-07|Istiophorus_platypterus
CCTCTATCTAGTATTTGGTGCTTGAGCCGGAATGGTGGGCACTGCCCTGAGCCTTCTAATTCGAGCTGAACTTAGCCAACCTGGCGCTTTACTAGGCGATGATCAAATTTATAACGTAATCGTTACAGCCCACGCCTTCGTAATAATCTTCTTTATAGTAATGCCAATTATGATTGGAGGTTTCGGAAACTGACTGATTCCTCTAATGATCGGAGCCCCAGACATGGCCTTCCCTCGAATAAACAACATGAGCTTTTGACTACTCCCTCCCTCATTCCTTCTACTCCTCGCCTCCTCCGGGGTTGAAGCCGGAGCCGGTACAGGATGAACCGTCTACCCACCTCTAGCAGGAAACCTAGCCCACGCAGGAGCATCTGTTGACCTAACTATTTTCTCCCTCCACCTAGCTGGTATTTCTTCCATCTTAGGAGCTATCAACTTTATCACTACCATCATTAACATGAAACCAGCTGCCGTTTCAATGTACCAGATCCCCCTATTCGTCTGAGCAGTACTGATTACAGCTGTCCTTCTACTCCTTTCTCTACCCGTCCTAGCTGCTGGAATCACAATGCTTCTCACGGATCGTAATCTTAACACTGCCTTCTTCGACCCAGCCGGGGGTGGTGACCCAATCCTTTATCAACACCTA
>EBFSF047-07|Istiophorus_platypterus
---------------------TTGAGCCGGAATGGTGGGCACTGCCCTGAGCCTTCTAATTCGAGCTGAACTTAGCCAACCTGGCGCTTTACTAGGCGATGATCAAATTTATAACGTAATCGTTACAGCCCACGCCTTCGTAATAATCTTCTTTATAGTAATGCCAATTATGATTGGAGGTTTCGGAAACTGACTGATTCCTCTAATGATCGGAGCCCCAGACATGGCCTTCCCTCGAATAAACAACATGAGCTTTTGACTACTCCCTCCCTCATTCCTTCTACTCCTCGCCTCCTCCGGGGTTGAAGCCGGAGCCGGTACAGGATGAACCGTCTACCCACCTCTAGCAGGAAACCTAGCCCACGCAGGAGCATCTGTTGACCTAACTATTTTCTCCCTCCACCTAGCTGGTATTTCTTCCATCTTAGGAGCTATCAACTTTATCACTACCATCATTAACATGAAACCAGCTGCCGTTTCAATGTACCAGATCCCCCTATTCGTCTGAGCAGTGCTGATTACAGCTGTCCTTCTACTCCTTTCTCTACCCGTCCTAGCTGCTGGAATCACAATGCTTCTCACGGATCGTAATCTTAACACTGCCTTCTTCGACCCAGCCGGGGGTGGTGACCCAATCCTTTATCAACACCTA
>EBFSF048-07|Istiophorus_platypterus
CCTCTATCTAGTATTTGGTGCTTGAGCCGGAATGGTGGGCACTGCCCTGAGCCTTCTAATTCGAGCTGAACTTAGCCAACCTGGCGCTTTACTAGGCGATGATCAAATTTATAACGTAATCGTTACAGCCCACGCCTTCGTAATAATCTTCTTTATAGTAATGCCAATTATGATTGGAGGTTTCGGAAACTGACTGATTCCTCTAATGATCGGAGCCCCAGACATGGCCTTCCCTCGAATAAACAATATGAGCTTTTGACTACTCCCTCCCTCATTCCTTCTACTCCTCGCCTCCTCCGGGGTTGAAGCCGGAGCCGGCACAGGATGAACCGTCTACCCACCTCTAGCAGGAAACCTAGCCCACGCAGGAGCATCTGTTGACCTAACTATTTTCTCCCTCCACCTAGCTGGTATTTCTTCCATCTTAGGAGCTATCAACTTTATCACTACCATCATTAACATGAAACCAGCTGCCGTTTCAATGTACCAGATCCCCCTATTCGTCTGAGCAGTACTGATTACAGCTGTCCTTCTACTCCTTTCTCTACCCGTCCTAGCTGCTGGAATCACAATGCTTCTCACGGATCGTAATCTTAACACTGCCTTCTTCGACCCAGCCGGGGGTGGTGACCCAATCCTTTATCAACACCTA
>EBFSF049-07|Istiophorus_platypterus
CCTCTATCTAGTATTTGGTGCTTGAGCCGGAATGGTGGGCACTGCCCTGAGCCTTCTAATTCGAGCTGAACTTAGCCAACCTGGCGCTTTACTAGGCGATGATCAAATTTATAACGTAATCGTTACAGCCCACGCCTTCGTAATAATCTTCTTTATAGTAATGCCAATTATGATTGGAGGTTTCGGAAACTGACTGATTCCTCTAATGATCGGAGCCCCAGACATGGCCTTCCCTCGAATAAACAACATGAGCTTTTGACTACTCCCTCCCTCATTCCTTCTACTCCTCGCCTCCTCCGGGGTTGAAGCCGGAGCCGGTACAGGATGAACCGTCTACCCACCTCTAGCAGGAAACCTAGCCCACGCAGGAGCATCTGTTGACCTAACTATTTTCTCCCTCCACCTAGCTGGTATTTCTTCCATCTTAGGAGCTATCAACTTTATCACTACCATCATTAACATGAAACCAGCTGCCGTTTCAATGTACCAGATCCCCCTATTCGTCTGAGCAGTACTGATTACAGCTGTCCTTCTACTCCTTTCTCTACCCGTCCTAGCTGCTGGAATCACAATGCTTCTCACGGATCGTAATCTTAACACTGCCTTCTTCGACCCAGCCGGGGGTGGTGACCCAATCCTTTATCAACACCTA
>EBFSF050-07|Istiophorus_platypterus
CCTCTATCTAGTATTTGGTGCTTGAGCCGGAATGGTGGGCACTGCCCTGAGCCTTCTAATTCGAGCTGAACTTAGCCAACCTGGCGCTTTACTAGGCGATGATCAAATTTATAACGTAATCGTTACAGCCCACGCCTTCGTAATAATCTTCTTTATAGTAATGCCAATTATGATTGGAGGTTTCGGAAACTGACTGATTCCTCTAATGATCGGAGCCCCAGACATGGCCTTCCCTCGAATAAACAATATGAGCTTTTGACTACTCCCTCCCTCATTCCTTCTACTCCTCGCCTCCTCCGGGGTTGAAGCCGGAGCCGGCACAGGATGAACCGTCTACCCACCTCTAGCAGGAAACCTAGCCCACGCAGGAGCATCTGTTGACCTAACTATTTTCTCCCTCCACCTAGCTGGTATTTCTTCCATCTTAGGAGCTATCAACTTTATCACTACCATCATTAACATGAAACCAGCTGCCGTTTCAATGTACCAGATCCCCCTATTCGTCTGAGCAGTACTGATTACAGCTGTCCTTCTACTCCTTTCTCTACCCGTCCTAGCTGCTGGAATCACAATGCTTCTCACGGATCGTAATCTTAACACTGCCTTCTTCGACCCAGCCGGGGGTGGTGACCCAATCCTTTATCAACACCTA
>EBFSF051-07|Istiophorus_platypterus
--------------TTGGTGCTTGAGCCGGAATGGTGGGCACTGCCCTGAGCCTTCTAATTCGAGCTGAACTTAGCCAACCTGGCGCTTTACTAGGCGATGATCAAATTTATAACGTAATCGTTACAGCCCACGCCTTCGTAATAATCTTCTTTATAGTAATGCCAATTATGATTGGAGGTTTCGGAAACTGACTGATTCCTCTAATGATCGGAGCCCCAGACATGGCCTTCCCTCGAATAAACAATATGAGCTTTTGACTACTCCCTCCCTCATTCCTTCTACTCCTCGCCTCCTCCGGGGTTGAAGCCGGAGCCGGCACAGGATGAACCGTCTACCCACCTCTAGCAGGAAACCTAGCCCACGCAGGAGCATCTGTTGACCTAACTATTTTCTCCCTCCACCTAGCTGGTATTTCTTCCATCTTAGGAGCTATCAACTTTATCACTACCATCATTAACATGAAACCAGCTGCCGTTTCAATGTACCAGATCCCCCTATTCGTCTGAGCAGTACTGATTACAGCTGTCCTTCTACTCCTTTCTCTACCCGTCCTAGCTGCTGGAATCACAATGCTTCTCACGGATCGTAATCTTAACACTGCCTTCTTCGACCCAGCCGGGGGTGGTGACCCAATCCTTTATCA-------
>EBFSF052-07|Istiophorus_platypterus
CCTCTATCTAGTATTTGGTGCTTGAGCCGGAATGGTGGGCACTGCCCTGAGCCTTCTAATTCGAGCTGAACTTAGCCAACCTGGCGCTTTACTAGGCGATGATCAAATTTATAACGTAATCGTTACAGCCCACGCCTTCGTAATAATCTTCTTTATAGTAATGCCAATTATGATTGGAGGTTTCGGAAACTGACTGATTCCTCTAATGATCGGAGCCCCAGACATGGCCTTCCCTCGAATAAACAATATGAGCTTTTGACTACTCCCTCCCTCATTCCTTCTACTCCTCGCCTCCTCCGGGGTTGAAGCCGGAGCCGGCACAGGATGAACCGTCTACCCACCTCTAGCAGGAAACCTAGCCCACGCAGGAGCATCTGTTGACCTAACTATTTTCTCCCTCCACCTAGCTGGTATTTCTTCCATCTTAGGAGCTATCAACTTTATCACTACCATCATTAACATGAAACCAGCTGCCGTTTCAATGTACCAGATCCCCCTATTCGTCTGAGCAGTACTGATTACAGCTGTCCTTCTACTCCTTTCTCTACCCGTCCTAGCTGCTGGAATCACAATGCTTCTCACGGATCGTAATCTTAACACTGCCTTCTTCGACCCAGCCGGGGGTGGTGACCCAATCCTTTATCAACACCTA
>EBFSF053-07|Istiophorus_platypterus
CCTCTATCTAGTATTTGnTGCTTGAGCCGGAATGGTGGGCACTGCCCTGAGCCTTCTAATTCGAGCTGAACTTAGCCAACCTGGCGCTTTACTGGGCGATGATCAAATTTATAACGTAATCGTTACAGCCCACGCCTTCGTAATAATCTTCTTTATAGTAATGCCAATTATGATTGGAGGTTTCGGAAACTGACTGATTCCTCTAATGATCGGAGCCCCAGACATGGCCTTCCCTCGAATAAACAATATGAGCTTTTGACTACTCCCTCCCTCATTCCTTCTACTCCTCGCCTCCTCCGGGGTTGAAGCCGGAGCCGGCACAGGATGAACCGTCTACCCACCTCTAGCAGGAAACCTAGCCCACGCAGGAGCATCTGTTGACCTAACTATTTTCTCCCTCCACCTAGCTGGTATTTCTTCCATCTTAGGAGCTATCAACTTTATCACTACCATCATTAACATGAAACCAGCTGCCGTTTCAATGTACCAGATCCCCCTATTCGTCTGAGCAGTACTGATTACAGCTGTCCTTCTACTCCTTTCTCTACCCGTCCTAGCTGCTGGAATCACAATGCTTCTCACGGATCGTAATCTTAACACTGCCTTCTTCGACCCAGCCGGGGGTGGTGACCCAATTCCTTATCAACACCTA
>EBFSF054-07|Istiophorus_platypterus
CCTCTATCTAGTATTTGGTGCTTGAGCCGGAATGGTGGGCACTGCCCTGAGCCTTCTAATTCGAGCTGAACTTAGCCAACCTGGCGCTTTACTAGGCGATGATCAAATTTATAACGTAATCGTTACAGCCCACGCCTTCGTAATAATCTTCTTTATAGTAATGCCAATTATGATTGGAGGTTTCGGAAACTGACTGATTCCTCTAATGATCGGAGCCCCAGACATGGCCTTCCCTCGAATAAACAACATGAGCTTTTGACTACTCCCTCCCTCATTCCTTCTACTCCTCGCCTCCTCCGGGGTTGAAGCCGGAGCCGGTACAGGATGAACCGTCTACCCACCTCTAGCAGGAAACCTAGCCCACGCAGGAGCATCTGTTGACCTAACTATTTTCTCCCTCCACCTAGCTGGTATTTCTTCCATCTTAGGAGCTATCAACTTTATCACTACCATCATTAACATGAAACCAGCTGCCGTTTCAATGTACCAGATCCCCCTATTCGTCTGAGCAGTACTGATTACAGCTGTCCTTCTACTCCTTTCTCTACCCGTCCTAGCTGCTGGAATCACAATGCTTCTCACGGATCGTAATCTTAACACTGCCTTCTTCGACCCAGCCGGGGGTGGTGACCCAATCCTTTATCAACACCTA
>EBFSF055-07|Istiophorus_platypterus
CCTCTATCTAGTATTTGGTGCTTGAGCCGGAATGGTGGGCACTGCCCTGAGCCTTCTAATTCGAGCTGAACTTAGCCAACCTGGCGCTTTACTAGGCGATGATCAAATTTATAACGTAATCGTTACAGCCCACGCCTTCGTAATAATCTTCTTTATAGTAATGCCAATTATGATTGGAGGTTTCGGAAACTGACTGATTCCTCTAATGATCGGAGCCCCAGACATGGCCTTCCCTCGAATAAACAATATGAGCTTTTGACTACTCCCTCCCTCATTCCTTCTACTCCTCGCCTCCTCCGGGGTTGAAGCCGGAGCCGGCACAGGATGAACCGTCTACCCACCTCTAGCAGGAAACCTAGCCCACGCAGGAGCATCTGTTGACCTAACTATTTTCTCCCTCCACCTAGCTGGTATTTCTTCCATCTTAGGAGCTATCAACTTTATCACTACCATCATTAACATGAAACCAGCTGCCGTTTCAATGTACCAGATCCCCCTATTCGTCTGAGCAGTACTGATTACAGCTGTCCTTCTACTCCTTTCTCTACCCGTCCTAGCTGCTGGAATCACAATGCTTCTCACGGATCGTAATCTTAACACTGCCTTCTTCGACCCAGCCGGGGGTGGTGACCCAATCCTTTATCAACACCTA
>EBFSF056-07|Istiophorus_platypterus
CCTCTATCTAGTATTTGGTGCTTGAGCCGGAATGGTGGGCACTGCCCTGAGCCTTCTAATTCGAGCTGAACTTAGCCAACCTGGCGCTTTACTAGGCGATGATCAAATTTATAACGTAATCGTTACAGCCCACGCCTTCGTAATAATCTTCTTTATAGTAATGCCAATTATGATTGGAGGTTTCGGAAACTGACTGATTCCTCTAATGATCGGAGCCCCAGACATGGCCTTCCCTCGAATAAACAACATGAGCTTTTGACTACTCCCTCCCTCATTCCTTCTACTCCTCGCCTCCTCCGGGGTTGAAGCCGGAGCCGGTACAGGATGAACCGTCTACCCACCTCTAGCAGGAAACCTAGCCCACGCAGGAGCATCTGTTGACCTAACTATTTTCTCCCTCCACCTAGCTGGTATTTCTTCCATCTTAGGAGCTATCAACTTTATCACTACCATCATTAACATGAAACCAGCTGCCGTTTCAATGTACCAGATCCCCCTATTCGTCTGAGCAGTACTGATTACAGCTGTCCTTCTACTCCTTTCTCTACCCGTCCTAGCTGCTGGAATCACAATGCTTCTCACGGATCGTAATCTTAACACTGCCTTCTTCGACCCAGCCGGGGGTGGTGACCCAATCCTTTATCAACACCTA
>EBFSF057-07|Istiophorus_platypterus
CCTCTATCTAGTATTTGGTGCTTGAGCCGGAATGGTGGGCACTGCCCTGAGCCTTCTAATTCGAGCTGAACTTAGCCAACCTGGCGCTTTACTAGGCGATGATCAAATTTATAACGTAATCGTTACAGCCCACGCCTTCGTAATAATCTTCTTTATAGTAATGCCAATTATGATTGGAGGTTTCGGAAACTGACTGATTCCTCTAATGATCGGAGCCCCAGACATGGCCTTCCCTCGAATAAACAACATGAGCTTTTGACTACTCCCTCCCTCATTCCTTCTACTCCTCGCCTCCTCCGGGGTTGAAGCCGGAGCCGGTACAGGATGAACCGTCTACCCACCTCTAGCAGGAAACCTAGCCCACGCAGGAGCATCTGTTGACCTAACTATTTTCTCCCTCCACCTAGCTGGTATTTCTTCCATCTTAGGAGCTATCAACTTTATCACTACCATCATTAACATGAAACCAGCTGCCGTTTCAATGTACCAGATCCCCCTATTCGTCTGAGCAGTACTGATTACAGCTGTCCTTCTACTCCTTTCTCTACCCGTCCTAGCTGCTGGAATCACAATGCTTCTCACGGATCGTAATCTTAACACTGCCTTCTTCGACCCAGCCGGGGGTGGTGACCCAATCCTTTATCAACACCTA
>EBFSF058-07|Istiophorus_platypterus
-------------------GCTTGAGCCGGAATGGTGGGCACTGCCCTGAGCCTTCTAATTCGAGCTGAACTTAGCCAACCTGGCGCTTTACTAGGCGATGATCAAATTTATAACGTAATCGTTACAGCCCACGCCTTCGTAATAATCTTCTTTATAGTAATGCCAATTATGATTGGAGGTTTCGGAAACTGACTGATTCCTCTAATGATCGGAGCCCCAGACATGGCCTTCCCTCGAATAAACAACATGAGCTTTTGACTACTCCCTCCCTCATTCCTTCTACTCCTCGCCTCCTCCGGGGTTGAAGCCGGAGCCGGTACAGGATGAACCGTCTACCCACCTCTAGCAGGAAACCTAGCCCACGCAGGAGCATCTGTTGACCTAACTATTTTCTCCCTCCACCTAGCTGGTATTTCTTCCATCTTAGGAGCTATCAACTTTATCACTACCATCATTAACATGAAACCAGCTGCCGTTTCAATGTACCAGATCCCCCTATTCGTCTGAGCAGTACTGATTACAGCTGTCCTTCTACTCCTTTCTCTACCCGTCCTAGCTGCTGGAATCACAATGCTTCTCACGGATCGTAATCTTAACACTGCCTTCTTCGACCCAGCCGGGGGTGGTGACCCAATCCTTTATCAACACCTA
>EBFSF059-07|Istiophorus_platypterus
CCTCTATCTAGTATTTGGTGCTTGAGCCGGAATGGTGGGCACTGCCCTGAGCCTTCTAATTCGAGCTGAACTTAGCCAACCTGGCGCTTTACTAGGCGATGATCAAATTTATAACGTAATCGTTACAGCCCACGCCTTCGTAATAATCTTCTTTATAGTAATGCCAATTATGATTGGAGGTTTCGGAAACTGACTGATTCCTCTAATGATCGGAGCCCCAGACATGGCCTTCCCTCGAATAAACAACATGAGCTTTTGACTACTCCCTCCCTCATTCCTTCTACTCCTCGCCTCCTCCGGGGTTGAAGCCGGAGCCGGTACAGGATGAACCGTCTACCCACCTCTAGCAGGAAACCTAGCCCACGCAGGAGCATCTGTTGACCTAACTATTTTCTCCCTCCACCTAGCTGGTATTTCTTCCATCTTAGGAGCTATCAACTTTATCACTACCATCATTAACATGAAACCAGCTGCCGTTTCAATGTACCAGATCCCCCTATTCGTCTGAGCAGTACTGATTACAGCTGTCCTTCTACTCCTTTCTCTACCCGTCCTAGCTGCTGGAATCACAATGCTTCTCACGGATCGTAATCTTAACACTGCCTTCTTCGACCCAGCCGGGGGTGGTGACCCAATCCTTTATCAACACCTA
>EBFSF060-07|Istiophorus_platypterus
CCTCTATCTAGTATTTGGTGCTTGAGCCGGAATGGTGGGCACTGCCCTGAGCCTTCTAATTCGAGCTGAACTTAGCCAACCTGGCGCTTTACTAGGCGATGATCAAATTTATAACGTAATCGTTACAGCCCACGCCTTCGTAATAATCTTCTTTATAGTAATGCCAATTATGATTGGAGGTTTCGGAAACTGACTGATTCCTCTAATGATCGGAGCCCCAGACATGGCCTTCCCTCGAATAAACAACATGAGCTTTTGACTACTCCCTCCCTCATTCCTTCTACTCCTCGCCTCCTCCGGGGTTGAAGCCGGAGCCGGTACAGGATGAACCGTCTACCCACCTCTAGCAGGAAACCTAGCCCACGCAGGAGCATCTGTTGACCTAACTATTTTCTCCCTCCACCTAGCTGGTATTTCTTCCATCTTAGGAGCTATCAACTTTATCACTACCATCATTAACATGAAACCAGCTGCCGTTTCAATGTACCAGATCCCCCTATTCGTCTGAGCAGTACTGATTACAGCTGTCCTTCTACTCCTTTCTCTACCCGTCCTAGCTGCTGGAATCACAATGCTTCTCACGGATCGTAATCTTAACACTGCCTTCTTCGACCCAGCCGGGGGTGGTGACCCAATCCTTTATCAACACCTA
>EBFSF061-07|Tetrapturus_pfluegeri
CCTCTATCTAGTATTTGGTGCTTGAGCCGGAATGGTGGGCACTGCCCTGAGCCTCCTAATTCGAGCTGAACTTAGCCAACCTGGCGCTTTACTAGGCGATGATCAAATTTATAACGTAATCGTTACAGCCCACGCCTTCGTAATAATCTTCTTTATAGTAATGCCAATTATGATTGGAGGTTTCGGAAACTGACTGATCCCTCTAATGATCGGAGCCCCAGACATGGCTTTCCCTCGAATAAACAACATGAGCTTTTGACTGCTCCCTCCCTCATTCCTTCTACTTCTCGCCTCCTCCGGGGTTGAAGCCGGGGCCGGCACAGGGTGAACCGTTTACCCGCCTCTAGCAGGTAACCTAGCCCACGCAGGAGCATCTGTTGACCTAACTATTTTCTCCCTCCATCTAGCTGGTATTTCCTCCATCTTAGGAGCAATCAACTTTATCACTACCATCATTAACATGAAACCATCTGCCGTTTCAATGTACCAAATCCCCCTGTTCGTCTGAGCAGTACTGATTACAGCTGTCCTTCTACTCCTTTCTCTACCAGTCCTAGCTGCTGGAATTACAATGCTTCTCACGGATCGGAATCTTAACACTGCCTTCTTCGACCCAGCAGGAGGCGGTGATCCAATCCTTTATCAACACCTA
>EBFSF062-07|Tetrapturus_pfluegeri
CCTCTATCTAGTATTTGGTGCTTGAGCCGGAATGGTGGGCACTGCCCTGAGCCTCCTAATTCGAGCTGAACTTAGCCAACCTGGCGCTTTACTAGGCGATGATCAAATTTATAACGTAATCGTTACAGCCCACGCCTTCGTAATAATCTTCTTTATAGTAATGCCAATTATGATTGGAGGTTTCGGAAACTGACTGATCCCTCTAATGATCGGAGCCCCAGACATGGCTTTCCCTCGAATAAACAACATGAGCTTTTGACTGCTCCCTCCCTCATTCCTTCTACTTCTCGCCTCCTCCGGGGTTGAAGCCGGGGCCGGCACAGGGTGAACCGTTTACCCGCCTCTAGCAGGTAACCTAGCCCACGCAGGAGCATCTGTTGACCTAACTATTTTCTCCCTCCATCTAGCTGGTATTTCCTCCATCTTAGGAGCAATCAACTTTATCACTACCATCATTAACATGAAACCATCTGCCGTTTCAATGTACCAAATCCCCCTGTTCGTCTGAGCAGTACTGATTACAGCTGTCCTTCTACTCCTTTCTCTACCAGTCCTAGCTGCTGGAATTACAATGCTTCTCACGGATCGGAATCTTAACACTGCCTTCTTCGACCCAGCAGGAGGCGGTGATCCAATCCTTTATCAACACCTA
>EBFSF063-07|Tetrapturus_pfluegeri
CCTCTATCTAGTATTTGGTGCTTGAGCCGGAATGGTGGGCACTGCCCTGAGCCTCCTAATTCGAGCTGAACTTAGCCAACCTGGCGCTTTACTAGGCGATGATCAAATTTATAACGTAATCGTTACAGCCCACGCCTTCGTAATAATCTTCTTTATAGTAATGCCAATTATGATTGGAGGTTTCGGAAACTGACTGATCCCTCTAATGATCGGAGCCCCAGACATGGCTTTCCCTCGAATAAACAACATGAGCTTTTGACTGCTCCCTCCCTCATTCCTTCTACTTCTCGCCTCCTCCGGGGTTGAAGCCGGGGCCGGCACAGGGTGAACCGTTTACCCGCCTCTAGCAGGTAACCTAGCCCACGCAGGAGCATCTGTTGACCTAACTATTTTCTCCCTCCATCTAGCTGGTATTTCCTCCATCTTAGGAGCAATCAACTTTATCACTACCATCATTAACATGAAACCATCTGCCGTTTCAATGTACCAAATCCCCCTGTTCGTCTGAGCAGTACTGATTACAGCTGTCCTTCTACTCCTTTCTCTACCAGTCCTAGCTGCTGGAATTACAATGCTTCTCACGGATCGGAATCTTAACACTGCCTTCTTCGACCCAGCAGGAGGCGGTGATCCAATCCTTTATCAACACCTA
>EBFSF064-07|Tetrapturus_pfluegeri
CCTCTATCTAGTATTTGGTGCTTGAGCCGGAATGGTGGGCACTGCCCTGAGCCTCCTAATTCGAGCTGAACTTAGCCAACCTGGCGCTTTACTAGGCGATGATCAAATTTATAACGTAATCGTTACAGCCCACGCCTTCGTAATAATCTTCTTTATAGTAATGCCAATTATGATTGGAGGTTTCGGAAACTGACTGATCCCTCTAATGATCGGAGCCCCAGACATGGCTTTCCCTCGAATAAACAACATGAGCTTTTGACTGCTCCCTCCCTCATTCCTTCTACTTCTCGCCTCCTCCGGGGTTGAAGCCGGGGCCGGCACAGGGTGAACCGTTTACCCGCCTCTAGCAGGTAACCTAGCCCACGCAGGAGCATCTGTTGACCTAACTATTTTCTCCCTCCATCTAGCTGGTATTTCCTCCATCTTAGGAGCAATCAACTTTATCACTACCATCATTAACATGAAACCATCTGCCGTTTCAATGTACCAAATCCCCCTGTTCGTCTGAGCAGTACTGATTACAGCTGTCCTTCTACTCCTTTCTCTACCAGTCCTAGCTGCTGGAATTACAATGCTTCTCACGGATCGGAATCTTAACACTGCCTTCTTCGACCCAGCAGGAGGTGGTGATCCAATCCTTTATCAACACCTA
>EBFSF065-07|Tetrapturus_pfluegeri
CCTCTATCTAGTATTTGGTGCTTGAGCCGGAATGGTGGGCACTGCCCTGAGCCTCCTAATTCGAGCTGAACTTAGCCAACCTGGCGCTTTACTAGGCGATGATCAAATTTATAACGTAATCGTTACAGCCCACGCCTTCGTAATAATCTTCTTTATAGTAATGCCAATTATGATTGGAGGTTTCGGAAACTGACTGATCCCTCTAATGATCGGAGCCCCAGACATGGCTTTCCCTCGAATAAACAACATGAGCTTTTGACTGCTCCCTCCCTCATTCCTTCTACTTCTCGCCTCCTCCGGGGTTGAAGCCGGGGCCGGCACAGGGTGAACCGTTTACCCGCCTCTAGCAGGTAACCTAGCCCACGCAGGAGCATCTGTTGACCTAACTATTTTCTCCCTCCATCTAGCTGGTATTTCCTCCATCTTAGGAGCAATCAACTTTATCACTACCATCATTAACATGAAACCATCTGCCGTTTCAATGTACCAAATCCCCCTGTTCGTCTGAGCAGTACTGATTACAGCTGTCCTTCTACTCCTTTCTCTACCAGTCCTAGCTGCTGGAATTACAATGCTTCTCACGGATCGGAATCTTAACACTGCCTTCTTCGACCCAGCAGGAGGCGGTGATCCAATCCTTTATCAACACCTA
>EBFSF066-07|Tetrapturus_pfluegeri
CCTCTATCTAGTATTTGGTGCTTGAGCCGGAATGGTGGGCACTGCCCTGAGCCTCCTAATTCGAGCTGAACTTAGCCAACCTGGCGCTTTACTAGGCGATGATCAAATTTATAACGTAATCGTTACAGCCCACGCCTTCGTAATAATCTTCTTTATAGTAATGCCAATTATGATTGGAGGTTTCGGAAACTGACTGATCCCTCTAATGATCGGAGCCCCAGACATGGCTTTCCCTCGAATGAACAACATGAGCTTTTGACTGCTCCCTCCCTCATTCCTTCTACTTCTCGCCTCCTCCGGGGTTGAAGCCGGGGCCGGCACAGGGTGAACCGTTTACCCGCCTCTAGCAGGTAACCTAGCCCACGCAGGAGCATCTGTTGACCTAACTATTTTCTCCCTCCATCTAGCTGGTATTTCCTCCATCTTAGGAGCAATCAACTTTATCACTACCATCATTAACATGAAACCATCTGCCGTTTCAATGTACCAAATCCCCCTGTTCGTCTGAGCAGTACTGATTACAGCTGTCCTTCTACTCCTTTCTCTACCAGTCCTAGCTGCTGGAATTACAATGCTTCTCACGGATCGGAATCTTAACACTGCCTTCTTCGACCCAGCAGGAGGTGGTGATCCAATCCTTTATCAACACCTA
>EBFSF067-07|Tetrapturus_pfluegeri
CCTCTATCTAGTATTTGGTGCTTGAGCCGGAATGGTGGGCACTGCCCTGAGCCTCCTAATTCGAGCTGAACTTAGCCAACCTGGCGCTTTACTAGGCGATGATCAAATTTATAACGTAATCGTTACAGCCCACGCCTTCGTAATAATCTTCTTTATAGTAATGCCAATTATGATTGGAGGTTTCGGAAACTGACTGATCCCTCTAATGATCGGAGCCCCAGACATGGCTTTCCCTCGAATAAACAACATGAGCTTTTGACTGCTCCCTCCCTCATTCCTTCTACTTCTCGCCTCCTCCGGGGTTGAAGCCGGGGCCGGCACAGGGTGAACCGTTTACCCGCCTCTAGCAGGTAACCTAGCCCACGCAGGAGCATCTGTTGACCTAACTATTTTCTCCCTCCATCTAGCTGGTATTTCCTCCATCTTAGGAGCAATCAACTTTATCACTACCATCATTAACATGAAACCATCTGCCGTTTCAATGTACCAAATCCCCCTGTTCGTCTGAGCAGTACTGATTACAGCTGTCCTTCTACTCCTTTCTCTACCAGTCCTAGCTGCTGGAATTACAATGCTTCTCACGGATCGGAATCTTAACACTGCCTTCTTCGACCCAGCAGGAGGCGGTGATCCAATCCTTTATCAACACCTA
>EBFSF068-07|Tetrapturus_pfluegeri
CCTCTATCTAGTATTTGGTGCTTGAGCCGGAATGGTGGGCACTGCCCTGAGCCTCCTAATTCGAGCTGAACTTAGCCAACCTGGCGCTTTACTAGGCGATGATCAAATTTATAACGTAATCGTTACAGCCCACGCCTTCGTAATAATCTTCTTTATAGTAATGCCAATTATGATTGGAGGTTTCGGAAACTGACTGATCCCTCTAATGATCGGAGCCCCAGACATGGCTTTCCCTCGAATAAACAACATGAGCTTTTGACTGCTCCCTCCCTCATTCCTTCTACTTCTCGCCTCCTCCGGGGTTGAAGCCGGGGCCGGCACAGGGTGAACCGTTTACCCGCCTCTAGCAGGTAACCTAGCCCACGCAGGAGCATCTGTTGACCTAACTATTTTCTCCCTCCATCTAGCTGGTATTTCCTCCATCTTAGGAGCAATCAACTTTATCACTACCATCATTAACATGAAACCATCTGCCGTTTCAATGTACCAAATCCCCCTGTTCGTCTGAGCAGTACTGATTACAGCTGTCCTTCTACTCCTTTCTCTACCAGTCCTAGCTGCTGGAATTACAATGCTTCTCACGGATCGGAATCTTAACACTGCCTTCTTCGACCCAGCAGGAGGTGGTGATCCAATCCTTTATCAACACCTA
>EBFSF069-07|Tetrapturus_pfluegeri
CCTCTATCTAGTATTTGGTGCTTGAGCCGGAATGGTGGGCACTGCCCTGAGCCTCCTAATTCGAGCTGAACTTAGCCAACCTGGCGCTTTACTAGGCGATGATCAAATTTATAACGTAATCGTTACAGCCCACGCCTTCGTAATAATCTTCTTTATAGTAATGCCAATTATGATTGGAGGTTTCGGAAACTGACTGATCCCTCTAATGATCGGAGCCCCAGACATGGCTTTCCCTCGAATAAACAACATGAGCTTTTGACTGCTCCCTCCCTCATTCCTTCTACTTCTCGCCTCCTCCGGGGTTGAAGCCGGGGCCGGCACAGGGTGAACCGTTTACCCGCCTCTAGCAGGTAACCTAGCCCACGCAGGAGCATCTGTTGACCTAACTATTTTCTCCCTCCATCTAGCTGGTATTTCCTCCATCTTAGGAGCAATCAACTTTATCACTACCATCATTAACATGAAACCATCTGCCGTTTCAATGTACCAAATCCCCCTGTTCGTCTGAGCAGTACTGATTACAGCTGTCCTTCTACTCCTTTCTCTACCAGTCCTAGCTGCTGGAATTACAATGCTTCTCACGGATCGGAATCTTAACACTGCCTTCTTCGACCCAGCAGGAGGTGGTGATCCAATCCTTTATCAACACCTA
>EBFSF070-07|Tetrapturus_pfluegeri
CCTCTATCTAGTATTTGGTGCTTGAGCCGGAATGGTGGGCACTGCCCTGAGCCTCCTAATTCGAGCTGAACTTAGCCAACCTGGCGCTTTACTAGGCGATGATCAAATTTATAACGTAATCGTTACAGCCCACGCCTTCGTAATAATCTTCTTTATAGTAATGCCAATTATGATTGGAGGTTTCGGAAACTGACTGATCCCTCTAATGATCGGAGCCCCAGACATGGCTTTCCCTCGAATAAACAACATGAGCTTTTGACTGCTCCCTCCCTCATTCCTTCTACTTCTCGCCTCCTCCGGGGTTGAAGCCGGGGCCGGCACAGGGTGAACCGTTTACCCGCCTCTAGCAGGTAACCTAGCCCACGCAGGAGCATCTGTTGACCTAACTATTTTCTCCCTCCATCTAGCTGGTATTTCCTCCATCTTAGGAGCAATCAACTTTATCACTACCATCATTAACATGAAACCATCTGCCGTTTCAATGTACCAAATCCCCCTGTTCGTCTGAGCAGTACTGATTACAGCTGTCCTTCTACTCCTTTCTCTACCAGTCCTAGCTGCTGGAATTACAATGCTTCTCACGGATCGGAATCTTAACACTGCCTTCTTCGACCCAGCAGGAGGCGGTGATCCAATCCTTTATCAACACCTA
>EBFSF071-07|Tetrapturus_georgii
CCTCTATCTAGTATTTGGTGCTTGAGCCGGAATGGTGGGCACTGCCCTGAGCCTCCTAATTCGGGCTGAACTTAGCCAACCTGGCGCTTTACTAGGCGATGATCAAATTTATAACGTAATCGTTACAGCCCACGCCTTCGTAATAATCTTCTTTATAGTAATGCCAATTATGATTGGAGGTTTCGGAAACTGACTGATCCCTCTAATGATCGGAGCCCCAGACATGGCTTTCCCTCGAATAAACAACATGAGCTTTTGACTGCTCCCTCCCTCATTCCTTCTACTTCTCGCCTCCTCTGGGGTTGAAGCCGGGGCCGGCACAGGGTGAACCGTTTACCCGCCTCTAGCAGGTAACCTAGCCCACGCAGGAGCATCTGTTGACCTGACTATTTTCTCCCTTCATCTAGCTGGTATTTCCTCCATCTTAGGAGCAATCAACTTTATTACTACCATCATTAACATGAAACCAGCTGCCGTTTCAATGTACCAAATCCCCCTGTTCGTCTGAGCAGTACTAATTACAGCTGTCCTTCTACTCCTTTCTCTACCAGTCCTAGCTGCTGGTATTACAATGCTTCTTACGGATCGAAATCTTAACACTGCCTTCTTCGACCCAGCAGGGGGTGGTGATCCAATCCTTTATCAACACCTA
>EBFSF072-07|Tetrapturus_georgii
CCTCTATCTAGTATTTGGTGCTTGAGCCGGAATGGTGGGCACTGCCCTGAGCCTCCTAATTCGGGCTGAACTTAGCCAACCTGGCGCTTTACTAGGCGATGATCAAATTTATAACGTAATCGTTACAGCCCACGCCTTCGTAATAATCTTCTTTATAGTAATGCCAATTATGATTGGAGGTTTCGGAAACTGACTGATTCCTCTAATGATCGGAGCCCCAGACATGGCTTTCCCTCGAATAAACAACATGAGCTTTTGACTGCTCCCTCCCTCATTCCTTCTACTTCTCGCCTCCTCTGGGGTTGAAGCCGGGGCCGGCACAGGGTGAACCGTTTACCCGCCTCTAGCAGGTAACCTAGCCCACGCAGGAGCATCTGTTGACCTGACTATTTTCTCCCTTCATCTAGCTGGTATTTCCTCCATCTTAGGAGCAATCAACTTTATTACTACCATCATTAACATGAAACCAGCTGCCGTTTCAATGTACCAAATCCCCCTGTTCGTCTGAGCAGTACTAATTACAGCTGTCCTTCTACTCCTTTCTCTACCAGTCCTAGCTGCTGGTATTACAATGCTTCTTACGGATCGAAATCTTAACACTGCCTTCTTCGACCCAGCAGGGGGTGGTGATCCAATCCTTTATCAACACCTA
>EBFSF073-07|Tetrapturus_georgii
CCTCTATCTAGTATTTGGTGCTTGAGCCGGAATGGTGGGCACTGCTCTGAGCCTCCTAATTCGGGCTGAACTTAGCCAACCTGGCGCTTTACTAGGCGATGATCAAATTTATAACGTAATCGTTACAGCCCACGCCTTCGTAATAATCTTCTTTATAGTAATGCCAATTATGATTGGAGGTTTCGGAAACTGACTGATCCCTCTAATGATCGGAGCCCCAGACATGGCTTTCCCTCGAATAAACAACATGAGCTTTTGACTGCTCCCTCCCTCATTCCTTCTACTTCTCGCCTCCTCTGGGGTTGAAGCCGGGGCCGGCACAGGGTGAACCGTTTACCCGCCTCTAGCAGGTAACCTAGCCCACGCAGGAGCATCTGTTGACCTGACTATTTTCTCCCTTCATCTAGCTGGTATTTCCTCCATCTTAGGAGCAATCAACTTTATTACTACCATCATTAACATGAAACCAGCTGCCGTTTCAATGTACCAAATCCCCCTGTTCGTCTGAGCAGTACTAATTACAGCTGTCCTTCTACTCCTTTCTCTACCAGTCCTAGCTGCTGGTATTACAATGCTTCTTACGGATCGAAATCTTAACACTGCCTTCTTCGACCCAGCAGGGGGTGGTGATCCAATCCTTTATCAACACCTA
>EBFSF074-07|Tetrapturus_georgii
CCTCTATCTAGTATTTGGTGCTTGAGCCGGAATGGTGGGCACTGCCCTGAGCCTCCTAATTCGGGCTGAACTTAGCCAACCTGGCGCTTTACTAGGCGATGATCAAATTTATAACGTAATCGTTACAGCCCACGCCTTCGTAATAATCTTCTTTATAGTAATGCCAATTATGATTGGAGGTTTCGGAAACTGACTGATTCCTCTAATGATCGGAGCCCCAGACATGGCTTTCCCTCGAATAAACAACATGAGCTTTTGACTGCTCCCTCCCTCATTCCTTCTACTTCTCGCCTCCTCTGGGGTTGAAGCCGGGGCCGGCACAGGGTGAACCGTTTACCCGCCTCTAGCAGGTAACCTAGCCCACGCAGGAGCATCTGTTGACCTGACTATTTTCTCCCTTCATCTAGCTGGTATTTCCTCCATCTTAGGAGCAATCAACTTTATTACTACCATCATTAACATGAAACCAGCTGCCGTTTCAATGTACCAAATCCCCCTGTTCGTCTGAGCAGTACTAATTACAGCTGTCCTTCTACTCCTTTCTCTACCAGTCCTAGCTGCTGGTATTACAATGCTTCTTACGGATCGAAATCTTAACACTGCCTTCTTCGACCCAGCAGGGGGTGGTGATCCAATCCTTTATCAACACCTA
>EBFSF075-07|Tetrapturus_georgii
CCTCTATCTAGTATTTGGTGCTTGAGCCGGAATGGTGGGCACTGCCCTGAGCCTCCTAATTCGGGCTGAACTTAGCCAACCTGGCGCTTTACTAGGCGATGATCAAATTTATAACGTAATCGTTACAGCCCACGCCTTCGTAATAATCTTCTTTATAGTAATGCCAATTATGATTGGAGGTTTCGGAAACTGACTGATTCCTCTAATGATCGGAGCCCCAGACATGGCTTTCCCTCGAATAAACAACATGAGCTTTTGACTGCTCCCTCCCTCATTCCTTCTACTTCTCGCCTCCTCTGGGGTTGAAGCCGGGGCCGGCACAGGGTGAACCGTTTACCCGCCTCTAGCAGGTAACCTAGCCCACGCAGGAGCATCTGTTGACCTGACTATTTTCTCCCTTCATCTAGCTGGTATTTCCTCCATCTTAGGAGCAATCAACTTTATTACTACCATCATTAACATGAAACCAGCTGCCGTTTCAATGTACCAAATCCCCCTGTTCGTCTGAGCAGTACTAATTACAGCTGTCCTTCTACTCCTTTCTCTACCAGTCCTAGCTGCTGGTATTACAATGCTTCTTACGGATCGAAATCTTAACACTGCCTTCTTCGACCCAGCAGGGGGTGGTGATCCAATCCTTTATCAACACCTA
>EBFSF076-07|Tetrapturus_georgii
------TCTAGTATTTGGTGCTTGAGCCGGAATGGTGGGCACTGCCCTGAGCCTCCTAATTCGGGCTGAACTTAGCCAACCTGGCGCTTTACTAGGCGATGATCAAATTTATAACGTAATCGTTACAGCCCACGCCTTCGTAATAATCTTCTTTATAGTAATGCCAATTATGATTGGAGGTTTCGGAAACTGACTGATTCCTCTAATGATCGGAGCCCCAGACATGGCTTTCCCTCGAATAAACAACATGAGCTTTTGACTGCTCCCTCCCTCATTCCTTCTACTTCTCGCCTCCTCTGGGGTTGAAGCCGGGGCCGGCACAGGGTGAACCGTTTACCCGCCTCTAGCAGGTAACCTAGCCCACGCAGGAGCATCTGTTGACCTGACTATTTTCTCCCTTCATCTAGCTGGTATTTCCTCCATCTTAGGAGCAATCAACTTTATTACTACCATCATTAACATGAAACCAGCTGCCGTTTCAATGTACCAAATCCCCCTGTTCGTCTGAGCAGTACTAATTACAGCTGTCCTTCTACTCCTTTCTCTACCAGTCCTAGCTGCTGGTATTACAATGCTTCTTACGGATCGAAATCTTAACACTGCCTTCTTCGACCCAGCAGGGGGTGGTGATCCAATCCTTTATCAACnCCTA
>EBFSF077-07|Tetrapturus_georgii
CCTCTATCTAGTATTTGGTGCTTGAGCCGGAATGGTGGGCACTGCCCTGAGCCTCCTAATTCGGGCTGAACTTAGCCAACCTGGCGCTTTACTAGGCGATGATCAAATTTATAACGTAATCGTTACAGCCCACGCCTTCGTAATAATCTTCTTTATAGTAATGCCAATTATGATTGGAGGTTTCGGAAACTGACTGATCCCTCTAATGATCGGAGCCCCAGACATGGCTTTCCCTCGAATAAACAACATGAGCTTTTGACTGCTCCCTCCCTCATTCCTTCTACTTCTCGCCTCCTCTGGGGTTGAAGCCGGGGCCGGCACAGGGTGAACCGTTTACCCGCCTCTAGCAGGTAACCTAGCCCACGCAGGAGCATCTGTAGACCTGACTATTTTCTCCCTTCATCTAGCTGGTATTTCCTCCATCTTAGGAGCAATCAACTTTATTACTACCATCATTAACATGAAACCAGCTGCCGTTTCAATGTACCAAATCCCCCTGTTCGTCTGAGCAGTACTAATTACAGCTGTCCTTCTACTCCTTTCTCTACCAGTCCTAGCTGCTGGTATTACAATGCTTCTTACGGATCGAAATCTTAACACTGCCTTCTTCGACCCAGCAGGGGGTGGTGATCCAATCCTTTATCAACACCTA
>EBFSF078-07|Tetrapturus_georgii
--------------TTnGTGCTTGAGCCGGAATGGTGGGCACTGCCCTGAGCCTCCTAATTCGGGCTGAACTTAGCCAACCTGGCGCTTTACTAGGCGATGATCAAATTTATAACGTAATCGTTACAGCCCACGCCTTCGTAATAATCTTCTTTATAGTAATGCCAATTATGATTGGAGGTTTCGGAAACTGACTGATCCCTCTAATGATCGGAGCCCCAGACATGGCTTTCCCTCGAATAAACAACATGAGCTTTTGACTGCTCCCTCCCTCATTCCTTCTACTTCTCGCCTCCTCTGGGGTTGAAGCCGGGGCCGGCACAGGGTGAACCGTTTACCCGCCTCTAGCAGGTAACCTAGCCCACGCAGGAGCATCTGTAGACCTGACTATTTTCTCCCTTCATCTAGCTGGTATTTCCTCCATCTTAGGAGCAATCAACTTTATTACTACCATCATTAACATGAAACCAGCTGCCGTTTCAATGTACCAAATCCCCCTGTTCGTCTGAGCAGTACTAATTACAGCTGTCCTTCTACTCCTTTCTCTACCAGTCCTAGCTGCTGGTATTACAATGCTTCTTACGGATCGAAATCTTAACACTGCCTTCTTCGACCCAGCAGGGGGTGGTGATCCAATCCTTTATCAACnCCTA
>EBFSF079-07|Tetrapturus_georgii
CCTCTATCTAGTATTTGGTGCTTGAGCCGGAATGGTGGGCACTGCCCTGAGCCTCCTAATTCGGGCTGAACTTAGCCAACCTGGCGCTTTACTAGGCGATGATCAAATTTATAACGTAATCGTTACAGCCCACGCCTTCGTAATAATCTTCTTTATAGTAATGCCAATTATGATTGGAGGTTTCGGAAACTGACTGATCCCTCTAATGATCGGAGCCCCAGACATGGCTTTCCCTCGAATAAACAACATGAGCTTTTGACTGCTCCCTCCCTCATTCCTTCTACTTCTCGCCTCCTCTGGAGTTGAAGCCGGGGCCGGCACAGGGTGAACCGTTTACCCGCCTCTAGCAGGTAACCTAGCCCACGCAGGAGCATCTGTTGACCTGACTATTTTCTCCCTTCATCTAGCTGGTATTTCCTCCATCTTAGGAGCAATCAACTTTATTACTACCATCATTAACATGAAACCAGCTGCCGTTTCAATGTACCAAATCCCCCTGTTCGTCTGAGCAGTACTAATTACAGCTGTCCTTCTACTCCTTTCTCTACCAGTCCTAGCTGCTGGTATTACAATGCTTCTTACGGATCGAAATCTTAACACTGCCTTCTTCGACCCAGCAGGGGGTGGTGATCCAATCCTTTATCAACACCTA
>EBFSF080-07|Tetrapturus_georgii
CCTCTATCTAGTATTTGGTGCTTGAGCCGGAATGGTGGGCACTGCTCTGAGCCTCCTAATTCGGGCTGAACTTAGCCAACCTGGCGCTTTACTAGGCGATGATCAAATTTATAACGTAATCGTTACAGCCCACGCCTTCGTAATAATCTTCTTTATAGTAATGCCAATTATGATTGGAGGTTTCGGAAACTGACTGATCCCTCTAATGATCGGAGCCCCAGACATGGCTTTCCCTCGAATAAACAACATGAGCTTTTGACTGCTCCCTCCCTCATTCCTTCTACTTCTCGCCTCCTCTGGGGTTGAAGCCGGGGCCGGCACAGGGTGAACCGTTTACCCGCCTCTAGCAGGTAACCTAGCCCACGCAGGAGCATCTGTTGACCTGACTATTTTCTCCCTTCATCTAGCTGGTATTTCCTCCATCTTAGGAGCAATCAACTTTATTACTACCATCATTAACATGAAACCAGCTGCCGTTTCAATGTACCAAATCCCCCTGTTCGTCTGAGCAGTACTAATTACAGCTGTCCTTCTACTCCTTTCTCTACCAGTACTAGCTGCTGGTATTACAATGCTTCTTACGGATCGAAATCTTAACACTGCCTTCTTCGACCCAGCAGGGGGTGGTGATCCAATCCTTTATCAACACCTA
>EBFSF081-07|Tetrapturus_georgii
CCTCTATCTAGTATTTGGTGCTTGAGCCGGAATGGTGGGCACTGCCCTGAGCCTCCTAATTCGGGCTGAACTTAGCCAACCTGGCGCTTTACTAGGCGATGATCAAATTTATAACGTAATCGTTACAGCCCACGCCTTCGTAATAATCTTCTTTATAGTAATGCCAATTATGATTGGAGGTTTCGGAAACTGACTGATCCCTCTAATGATCGGAGCCCCAGACATGGCTTTCCCTCGAATAAACAACATGAGCTTTTGACTGCTCCCTCCCTCATTCCTTCTACTTCTCGCCTCCTCTGGGGTTGAAGCCGGGGCCGGCACAGGGTGAACCGTTTACCCGCCTCTAGCAGGTAACCTAGCCCACGCAGGAGCATCTGTTGACCTGACTATTTTCTCCCTTCATCTAGCTGGTATTTCCTCCATCTTAGGAGCAATCAACTTTATTACTACCATCATTAACATGAAACCAGCTGCCGTTTCAATGTACCAAATCCCCCTGTTCGTCTGAGCAGTACTAATTACAGCTGTCCTTCTACTCCTTTCTCTACCAGTCCTAGCTGCTGGTATTACAATGCTTCTTACGGATCGAAATCTTAACACTGCCTTCTTCGACCCGGCAGGGGGTGGTGATCCAATCCTTTATCAACACCTA
>EBFSF082-07|Tetrapturus_georgii
CCTCTATCTAGTATTTGGTGCTTGAGCCGGAATGGTGGGCACTGCCCTGAGCCTCCTAATTCGGGCTGAACTTAGCCAACCTGGCGCTTTACTAGGCGATGATCAAATTTATAACGTAATCGTTACAGCCCACGCCTTCGTAATAATCTTCTTTATAGTAATGCCAATTATGATTGGAGGTTTCGGAAACTGACTGATCCCTCTAATGATCGGAGCCCCAGACATGGCTTTCCCTCGAATAAACAACATGAGCTTTTGACTGCTCCCTCCCTCATTCCTTCTACTTCTCGCCTCCTCTGGGGTTGAAGCCGGGGCCGGCACAGGGTGAACCGTTTACCCGCCTCTAGCAGGTAACCTAGCCCACGCAGGAGCATCTGTTGACCTAACTATTTTCTCCCTTCATTTAGCTGGTATTTCCTCCATCTTAGGAGCAATCAACTTTATTACTACCATCATTAACATGAAACCAGCTGCCGTTTCAATGTACCAAATCCCCCTGTTCGTCTGAGCAGTACTAATTACAGCTGTCCTTCTACTCCTTTCTCTACCAGTCCTAGCTGCTGGTATTACAATGCTTCTTACGGATCGAAATCTTAACACTGCCTTCTTCGACCCAGCAGGGGGTGGTGATCCAATCCTTTATCAACACCTA
>EBFSF083-07|Tetrapturus_georgii
CCTCTATCTAGTATTTGGTGCTTGAGCCGGAATGGTGGGCACTGCCCTGAGCCTCCTAATTCGGGCTGAACTTAGCCAACCTGGCGCTTTACTAGGCGATGATCAAATTTATAACGTAATCGTTACAGCCCACGCCTTCGTAATAATCTTCTTTATAGTAATGCCAATTATGATTGGAGGTTTCGGAAACTGACTGATTCCTCTAATGATCGGAGCCCCAGACATGGCTTTCCCTCGAATAAACAACATGAGCTTTTGACTGCTCCCTCCCTCATTCCTTCTACTTCTCGCCTCCTCTGGGGTTGAAGCCGGGGCCGGCACAGGGTGAACCGTCTACCCGCCTCTAGCAGGTAACCTAGCCCACGCAGGAGCATCTGTTGACCTGACTATTTTCTCCCTTCATCTAGCTGGTATTTCCTCCATCTTAGGAGCAATCAACTTTATTACTACCATCATTAACATGAAACCAGCTGCCGTTTCAATGTACCAAATCCCCCTGTTCGTCTGAGCAGTACTAATTACAGCTGTCCTTCTACTCCTTTCTCTACCAGTCCTAGCTGCTGGTATTACAATGCTTCTTACGGATCGAAATCTTAACACTGCCTTCTTCGACCCAGCAGGGGGTGGTGATCCAATCCTTTATCAACACCTA
>EBFSF084-07|Tetrapturus_georgii
CCTCTATCTAGTATTTGGTGCTTGAGCCGGAATGGTGGGCACTGCCCTGAGCCTCCTAATTCGGGCTGAACTTAGCCAACCTGGCGCTTTACTAGGCGATGATCAAATTTATAACGTAATCGTTACAGCCCACGCCTTCGTAATAATCTTCTTTATAGTAATGCCAATTATGATTGGAGGTTTCGGAAACTGACTGATTCCTCTAATGATCGGAGCCCCAGACATGGCTTTCCCTCGAATAAACAACATGAGCTTTTGACTGCTCCCTCCCTCATTCCTTCTACTTCTCGCCTCCTCTGGGGTTGAAGCCGGGGCCGGCACAGGGTGAACCGTTTACCCGCCTCTAGCAGGTAACCTAGCCCACGCAGGAGCATCTGTTGACCTGACTATTTTCTCCCTTCATCTAGCTGGTATTTCCTCCATCTTAGGAGCAATCAACTTTATTACTACCATCATTAACATGAAACCAGCTGCCGTTTCAATGTACCAAATCCCCCTGTTCGTCTGAGCAGTACTAATTACAGCTGTCCTTCTACTCCTTTCTCTACCAGTCCTAGCTGCTGGTATTACAATGCTTCTTACGGATCGAAATCTTAACACTGCCTTCTTCGACCCAGCAGGGGGTGGTGATCCAATCCTTTATCAACACCTA
>EBFSF085-07|Xiphias_gladius
CCTCTATCTAGTATTTGGTGCTTGAGCCGGTATAGTAGGCACAGCCCTAAGTCTACTAATCCGAGCAGAACTCAGCCAACCTGGCGCCCTACTAGGGGATGACCAGATTTACAACGTAATCGTTACAGCTCACGCCTTTGTAATGATCTTCTTTATAGTAATGCCAATCATGATTGGAGGGTTCGGAAATTGACTAATTCCCCTAATGATTGGAGCCCCCGATATAGCATTCCCTCGAATGAATAACATAAGCTTCTGACTCCTCCCTCCATCATTCCTCCTCCTCCTTGCTTCTTCTGGAGTTGAAGCTGGCGCTGGAACCGGGTGAACTGTCTACCCTCCTCTAGCAGGTAACCTAGCCCACGCAGGTGCATCTGTTGACCTTACCATCTTCTCCCTTCACCTAGCTGGGATCTCCTCTATTCTGGGGGCAATCAACTTCATCACAACTATTATCAATATAAAACCAGCTGCCGTTTCTATGTATCAGATTCCTCTGTTCGTGTGAGCCGTACTAATTACAGCTGTCCTCCTTCTCCTCTCCCTTCCCGTTCTAGCTGCCGGAATTACCATGCTCTTAACAGACCGTAATTTAAACACCGCCTTCTTTGACCCTGCAGGAGGTGGGGATCCCATCCTCTACCAACACCTG
>EBFSF086-07|Xiphias_gladius
CCTCTATCTAGTATTTGGTGCTTGAGCCGGTATAGTAGGCACAGCCCTAAGTCTACTAATCCGAGCAGAACTCAGCCAACCTGGCGCCCTACTAGGGGATGACCAGATTTACAACGTAATCGTTACAGCTCACGCCTTTGTAATGATCTTCTTTATAGTAATGCCAATCATGATTGGAGGGTTCGGAAATTGACTAATTCCCCTAATGATTGGAGCCCCCGATATAGCATTCCCTCGAATGAATAACATAAGCTTCTGACTCCTCCCTCCATCATTCCTCCTCCTCCTTGCTTCTTCTGGAGTTGAAGCTGGCGCTGGAACCGGGTGAACTGTCTACCCTCCTCTAGCAGGTAACCTAGCCCACGCAGGTGCATCTGTTGACCTTACCATCTTCTCCCTTCACCTAGCTGGGATCTCCTCTATTCTGGGGGCAATCAACTTCATCACAACTATTATCAATATAAAACCAGCTGCCGTTTCTATGTACCAGATTCCTCTGTTCGTGTGAGCCGTACTAATTACAGCTGTCCTCCTTCTCCTCTCCCTTCCCGTTCTAGCTGCCGGAATTACCATGCTCTTAACAGACCGTAATTTAAACACCGCCTTCTTTGACCCTGCAGGAGGTGGGGATCCCATCCTCTACCAACACCTG
>EBFSF087-07|Xiphias_gladius
CCTCTATCTAGTATTTGGTGCTTGAGCCGGTATAGTAGGCACAGCCCTAAGTCTACTAATCCGAGCAGAACTCAGCCAACCTGGCGCCCTACTAGGGGATGACCAGATTTACAACGTAATCGTTACAGCTCACGCCTTTGTAATGATCTTCTTTATAGTAATGCCAATCATGATTGGAGGGTTCGGAAATTGACTAATTCCCCTAATGATTGGAGCCCCCGATATAGCATTCCCTCGAATGAATAACATAAGCTTCTGACTCCTCCCTCCATCATTCCTCCTCCTCCTTGCTTCTTCTGGAGTTGAAGCTGGCGCTGGAACCGGGTGAACTGTCTACCCTCCTCTAGCAGGTAACCTAGCCCACGCAGGTGCATCTGTTGACCTTACCATCTTCTCCCTTCACCTAGCTGGGATCTCCTCTATTCTGGGGGCAATCAACTTCATCACAACTATTATCAATATAAAACCAGCTGCCGTTTCTATGTACCAGATTCCTCTGTTCGTGTGAGCCGTACTAATTACAGCTGTCCTCCTTCTCCTCTCCCTTCCCGTTCTAGCTGCCGGAATTACCATGCTCTTAACAGACCGTAATTTAAACACCGCCTTCTTTGACCCTGCAGGAGGTGGGGATCCCATCCTCTACCAACACCTG
>EBFSF088-07|Xiphias_gladius
CCTCTATCTAGTATTTGGTGCTTGAGCCGGTATAGTAGGCACAGCCCTAAGTCTACTAATCCGAGCAGAACTCAGCCAACCTGGCGCCCTACTAGGGGATGACCAGATTTACAACGTAATCGTTACAGCTCACGCCTTTGTAATGATCTTCTTTATAGTAATGCCAATCATGATTGGAGGGTTCGGAAATTGACTAATTCCCCTAATGATTGGAGCCCCCGATATAGCATTCCCTCGAATGAATAACATAAGCTTCTGACTCCTCCCTCCATCATTCCTCCTCCTCCTTGCTTCTTCTGGAGTTGAAGCTGGCGCTGGAACCGGGTGAACTGTCTACCCTCCTCTAGCAGGTAACCTAGCCCACGCAGGTGCATCTGTTGACCTTACCATCTTCTCCCTTCACCTAGCTGGGATCTCCTCTATTCTGGGGGCAATCAACTTCATCACAACTATTATCAATATAAAACCAGCTGCCGTTTCTATGTACCAGATTCCTCTGTTCGTGTGAGCCGTACTAATTACAGCTGTCCTCCTTCTCCTCTCCCTTCCCGTTCTAGCTGCCGGAATTACCATGCTCTTAACAGACCGTAATTTAAACACCGCCTTCTTTGACCCTGCAGGAGGTGGGGATCCCATCCTCTACCAACACCTG
>EBFSF089-07|Xiphias_gladius
-------------------GCTTGAGCCGGTATAGTAGGCACAGCCCTAAGTCTACTAATCCGAGCAGAACTCAGCCAACCTGGCGCCCTACTAGGGGATGACCAGATTTACAACGTAATCGTTACAGCTCACGCCTTTGTAATGATCTTCTTTATAGTAATGCCAATCATGATTGGAGGGTTCGGAAATTGACTAATTCCCCTAATGATTGGAGCCCCCGATATAGCATTCCCTCGAATGAATAACATAAGCTTCTGACTCCTCCCTCCATCATTCCTCCTCCTCCTTGCTTCTTCTGGAGTTGAAGCTGGCGCTGGAACCGGGTGAACTGTCTACCCTCCTCTAGCAGGTAACCTAGCCCACGCAGGTGCATCTGTTGACCTTACCATCTTCTCCCTTCACCTAGCTGGGATCTCCTCTATTCTGGGGGCAATCAACTTCATCACAACTATTATCAATATAAAACCAGCTGCCGTTTCTATGTACCAGATTCCTCTGTTCGTGTGAGCCGTACTAATTACAGCTGTCCTCCTTCTCCTCTCCCTTCCCGTTCTAGCTGCCGGAATTACCATGCTCTTAACAGACCGTAATTTAAACACCGCCTTCTTTGACCCTGCAGGAGGTGGGGATCCCATCCTCTACCAACACCTG
>EBFSF090-07|Xiphias_gladius
CCTCTATCTAGTATTTGGTGCTTGAGCCGGTATAGTAGGCACAGCCCTAAGTCTACTAATCCGAGCAGAACTCAGCCAACCTGGCGCCCTACTAGGGGATGACCAGATTTACAACGTAATCGTTACAGCTCACGCCTTTGTAATGATCTTCTTTATAGTAATGCCAATCATGATTGGAGGGTTCGGAAATTGACTAATTCCCCTAATGATTGGAGCCCCCGATATAGCATTCCCTCGAATGAATAACATAAGCTTCTGACTCCTCCCTCCATCATTCCTCCTCCTCCTTGCTTCTTCTGGAGTTGAAGCTGGCGCTGGAACCGGGTGAACTGTCTACCCTCCTCTAGCAGGTAACCTAGCCCACGCAGGTGCATCTGTTGACCTTACCATCTTCTCCCTTCACCTAGCTGGGATCTCCTCTATTCTGGGGGCAATCAACTTCATCACAACTATTATCAATATAAAACCAGCTGCCGTTTCTATGTACCAGATTCCTCTGTTCGTGTGAGCCGTACTAATTACAGCTGTCCTCCTTCTCCTCTCCCTTCCCGTTCTAGCTGCCGGAATTACCATGCTCTTAACAGACCGTAATTTAAACACCGCCTTCTTTGACCCTGCAGGAGGTGGGGATCCCATCCTCTACCAACACCTG
>EBFSF091-07|Xiphias_gladius
CCTCTATCTAGTATTTGGTGCTTGAGCCGGTATAGTAGGCACAGCCCTAAGTCTACTAATCCGAGCAGAACTCAGCCAACCTGGCGCCCTACTAGGGGATGACCAGATTTACAACGTAATCGTTACAGCTCACGCCTTTGTAATGATCTTCTTTATAGTAATGCCAATCATGATTGGAGGGTTCGGAAATTGACTAATTCCCCTAATGATTGGAGCCCCCGATATAGCATTCCCTCGAATGAATAACATAAGCTTCTGACTCCTCCCTCCATCATTCCTCCTCCTCCTTGCTTCTTCTGGAGTTGAAGCTGGCGCTGGAACCGGGTGAACTGTCTACCCTCCTCTAGCAGGTAACCTAGCCCACGCAGGTGCATCTGTTGACCTTACCATCTTCTCCCTTCACCTAGCTGGGATCTCCTCTATTCTGGGGGCAATCAACTTCATCACAACTATTATCAATATAAAACCAGCTGCCGTTTCTATGTACCAGATTCCTCTGTTCGTGTGAGCCGTACTAATTACAGCTGTCCTCCTTCTCCTCTCCCTTCCCGTTCTAGCTGCCGGAATTACCATGCTCTTAACAGACCGTAATTTAAACACCGCCTTCTTTGACCCTGCAGGAGGTGGGGATCCCATCCTCTACCAACACCTG
>EBFSF092-07|Xiphias_gladius
CCTCTATCTAGTATTTGGTGCTTGAGCCGGTATAGTAGGCACAGCCCTAAGTCTACTAATCCGAGCAGAACTCAGCCAACCTGGCGCCCTACTAGGGGATGACCAGATTTACAACGTAATCGTTACAGCTCACGCCTTTGTAATGATCTTCTTTATAGTAATGCCAATCATGATTGGAGGGTTCGGAAATTGACTAATTCCCCTAATGATTGGGGCCCCCGATATAGCATTCCCTCGAATGAATAACATAAGCTTCTGACTCCTCCCTCCATCATTCCTCCTCCTTCTTGCTTCTTCTGGAGTTGAAGCTGGCGCTGGAACCGGGTGAACTGTTTACCCTCCTCTAGCAGGTAACCTAGCCCACGCAGGTGCATCTGTTGACCTTACCATCTTCTCCCTTCACCTAGCTGGGATCTCCTCTATTCTAGGGGCAATCAACTTCATCACAACTATTATCAATATAAAACCAGCTGCCGTTTCTATGTACCAGATTCCTCTGTTCGTGTGAGCCGTACTAATTACAGCTGTCCTCCTTCTCCTCTCCCTTCCCGTTCTAGCTGCCGGGATTACCATGCTCTTAACAGACCGTAATTTAAACACCGCCTTCTTTGACCCTGCAGGAGGTGGGGATCCCATCCTCTACCAACACCTG
>EBFSF093-07|Xiphias_gladius
CCTCTATCTAGTATTTGGTGCTTGAGCCGGTATAGTAGGCACAGCCCTAAGTCTACTAATCCGAGCAGAACTCAGCCAGCCTGGCGCCCTACTAGGGGATGACCAGATTTACAACGTAATCGTTACAGCTCACGCCTTTGTAATGATCTTCTTTATAGTAATGCCAATCATGATTGGAGGGTTCGGAAATTGACTAATTCCCCTAATGATTGGAGCCCCCGATATAGCATTCCCTCGAATGAATAACATAAGCTTCTGACTCCTCCCTCCATCATTCCTCCTCCTCCTTGCTTCTTCTGGAGTTGAAGCTGGCGCTGGAACCGGGTGAACTGTCTACCCTCCTCTAGCAGGTAACCTAGCCCACGCAGGTGCATCTGTTGACCTTACCATCTTCTCCCTTCACCTAGCTGGGATCTCCTCTATTCTGGGGGCAATCAACTTCATCACAACTATTATCAATATAAAACCAGCTGCCGTTTCTATGTACCAGATTCCTCTGTTCGTGTGAGCCGTACTAATTACAGCTGTCCTCCTTCTCCTCTCCCTTCCCGTTCTAGCTGCCGGAATTACCATGCTCTTAACAGACCGTAATTTAAACACCGCCTTCTTTGACCCTGCAGGAGGTGGGGATCCCATCCTCTACCAACACCTG
>EBFSF094-07|Xiphias_gladius
-------------------GCTTGAGCCGGTATAGTAGGCACAGCCCTAAGTCTACTAATCCGAGCAGAACTCAGCCAACCTGGCGCCCTACTAGGGGATGACCAGATTTACAACGTAATCGTTACAGCTCACGCCTTTGTAATGATCTTCTTTATAGTAATGCCAATCATGATTGGAGGGTTCGGAAATTGACTAATTCCCCTAATGATTGGAGCCCCCGATATAGCATTCCCTCGAATGAATAACATAAGCTTCTGACTCCTCCCTCCATCATTCCTCCTCCTCCTTGCTTCTTCTGGAGTTGAAGCTGGCGCTGGAACCGGGTGAACTGTCTACCCTCCTCTAGCAGGTAACCTAGCCCACGCAGGTGCATCTGTTGACCTTACCATCTTCTCCCTTCACCTAGCTGGGATCTCCTCTATTCTGGGGGCAATCAACTTCATCACAACTATTATCAATATAAAACCAGCTGCCGTTTCTATGTACCAGAnTCCTCTGTTCGTGTGAGCCGTACTAATTACAGCTGTCCTCCTTCTCCTCTCCCTTCCCGTTCTAGCTGCCGGAATTACCATGCTCTTAACAGACCGTAATTTAAACACCGCCTTCTTTGACCCTGCAGGAGGTGGGGATCCCATC---------------
>EBFSF095-07|Xiphias_gladius
CCTCTATCTAGTATTTGGTGCTTGAGCCGGTATAGTAGGCACAGCCCTAAGTCTACTAATCCGAGCAGAACTCAGCCAACCTGGCGCCCTACTAGGGGATGACCAGATTTACAACGTAATCGTTACAGCTCACGCCTTTGTAATGATCTTCTTTATAGTAATGCCAATCATGATTGGAGGGTTCGGAAATTGACTAATTCCCCTAATGATTGGAGCCCCCGATATAGCATTCCCTCGAATGAATAACATAAGCTTCTGACTCCTCCCTCCATCATTCCTCCTCCTCCTTGCTTCTTCTGGAGTTGAAGCTGGCGCTGGAACCGGGTGAACTGTCTACCCTCCTCTAGCAGGTAACCTAGCCCACGCAGGTGCATCTGTTGACCTTACCATCTTCTCCCTTCACCTAGCTGGGATCTCCTCTATTCTGGGGGCAATCAACTTCATCACAACTATTATCAATATAAAACCAGCTGCCGTTTCTATGTACCAGATTCCTCTGTTCGTGTGAGCCGTACTAATTACAGCTGTCCTCCTTCTCCTCTCCCTTCCCGTTCTAGCTGCCGGAATTACCATGCTCTTAACAGACCGTAATTTAAACACCGCCTTCTTTGACCCTGCAGGAGGTGGGGATCCCATCCTCTACCAACACCTG
>EBFSF096-07|Xiphias_gladius
CCTCTATCTAGTATTTGGTGCTTGAGCCGGTATAGTAGGCACAGCCCTAAGTCTACTAATCCGAGCAGAACTCAGCCAACCTGGCGCCCTACTAGGGGATGACCAGATTTACAACGTAATCGTTACAGCTCACGCCTTTGTAATGATCTTCTTTATAGTAATGCCAATCATGATTGGAGGGTTCGGAAATTGACTAATTCCCCTAATGATTGGAGCCCCCGATATAGCATTCCCTCGAATGAATAACATAAGCTTCTGACTCCTCCCTCCATCATTCCTCCTCCTCCTTGCTTCTTCTGGAGTTGAAGCTGGCGCTGGAACCGGGTGAACTGTCTACCCTCCTCTAGCAGGTAACCTAGCCCACGCAGGTGCATCTGTTGACCTTACCATCTTCTCCCTTCACCTAGCTGGGATCTCCTCTATTCTGGGGGCAATCAACTTCATCACAACTATTATCAATATAAAACCAGCTGCCGTTTCTATGTACCAGATTCCTCTGTTCGTGTGAGCCGTACTAATTACAGCTGTCCTCCTTCTCCTCTCCCTTCCCGTTCTAGCTGCCGGAATTACCATGCTCTTAACAGACCGTAATTTAAACACCGCCTTCTTTGACCCTGCAGGAGGTGGGGATCCCATCCTCTACCAACACCTG
>EBFSF243-09|Istiophorus_platypterus
-------------TTTGGTGCTTGAGCCGGAATGGTGGGCACTGCCCTGAGCCTTCTAATTCGAGCTGAACTTAGCCAACCTGGCGCTTTACTAGGCGATGATCAAATTTATAACGTAATCGTTACAGCCCACGCCTTCGTAATAATCTTCTTTATAGTAATGCCAATTATGATTGGAGGTTTCGGAAACTGACTGATTCCTCTAATGATCGGAGCCCCAGACATGGCCTTCCCTCGAATAAACAACATGAGCTTTTGACTACTCCCTCCCTCATTCCTTCTACTCCTCGCCTCCTCCGGGGTTGAAGCCGGAGCCGGTACAGGATGAACCGTCTACCCACCTCTAGCAGGAAACCTAGCCCACGCAGGAGCATCTGTTGACCTAACTATTTTCTCCCTCCACCTAGCTGGTATTTCTTCCATCTTAGGGGCTATCAACTTTATCACTACCATCATTAACATGAAACCAGCTGCCGTTTCAATGTACCAGATCCCCCTATTCGTCTGAGCAGTACTGATTACAGCTGTCCTTCTACTCCTTTCTCTACCCGTCCTAGCTGCTGGAATCACAATGCTTCTCACGGATCGTAATCTTAACACTGCCTTCTTCGACCCAGCCGGGGGTGGTGACCCAATCCTTTATCAACACCTA
>EBFSF249-09|Istiophorus_platypterus
CCTCTATCTAGTATTTGGTGCTTGAGCCGGAATGGTGGGCACTGCCCTGAGCCTTCTAATTCGAGCTGAACTTAGCCAACCTGGCGCTTTACTAGGCGATGATCAAATTTATAACGTAATCGTTACAGCCCACGCCTTCGTAATAATCTTCTTTATAGTAATGCCAATTATGATTGGAGGTTTCGGAAACTGACTGATTCCTCTAATGATCGGAGCCCCAGACATGGCCTTCCCTCGAATAAACAATATGAGCTTTTGACTACTCCCTCCCTCATTCCTTCTACTCCTCGCCTCCTCCGGGGTTGAAGCCGGAGCCGGCACAGGATGAACCGTCTACCCACCTCTAGCAGGAAACCTAGCCCACGCAGGAGCATCTGTTGACCTAACTATTTTCTCCCTCCACCTAGCTGGTATTTCTTCCATCTTAGGAGCTATCAACTTTATCACTACCATCATTAACATGAAACCAGCTGCCGTTTCAATGTACCAGATCCCCCTATTCGTCTGAGCAGTACTGATTACAGCTGTCCTTCTACTCCTTTCTCTACCCGTCCTAGCTGCTGGAATCACAATGCTTCTCACGGATCGTAATCTTAACACTGCCTTCTTCGACCCAGCCGGGGGTGGTGACCCAATCCTTTATCAACACCTA
>EBFSF250-09|Istiophorus_platypterus
CCTCTATCTAGTATTTGGTGCTTGAGCCGGAATGGTGGGCACTGCCCTGAGCCTTCTAATTCGAGCTGAACTTAGCCAACCTGGCGCTTTACTAGGCGATGATCAAATTTATAACGTAATCGTTACAGCCCACGCCTTCGTAATAATCTTCTTTATAGTAATGCCAATTATGATTGGAGGTTTCGGAAACTGACTGATTCCTCTAATGATCGGAGCCCCAGACATGGCCTTCCCTCGAATAAACAATATGAGCTTTTGACTACTCCCTCCCTCATTCCTTCTACTCCTCGCCTCCTCCGGGGTTGAAGCCGGAGCCGGCACAGGATGAACCGTCTACCCACCTCTAGCAGGAAACCTAGCCCACGCAGGAGCATCTGTTGACCTAACTATTTTCTCCCTCCACCTAGCTGGTATTTCTTCCATCTTAGGAGCTATCAACTTTATCACTACCATCATTAACATGAAACCAGCTGCCGTTTCAATGTACCAGATCCCCCTATTCGTCTGAGCAGTACTGATTACAGCTGTCCTTCTACTCCTTTCTCTACCCGTCCTAGCTGCTGGAATCACAATGCTTCTCACGGATCGTAATCTTAACACTGCCTTCTTCGACCCAGCCGGGGGTGGTGACCCAATCCTTTATCAACACCTA
>EBFSF251-09|Istiophorus_platypterus
CCTCTATCTAGTATTTGGTGCTTGAGCCGGAATGGTGGGCACTGCCCTGAGCCTTCTAATTCGAGCTGAACTTAGCCAACCTGGCGCTTTACTAGGCGATGATCAAATTTATAACGTAATCGTTACAGCCCACGCCTTCGTAATAATCTTCTTTATAGTAATGCCAATTATGATTGGAGGTTTCGGAAACTGACTGATTCCTCTAATGATCGGAGCCCCAGACATGGCCTTCCCTCGAATAAACAACATGAGCTTTTGACTACTCCCTCCCTCATTCCTTCTACTCCTCGCCTCCTCCGGGGTTGAAGCCGGAGCCGGTACAGGATGAACCGTCTACCCACCTCTAGCAGGAAACCTAGCCCACGCAGGAGCATCTGTTGACCTAACTATTTTCTCCCTCCACCTAGCTGGTATTTCTTCCATCTTAGGAGCTATCAACTTTATCACTACCATCATTAACATGAAACCAGCTGCCGTTTCAATGTACCAGATCCCCCTATTCGTCTGAGCAGTACTGATTACAGCTGTCCTTCTACTCCTTTCTCTACCCGTCCTAGCTGCTGGAATCACAATGCTTCTCACGGATCGTAATCTTAACACTGCCTTCTTCGACCCAGCCGGGGGTGGTGACCCAATCCTTTATCAACACCTA
>EBFSF252-09|Istiophorus_platypterus
----TATCTAGTATTTGGTGCTTGAGCCGGAATGGTGGGCACTGCCCTGAGCCTTCTAATTCGAGCTGAACTTAGCCAACCTGGCGCTTTACTAGGCGATGATCAAATTTATAACGTAATCGTTACAGCCCACGCCTTCGTAATAATCTTCTTTATAGTAATGCCAATTATGATTGGAGGTTTCGGAAACTGACTGATTCCTCTAATGATCGGAGCCCCAGACATGGCCTTCCCTCGAATAAACAATATGAGCTTTTGACTACTCCCTCCCTCATTCCTTCTACTCCTCGCCTCCTCCGGGGTTGAAGCCGGAGCCGGCACAGGATGAACCGTCTACCCACCTCTAGCAGGAAACCTAGCCCACGCAGGAGCATCTGTTGACCTAACTATTTTCTCCCTCCACCTAGCTGGTATTTCTTCCATCTTAGGAGCTATCAACTTTATCACTACCATCATTAACATGAAACCAGCTGCCGTTTCAATGTACCAGATCCCCCTATTCGTCTGAGCAGTACTGATTACAGCTGTCCTTCTACTCCTTTCTCTACCCGTCCTAGCTGCTGGAATCACAATGCTTCTCACGGATCGTAATCTTAACACTGCCTTCTTCGACCCAGCCGGGGGTGGTGACCCAATCCTTTATCAACACCTA
>EBFSF253-09|Istiophorus_platypterus
CCTCTATCTAGTATTTGGTGCTTGAGCCGGAATGGTGGGCACTGCCCTGAGCCTTCTAATTCGAGCTGAACTTAGCCAACCTGGCGCTTTACTAGGCGATGATCAAATTTATAACGTAATCGTTACAGCCCACGCCTTCGTAATAATCTTCTTTATAGTAATGCCAATTATGATTGGAGGTTTCGGAAACTGACTGATTCCTCTAATGATCGGAGCCCCAGACATGGCCTTCCCTCGAATAAACAACATGAGCTTTTGACTACTCCCTCCCTCATTCCTTCTACTCCTCGCCTCCTCCGGGGTTGAAGCCGGAGCCGGTACAGGATGAACCGTCTACCCACCTCTAGCAGGAAACCTAGCCCACGCAGGAGCATCTGTTGACCTAACTATTTTCTCCCTCCACCTAGCTGGTATTTCTTCCATCTTAGGAGCTATCAACTTTATCACTACCATCATTAACATGAAACCAGCTGCCGTTTCAATGTACCAGATCCCCCTATTCGTCTGAGCAGTACTGATTACAGCTGTCCTTCTACTCCTTTCTCTACCCGTCCTAGCTGCTGGAATCACAATGCTTCTCACGGATCGTAATCTTAACACTGCCTTCTTCGACCCAGCCGGGGGTGGTGACCCAATCCTTTATCAACACCTA
>EBFSF254-09|Istiophorus_platypterus
------------------TGCTTGAGCCGGAATGGTGGGCACTGCCCTGAGCCTTCTAATTCGAGCTGAACTTAGCCAACCTGGCGCTTTACTAGGCGATGATCAAATTTATAACGTAATCGTTACAGCCCACGCCTTCGTAATAATCTTCTTTATAGTAATGCCAATTATGATTGGAGGTTTCGGAAACTGACTGATTCCTCTAATGATCGGAGCCCCAGACATGGCCTTCCCTCGAATAAACAACATGAGCTTTTGACTACTCCCTCCCTCATTCCTTCTACTCCTCGCCTCCTCCGGGGTTGAAGCCGGAGCCGGTACAGGATGAACCGTCTACCCCCCTCTAGCAGGAAACCTAGCCCACGCAGGAGCATCTGTTGACCTAACTATTTTCTCCCTCCACCTAGCTGGTATTTCTTCCATCTTAGGAGCTATCAACTTTATCACTACCATCATTAACATGAAACCAGCTGCCGTTTCAATGTACCAGATCCCCCTATTCGTCTGAGCAGTACTGATTACAGCTGTCCTTCTACTCCTTTCTCTACCCGTCCTAGCTGCTGGAATCACAATGCTTCTCACGGATCGTAATCTTAACACTGCCTTCTTCGACCCAGCCGGGGGTGGTGACCCAATCCTTTATCAACACCTA
>EBFSF255-09|Istiophorus_platypterus
CCTCTATCTAGTATTTGGTGCTTGAGCCGGAATGGTGGGCACTGCCCTGAGCCTTCTAATTCGAGCTGAACTTAGCCAACCTGGCGCTTTACTAGGCGATGATCAAATTTATAACGTAATCGTTACAGCCCACGCCTTCGTAATAATCTTCTTTATAGTAATGCCAATTATGATTGGAGGTTTCGGAAACTGACTGATTCCTCTAATGATCGGAGCCCCAGACATGGCCTTCCCTCGAATAAACAATATGAGCTTTTGACTACTCCCTCCCTCATTCCTTCTACTCCTCGCCTCCTCCGGGGTTGAAGCCGGAGCCGGCACAGGATGAACCGTCTACCCACCTCTAGCAGGAAACCTAGCCCACGCAGGAGCATCTGTTGACCTAACTATTTTCTCCCTCCACCTAGCTGGTATTTCTTCCATCTTAGGAGCTATCAACTTTATCACTACCATCATTAACATGAAACCAGCTGCCGTTTCAATGTACCAGATCCCCCTATTCGTCTGAGCAGTACTGATTACAGCTGTCCTTCTACTCCTTTCTCTACCCGTCCTAGCTGCTGGAATCACAATGCTTCTCACGGATCGTAATCTTAACACTGCCTTCTTCGACCCAGCCGGGGGTGGTGACCCAATCCTTTATCAACACCTA
>EBFSF256-09|Istiophorus_platypterus
CCTCTATCTAGTATTTGGTGCTTGAGCCGGAATGGTGGGCACTGCCCTGAGCCTTCTAATTCGAGCTGAACTTAGCCAACCTGGCGCTTTACTAGGCGATGATCAAATTTATAACGTAATCGTTACAGCCCACGCCTTCGTAATAATCTTCTTTATAGTAATGCCAATTATGATTGGAGGTTTCGGAAACTGACTGATTCCTCTAATGATCGGAGCCCCAGACATGGCCTTCCCTCGAATAAACAACATGAGCTTTTGACTACTCCCTCCCTCATTCCTTCTACTCCTCGCCTCCTCCGGGGTTGAAGCCGGAGCCGGTACAGGATGAACCGTCTACCCACCTCTAGCAGGAAACCTAGCCCACGCAGGAGCATCTGTTGACCTAACTATTTTCTCCCTCCACCTAGCTGGTATTTCTTCCATCTTAGGAGCTATCAACTTTATCACTACCATCATTAACATGAAACCAGCTGCCGTTTCAATGTACCAGATCCCCCTATTCGTCTGAGCAGTACTGATTACAGCTGTCCTTCTACTCCTTTCTCTACCCGTCCTAGCTGCTGGAATCACAATGCTTCTCACGGATCGTAATCTTAACACTGCCTTCTTCGACCCAGCCGGGGGTGGTGACCCAATCCTTTATCAACACCTA
>EBFSF257-09|Istiophorus_platypterus
---------------------TTGAGCCGGAATGGTGGGCACTGCCCTGAGCCTTCTAATTCGAGCTGAACTTAGCCAACCTGGCGCTTTACTAGGCGATGATCAAATTTATAACGTAATCGTTACAGCCCACGCCTTCGTAATAATCTTCTTTATAGTAATGCCAATTATGATTGGAGGTTTCGGAAACTGACTGATTCCTCTAATGATCGGAGCCCCAGACATGGCCTTCCCTCGAATAAACAATATGAGCTTTTGACTACTCCCTCCCTCATTCCTTCTACTCCTCGCCTCCTCCGGGGTTGAAGCCGGAGCCGGCACAGGATGAACCGTCTACCCACCTCTAGCAGGAAACCTAGCCCACGCAGGAGCATCTGTTGACCTAACTATTTTCTCCCTCCACCTAGCTGGTATTTCTTCCATCTTAGGAGCTATCAACTTTATCACTACCATCATTAACATGAAACCAGCTGCCGTTTCAATGTACCAGATCCCCCTATTCGTCTGAGCAGTACTGATTACAGCTGTCCTTCTACTCCTTTCTCTACCCGTCCTAGCTGCTGGAATCACAATGCTTCTCACGGATCGTAATCTTAACACTGCCTTCTTCGACCCAGCCGGGGGTGGTGACCCAATCCTTTATCA-------
>EBFSF258-09|Istiophorus_platypterus
--------TAGTATTTGGTGCTTGAGCCGGAATGGTGGGCACTGCCCTGAGCCTTCTAATTCGAGCTGAACTTAGCCAACCTGGCGCTTTACTAGGCGATGATCAAATTTATAACGTAATCGTTACAGCCCACGCCTTCGTAATAATCTTCTTTATAGTAATGCCAATTATGATTGGAGGTTTCGGAAACTGACTGATTCCTCTAATGATCGGAGCCCCAGACATGGCCTTCCCTCGAATAAACAATATGAGCTTTTGACTACTCCCTCCCTCATTCCTTCTACTCCTCGCCTCCTCCGGGGTTGAAGCCGGAGCCGGCACAGGATGAACCGTCTACCCACCTCTAGCAGGAAACCTAGCCCACGCAGGAGCATCTGTTGACCTAACTATTTTCTCCCTCCACCTAGCTGGTATTTCTTCCATCTTAGGAGCTATCAACTTTATCACTACCATCATTAACATGAAACCAGCTGCCGTTTCAATGTACCAGATCCCCCTATTCGTCTGAGCAGTACTGATTACAGCTGTCCTTCTACTCCTTTCTCTACCCGTCCTAGCTGCTGGAATCACAATGCTTCTCACGGATCGTAATCTTAACACTGCCTTCTTCGACCCAGCCGGGGGTGGTGACCCAATCCTTTATCAACACCTA
>EBFSF259-09|Istiophorus_platypterus
CCTCTATCTAGTATTTGGTGCTTGAGCCGGAATGGTGGGTACTGCCCTGAGCCTTCTAATTCGAGCTGAACTTAGCCAACCTGGCGCTTTACTAGGCGATGATCAAATTTATAACGTAATCGTTACAGCCCACGCCTTCGTAATAATCTTCTTTATAGTAATGCCAATTATGATTGGAGGTTTCGGAAACTGACTGATTCCTCTAATGATCGGAGCCCCAGACATGGCCTTCCCTCGAATAAACAATATGAGCTTTTGACTACTCCCTCCCTCATTCCTTCTACTCCTCGCCTCCTCCGGGGTTGAAGCCGGAGCCGGCACAGGATGAACCGTCTACCCACCTCTAGCAGGAAACCTAGCCCACGCAGGAGCATCTGTTGACCTAACTATTTTCTCCCTCCACCTAGCTGGTATTTCTTCCATCTTAGGAGCTATCAACTTTATCACTACCATCATTAACATGAAACCAGCTGCCGTTTCAATGTACCAGATCCCCCTATTCGTCTGAGCAGTACTGATTACAGCTGTCCTTCTACTCCTTTCTCTACCCGTCCTAGCTGCTGGAATCACAATGCTTCTCACGGATCGTAATCTTAACACTGCCTTCTTCGACCCAGCCGGGGGTGGTGACCCAATCCTTTATCAACACCTA
>EBFSF260-09|Istiophorus_platypterus
CCTCTATCTAGTATTTGGTGCTTGAGCCGGAATGGTGGGCACTGCCCTGAGCCTTCTAATTCGAGCTGAACTTAGCCAACCTGGCGCTTTACTAGGCGATGATCAAATTTATAACGTAATCGTTACAGCCCACGCCTTCGTAATAATCTTCTTTATAGTAATGCCAATTATGATTGGAGGTTTCGGAAACTGACTGATTCCTCTAATGATCGGAGCCCCnGACATGGCCTTCCCTCGAATAAACAATATGAGCTTTTGACTACTCCCTCCCTCATTCCTTCTACTCCTCGCCTCCTCCGGGGTTGAAGCCGGAGCCGGCACAGGATGAACCGTCTACCCACCTCTAGCAGGAAACCTAGCCCACGCAGGAGCATCTGTTGACCTAACTATTTTCTCCCTCCACCTAGCTGGTATTTCTTCCATCTTAGGAGCTATCAACTTTATCACTACCATCATTAACATGAAACCAGCTGCCGTTTCAATGTACCAGATCCCCCTATTCGTCTGAGCAGTACTGATTACAGCTGTCCTTCTACTCCTTTCTCTACCCGTCCTAGCTGCTGGAATCACAATGCTTCTCACGGATCGTAATCTTAACACTGCCTTCTTCGACCCAGCCGGGGGTGGTGACCC-------------------
>EBFSF261-09|Istiophorus_platypterus
CCTCTATCTAGTATTTGGTGCTTGAGCCGGAATGGTGGGCACTGCCCTGAGCCTTCTAATTCGAGCTGAACTTAGCCAACCTGGCGCTTTACTAGGCGATGATCAAATTTATAACGTAATCGTTACAGCCCACGCCTTCGTAATAATCTTCTTTATAGTAATGCCAATTATGATTGGAGGTTTCGGAAACTGACTGATTCCTCTAATGATCGGAGCCCCAGACATGGCCTTCCCTCGAATAAACAACATGAGCTTTTGACTACTCCCTCCCTCATTCCTTCTACTCCTCGCCTCCTCCGGGGTTGAAGCCGGAGCCGGTACAGGATGAACCGTCTACCCACCTCTAGCAGGAAACCTAGCCCACGCAGGAGCATCTGTTGACCTAACTATTTTCTCCCTCCACCTAGCTGGTATTTCTTCCATCTTAGGAGCTATCAACTTTATCACTACCATCATTAACATGAAACCAGCTGCCGTTTCAATGTACCAGATCCCCCTATTCGTCTGAGCAGTACTGATTACAGCTGTCCTTCTACTCCTTTCTCTACCCGTCCTAGCTGCTGGAATCACAATGCTTCTCACGGATCGTAATCTTAACACTGCCTTCTTCGACCCAGCCGGGGGTGGTGACCCAATCCTTTATCAACACCTA
>EBFSF262-09|Istiophorus_platypterus
CCTCTATCTAGTATTTGGTGCTTGAGCCGGAATGGTGGGCACTGCCCTGAGCCTTCTAATTCGAGCTGAACTTAGCCAACCTGGCGCTTTACTAGGCGATGATCAAATTTATAACGTAATCGTTACAGCCCACGCCTTCGTAATAATCTTCTTTATAGTAATGCCAATTATGATTGGAGGTTTCGGAAACTGACTGATTCCTCTAATGATCGGAGCCCCAGACATGGCCTTCCCTCGAATAAACAACATGAGCTTTTGACTACTCCCTCCCTCATTCCTTCTACTCCTCGCCTCCTCCGGGGTTGAAGCCGGAGCCGGTACAGGATGAACCGTCTACCCACCTCTAGCAGGAAACCTAGCCCACGCGGGAGCATCTGTTGACCTAACTATTTTCTCCCTCCACCTAGCTGGTATTTCTTCCATCTTAGGAGCTATCAACTTTATCACTACCATCATTAACATGAAACCAGCTGCCGTTTCAATGTACCAGATCCCCCTATTCGTCTGAGCAGTACTGATTACAGCTGTCCTTCTACTCCTTTCTCTACCCGTCCTAGCTGCTGGAATCACAATGCTTCTCACGGATCGTAATCTTAACACTGCCTTCTTCGACCCAGCCGGGGGTGGTGACCCAATCCTTTATCAACACCTA
>EBFSF264-09|Istiophorus_platypterus
------TTTAGTATTTGGTGCTTGAGCCGGAATGGTGGGCACTGCCCTGAGCCTTCTAATTCGAGCTGAACTTAGCCAACCTGGCGCTTTACTAGGCGATGATCAAATTTATAACGTAATCGTTACAGCCCACGCCTTCGTAATAATCTTCTTTATAGTAATGCCAATTATGATTGGAGGTTTCGGAAACTGACTGATTCCTCTAATGATCGGAGCCCCAGACATGGCCTTCCCTCGAATAAACAACATGAGCTTTTGACTACTCCCTCCCTCATTCCTTCTACTCCTCGCCTCCTCCGGGGTTGAAGCCGGAGCCGGTACAGGATGAACCGTCTACCCACCTCTAGCAGGAAACCTAGCCCACGCAGGAGCATCTGTTGACCTAACTATTTTCTCCCTCCACCTAGCTGGTATTTCTTCCATCTTAGGAGCTATCAACTTTATCACTACCATCATTAACATGAAACCAGCTGCCGTTTCAATGTACCAGATCCCCCTATTCGTCTGAGCAGTACTGATTACAGCTGTCCTTCTACTCCTTTCTCTACCCGTCCTAGCTGCTGGAATCACAATGCTTCTCACGGATCGTAATCTTAACACTGCCTTCTTCGACCCAGCCGGGGGTGGTGACCCAATCCTTTATCAACACCTA
>EBFSF268-09|Istiophorus_platypterus
---------------------TTGAGCCGGAATGGTGGGCACTGCCCTGAGCCTTCTAATTCGAGCTGAACTTAGCCAACCTGGCGCTTTACTAGGCGATGATCAAATTTATAACGTAATCGTTACAGCCCACGCCTTCGTAATAATCTTCTTTATAGTAATGCCAATTATGATTGGAGGTTTCGGAAACTGACTGATTCCTCTAATGATCGGAGCCCCAGACATGGCCTTCCCTCGAATAAACAACATGAGCTTTTGACTACTCCCTCCCTCATTCCTTCTACTCCTCGCCTCCTCCGGGGTTGAAGCCGGAGCCGGTACAGGATGAACCGTCTACCCACCTCTAGCAGGAAACCTAGCCCACGCAGGAGCATCTGTTGACCTAACTATTTTCTCCCTCCACCTAGCTGGTATTTCTTCCATCTTAGGAGCTATCAACTTTATCACTACCATCATTAACATGAAACCAGCTGCCGTTTCAATGTACCAGATCCCCCTATTCGTCTGAGCAGTACTGATTACAGCTGTCCTTCTACTCCTTTCTCTACCCGTCCTAGCTGCTGGAATCACAATGCTTCTCACGGATCGTAATCTTAACACTGCCTTCTTCGACCCAGCCGGGGGTGGTGACCCAATCCTTTATCAACACCTA
>EBFSF097-09|Kajikia_albida
----------GTATTTGGTGCTTGAGCCGGAATGGTGGGCACTGCCCTGAGCCTCCTAATTCGAGCTGAACTTAGCCAACCTGGCGCTTTACTAGGCGATGATCAAATTTATAACGTAATCGTTACAGCCCACGCCTTCGTAATAATCTTCTTTATAGTAATGCCAATTATGATTGGAGGTTTCGGAAACTGACTGATCCCTCTAATGATCGGAGCCCCAGACATGGCCTTCCCTCGTATAAACAACATGAGCTTTTGACTGCTCCCTCCTTCATTCCTTCTACTCCTCGCCTCCTCCGGGGTTGAAGCCGGGGCCGGCACAGGGTGAACCGTTTACCCGCCTCTAGCAGGTAACCTAGCCCACGCAGGAGCATCTGTTGACCTGACTATTTTCTCTCTCCATCTAGCTGGTATTTCCTCCATCTTAGGAGCTATCAACTTTATCACTACCATCATTAACATGAAACCAGCTGCCGTTTCAATGTACCAAATCCCCCTATTCGTCTGAGCAGTACTAATTACAGCTGTCCTTCTACTCCTTTCTCTGCCCGTCCTAGCTGCTGGGATCACAATGCTTCTCACGGATCGAAATCTTAACACTGCCTTCTTCGACCCAGCAGGGGGTGGTGATCCAATCCTTTATCAACACCTA
>EBFSF098-09|Kajikia_albida
CCTCTATCTAGTATTTGGTGCTTGAGCCGGAATGGTGGGCACTGCCCTGAGCCTCCTAATTCGAGCTGAACTTAGCCAACCTGGCGCTTTACTAGGCGATGATCAAATTTATAACGTAATCGTTACAGCCCACGCCTTCGTAATAATCTTCTTTATAGTAATGCCAATTATGATTGGAGGTTTCGGAAACTGACTGATCCCTCTAATGATCGGAGCCCCAGACATGGCCTTCCCTCGTATAAACAACATGAGCTTTTGACTGCTCCCTCCTTCATTCCTTCTACTCCTCGCCTCCTCCGGGGTTGAAGCCGGGGCCGGCACAGGGTGAACCGTTTACCCGCCTCTAGCAGGTAACCTAGCCCACGCAGGAGCATCTGTTGACCTGACTATTTTCTCTCTCCATCTAGCTGGTATTTCCTCCATCTTAGGAGCTATCAACTTTATCACTACCATCATTAACATGAAACCAGCTGCCGTTTCAATGTACCAAATCCCCCTATTCGTCTGAGCAGTACTAATTACAGCTGTCCTTCTACTCCTTTCTCTGCCCGTCCTAGCTGCTGGGATCACAATGCTTCTCACGGATCGAAATCTTAACACTGCCTTCTTCGACCCAGCAGGGGGTGGTGATCCAATCCTTTATCAACACCTA
>EBFSF099-09|Kajikia_albida
CCTCTATCTAGTATTTGGTGCTTGAGCCGGAATGGTGGGCACTGCCCTGAGCCTCnTAATTCGAGCTGAACTTAGCCAACCTGGCGCTTTACTAGGCGATGATCAAATTTATAACGTAATCGTTACAGCCCACGCCTTCGTAATAATCTTCTTTATAGTAATGCCAATTATGATTGGAGGTTTCGGAAACTGACTGATCCCTCTAATGATCGGAGCCCCAGACATGGCCTTCCCTCGTATAAACAACATGAGCTTTTGACTGCTCCCTCCTTCATTCCTTCTACTCCTCGCCTCCTCCGGGGTTGAAGCCGGGGCCGGCACAGGGTGAACCGTTTACCCGCCTCTAGCAGGTAACCTAGCCCACGCAGGAGCATCTGTTGACCTGACTATTTTCTCTCTCCATCTAGCTGGTATTTCCTCCATCTTAGGAGCTATCAACTTTATCACTACCATCATTAACATGAAACCAGCTGCCGTTTCAATGTACCAAATCCCCCTATTCGTCTGAGCAGTACTAATTACAGCTGTCCTTCTACTCCTTTCTCTGCCCGTCCTAGCTGCTGGGATCACAATGCTTCTCACGGATCGAAATCTTAACACTGCCTTCTTCGACCCAGCAGGGGGTGGTGATCCAATCCTTTATCAACACCTA
>EBFSF100-09|Kajikia_albida
CCTCTATCTAGTATTTGGTGCTTGAGCCGGAATGGTGGGCACTGCCCTGAGCCTCCTAATTCGAGCTGAACTTAGCCAACCTGGCGCTTTACTAGGCGATGATCAAATTTATAACGTAATCGTTACAGCCCACGCCTTCGTAATAATCTTCTTTATAGTAATGCCAATTATGATTGGAGGTTTCGGAAACTGACTGATCCCTCTAATGATCGGAGCCCCAGACATGGCCTTCCCTCGTATAAACAACATGAGCTTTTGACTGCTCCCTCCTTCATTCCTTCTACTCCTCGCCTCCTCCGGGGTTGAAGCCGGGGCCGGCACAGGGTGAACCGTTTACCCGCCTCTAGCAGGTAACCTAGCCCACGCAGGAGCATCTGTTGACCTGACTATTTTCTCTCTCCATCTAGCTGGTATTTCCTCCATCTTAGGAGCTATCAACTTTATCACTACCATCATTAACATGAAACCAGCTGCCGTTTCAATGTACCAAATCCCCCTATTCGTCTGAGCAGTACTAATTACAGCTGTCCTTCTACTCCTTTCTCTGCCCGTCCTAGCTGCTGGGATCACAATGCTTCTCACGGATCGAAATCTTAACACTGCCTTCTTCGACCCAGCAGGGGGTGGTGATCCAATCCTTTATCAACACCTA
>EBFSF101-09|Kajikia_albida
CCTCTATCTAGTATTTGGTGCTTGAGCCGGAATGGTGGGCACTGCCCTGAGCCTCCTAATTCGAGCTGAACTTAGCCAACCTGGCGCTTTACTAGGCGATGATCAAATTTATAACGTAATCGTTACAGCCCACGCCTTCGTAATAATCTTCTTTATAGTAATGCCAATTATGATTGGAGGTTTCGGAAACTGACTGATCCCTCTAATGATCGGAGCCCCAGACATGGCCTTCCCTCGTATAAACAACATGAGCTTTTGACTGCTCCCTCCTTCATTCCTTCTACTCCTCGCCTCCTCCGGGGTTGAAGCCGGGGCCGGCACAGGGTGAACCGTTTACCCGCCTCTAGCAGGTAACCTAGCCCACGCAGGAGCATCTGTTGACCTGACTATTTTCTCTCTCCATCTAGCTGGTATTTCCTCCATCTTAGGAGCTATCAACTTTATCACTACCATCATTAACATGAAACCAGCTGCCGTTTCAATGTACCAAATCCCCCTATTCGTCTGAGCAGTACTAATTACAGCTGTCCTTCTACTCCTTTCTCTGCCCGTCCTAGCTGCTGGGATCACAATGCTTCTCACGGATCGAAATCTTAACACTGCCTTCTTCGACCCAGCAGGGGGTGGTGATCCAATCCTTTATCAACACCTA
>EBFSF103-09|Kajikia_albida
CCTCTATCTAGTATTTGGTGCTTGAGCCGGAATGGTGGGCACTGCCnTGAGCCTCCTAATTCGAGCTGAACTTAGCCAACCTGGCGCTTTACTAGGCGATGATCAAATTTATAACGTAATCGTTACAGCCCACGCCTTCGTAATAATCTTCTTTATAGTAATGCCAATTATGATTGGAGGTTTCGGAAACTGACTGATCCCTCTAATGATCGGAGCCCCAGACATGGCCTTCCCTCGTATAAACAACATGAGCTTTTGACTGCTCCCTCCTTCATTCCTTCTACTCCTCGCCTCCTCCGGGGTTGAAGCCGGGGCCGGCACAGGGTGAACCGTTTACCCGCCTCTAGCAGGTAACCTAGCCCACGCAGGAGCATCTGTTGACCTAACTATTTTCTCTCTCCATCTAGCTGGTATTTCCTCCATCTTAGGAGCTATCAACTTTATCACTACCATCATTAACATGAAACCnGCTGCCGTTTCAATGTACCAAATCCCCCTATTCGTCTGAGCAGTACTAATTACAGCTGTCCTTCTACTCCTTTCTCTGCCCGTCCTAGCTGCTGGGATCACAATGCTTCTCACGGATCGAAATCTTAACACTGCCTTCTTCGACCCAGCAGGGGGTGGTGATCCAATCCTTTATCAACACCTA
>EBFSF104-09|Kajikia_albida
CCTCTATCTAGTATTTGGTGCTTGAGCCGGAATGGTGGGCACTGCCCTGAGCCTCCTAATTCGAGCTGAACTTAGCCAACCTGGCGCTTTACTAGGCGATGATCAAATTTATAACGTAATCGTTACAGCCCACGCCTTCGTAATAATCTTCTTTATAGTAATGCCAATTATGATTGGAGGTTTCGGAAACTGACTGATCCCTCTAATGATCGGAGCCCCAGACATGGCCTTCCCTCGTATAAACAACATGAGCTTTTGACTGCTCCCTCCTTCATTCCTTCTACTCCTCGCCTCCTCCGGGGTTGAAGCCGGGGCCGGCACAGGGTGAACCGTTTACCCGCCTCTAGCAGGTAACCTAGCCCACGCAGGAGCATCTGTTGACCTGACTATTTTCTCTCTCCATCTAGCTGGTATTTCCTCCATCTTAGGAGCTATCAACTTTATCACTACCATCATTAACATGAAACCAGCTGCCGTTTCAATGTACCAAATCCCCCTATTCGTCTGAGCAGTACTAATTACAGCTGTCCTTCTACTCCTTTCTCTGCCCGTCCTAGCTGCTGGGATCACAATGCTTCTCACGGATCGAAATCTTAACACTGCCTTCTTCGACCCAGCAGGGGGTGGTGATCCAATCCTTTATCAACACCTA
>EBFSF105-09|Kajikia_albida
CCTCTATCTAGTATTTGGTGCTTGAGCCGGAATGGTGGGCACTGCCCTGAGCCTCCTAATTCGAGCTGAACTTAGCCAACCTGGCGCTTTACTAGGCGATGATCAAATTTATAACGTAATCGTTACAGCCCACGCCTTCGTAATAATCTTCTTTATAGTAATGCCAATTATGATTGGAGGTTTCGGAAACTGACTGATCCCTCTAATGATCGGAGCCCCAGACATGGCCTTCCCTCGTATAAACAACATGAGCTTTTGACTGCTCCCTCCTTCATTCCTTCTACTCCTCGCCTCCTCCGGGGTTGAAGCCGGGGCCGGCACAGGGTGAACCGTTTACCCGCCTCTAGCAGGTAACCTAGCCCACGCAGGAGCATCTGTTGACCTGACTATTTTCTCTCTCCATCTAGCTGGTATTTCCTCCATCTTAGGAGCTATCAACTTTATCACTACCATCATTAACATGAAACCAGCTGCCGTTTCAATGTACCAAATCCCCCTATTCGTCTGAGCAGTACTAATTACAGCTGTCCTTCTACTCCTTTCTCTGCCCGTCCTAGCTGCTGGGATCACAATGCTTCTCACGGATCGAAATCTTAACACTGCCTTCTTCGACCCAGCAGGGGGTGGTGATCCAATCCTTTATCAACACCTA
>EBFSF106-09|Kajikia_albida
CCTCTATCTAGTATTTGGTGCTTGAGCCGGAATGGTGGGCACTGCCCTGAGCCTCCTAATTCGAGCTGAACTTAGCCAACCTGGCGCTTTACTAGGCGATGATCAAATTTATAACGTAATCGTTACAGCCCACGCCTTCGTAATAATCTTCTTTATAGTAATGCCAATTATGATTGGAGGTTTCGGAAACTGACTGATCCCTCTAATGATCGGAGCCCCAGACATGGCCTTCCCTCGTATAAACAACATGAGCTTTTGACTGCTCCCTCCTTCATTCCTTCTACTCCTCGCCTCCTCCGGGGTTGAAGCCGGGGCCGGCACAGGGTGAACCGTTTACCCGCCTCTAGCAGGTAACCTAGCCCACGCAGGAGCATCTGTTGACCTGACTATTTTCTCTCTCCATCTAGCTGGTATTTCCTCCATCTTAGGAGCTATCAACTTTATCACTACCATCATTAACATGAAACCAGCTGCCGTTTCAATGTACCAAATCCCCCTATTCGTCTGAGCAGTACTAATTACAGCTGTCCTTCTACTCCTTTCTCTGCCCGTCCTAGCTGCTGGGATCACAATGCTTCTCACGGATCGAAATCTTAACACTGCCTTCTTCGACCCAGCAGGGGGTGGTGATCCAATCCTTTATCAACACCTA
>EBFSF107-09|Kajikia_albida
CCTCTATCTAGTATTTGGTGCTTGAGCCGGAATGGTGGGCACTGCCCTGAGCCTCCTAATTCGAGCTGAACTTAGCCAACCTGGCGCTTTACTAGGCGATGATCAAATTTATAACGTAATCGTTACAGCCCACGCCTTCGTAATAATCTTCTTTATAGTAATGCCAATTATGATTGGAGGTTTCGGAAACTGACTGATCCCTCTAATGATCGGAGCCCCAGACATGGCCTTCCCTCGTATAAACAACATGAGCTTTTGACTGCTCCCTCCTTCATTCCTTCTACTCCTCGCCTCCTCCGGGGTTGAAGCCGGGGCCGGCACAGGGTGAACCGTTTACCCGCCTCTAGCAGGTAACCTAGCCCACGCAGGAGCATCTGTTGACCTGACTATTTTCTCTCTCCATCTAGCTGGTATTTCCTCCATCTTAGGAGCTATCAACTTTATCACTACCATCATTAACATGAAACCAGCTGCCGTTTCAATGTACCAAATCCCCCTATTCGTCTGAGCAGTACTAATTACAGCTGTCCTTCTACTCCTTTCTCTGCCCGTCCTAGCTGCTGGGATCACAATGCTTCTCACGGATCGAAATCTTAACACTGCCTTCTTCGACCCAGCAGGGGGTGGTGATCCAATCCTTTATCAACACCTA
>EBFSF108-09|Kajikia_albida
CCTCTATCTAGTATTTGGTGCTTGAGCCGGAATGGTGGGCACTGCCCTGAGCCTCCTAATTCGAGCTGAACTTAGCCAACCTGGCGCTTTACTAGGCGATGATCAAATTTATAACGTAATCGTTACAGCCCACGCCTTCGTAATAATCTTCTTTATAGTAATGCCAATTATGATTGGAGGTTTCGGAAACTGACTGATCCCTCTAATGATCGGAGCCCCAGACATGGCCTTCCCTCGTATAAACAACATGAGCTTTTGACTGCTCCCTCCTTCATTCCTTCTACTCCTCGCCTCCTCCGGGGTTGAAGCCGGGGCCGGCACAGGGTGAACCGTTTACCCGCCTCTAGCAGGTAACCTAGCCCACGCAGGAGCATCTGTTGACCTGACTATTTTCTCTCTCCATCTAGCTGGTATTTCCTCCATCTTAGGAGCTATCAACTTTATCACTACCATCATTAACATGAAACCAGCTGCCGTTTCAATGTACCAAATCCCCCTATTCGTCTGAGCAGTACTAATTACAGCTGTCCTTCTACTCCTTTCTCTGCCCGTCCTAGCTGCTGGGATCACAATGCTTCTCACGGATCGAAATCTTAACACTGCCTTCTTCGACCCAGCAGGGGGTGGTGATCCAATCCTTTATCAACACCTA
>EBFSF109-09|Kajikia_albida
CCTCTATCTAGTATTTGGTGCTTGAGCCGGAATGGTGGGCACTGCCCTGAGCCTCCTAATTCGAGCTGAACTTAGCCAACCTGGCGCTTTACTAGGCGATGATCAAATTTATAACGTAATCGTTACAGCCCACGCCTTCGTAATAATCTTCTTTATAGTAATGCCAATTATGATTGGAGGTTTCGGAAACTGACTGATCCCTCTAATGATCGGAGCCCCAGACATGGCCTTCCCTCGTATAAACAACATGAGCTTTTGACTGCTCCCTCCTTCATTCCTTCTACTCCTCGCCTCCTCCGGGGTTGAAGCCGGGGCCGGCACAGGGTGAACCGTTTACCCGCCTCTAGCAGGTAACCTAGCCCACGCAGGAGCATCTGTTGACCTGACTATTTTCTCTCTCCATCTAGCTGGTATTTCCTCCATCTTAGGAGCTATCAACTTTATCACTACCATCATTAACATGAAACCAGCTGCCGTTTCAATGTACCAAATCCCCCTATTCGTCTGAGCAGTACTAATTACAGCTGTCCTTCTACTCCTTTCTCTGCCCGTCCTAGCTGCTGGGATCACAATGCTTCTCACGGATCGAAATCTTAACACTGCCTTCTTCGACCCAGCAGGGGGTGGTGATCCAATCCTTTATCAACACCTA
>EBFSF110-09|Kajikia_albida
CCTCTATCTAGTATTTGGTGCTTGAGCCGGAATGGTGGGCACTGCCCTGAGCCTCCTAATTCGAGCTGAACTTAGCCAACCTGGCGCTTTACTAGGCGATGATCAAATTTATAACGTAATCGTTACAGCCCACGCCTTCGTAATAATCTTCTTTATAGTAATGCCAATTATGATTGGAGGTTTCGGAAACTGACTGATCCCTCTAATGATCGGAGCCCCAGACATGGCCTTCCCTCGTATAAACAACATGAGCTTTTGACTGCTCCCTCCTTCATTCCTTCTACTCCTCGCCTCCTCCGGGGTTGAAGCCGGGGCCGGCACAGGGTGAACCGTTTACCCGCCTCTAGCAGGTAACCTAGCCCACGCAGGAGCATCTGTTGACCTGACTATTTTCTCTCTCCATCTAGCTGGTATTTCCTCCATCTTAGGAGCTATCAACTTTATCACTACCATCATTAACATGAAACCAGCTGCCGTTTCAATGTACCAAATCCCCCTATTCGTCTGAGCAGTACTAATTACAGCTGTCCTTCTACTCCTTTCTCTGCCCGTCCTAGCTGCTGGGATCACAATGCTTCTCACGGATCGAAATCTTAACACTGCCTTCTTCGACCCAGCAGGGGGTGGTGATCCAATCCTTTATCAACACCTA
>EBFSF111-09|Kajikia_albida
CCTCTATCTAGTATTTGGTGCTTGAGCCGGAATGGTGGGCACTGCCCTGAGCCTCCTAATTCGAGCTGAACTTAGCCAACCTGGCGCTTTACTAGGCGATGATCAAATTTATAACGTAATCGTTACAGCCCACGCCTTCGTAATAATCTTCTTTATAGTAATGCCAATTATGATTGGAGGTTTCGGAAACTGACTGATCCCTCTAATGATCGGAGCCCCAGACATGGCCTTCCCTCGTATAAACAACATGAGCTTTTGACTGCTCCCTCCTTCATTCCTTCTACTCCTCGCCTCCTCCGGGGTTGAAGCCGGGGCCGGCACAGGGTGAACCGTTTACCCGCCTCTAGCAGGTAACCTAGCCCACGCAGGAGCATCTGTTGACCTGACTATTTTCTCTCTCCATCTAGCTGGTATTTCCTCCATCTTAGGAGCTATCAACTTTATCACTACCATCATTAACATGAAACCAGCTGCCGTTTCAATGTACCAAATCCCCCTATTCGTCTGAGCAGTACTAATTACAGCTGTCCTTCTACTCCTTTCTCTGCCCGTCCTAGCTGCTGGGATCACAATGCTTCTCACGGATCGAAATCTTAACACTGCCTTCTTCGACCCAGCAGGGGGTGGTGATCCAATCCTTTATCAACACCTA
>EBFSF112-09|Kajikia_albida
--TCTATCTAGTATTTGGTGCTTGAGCCGGAATGGTGGGCACTGCCCTGAGCCTCCTAATTCGAGCTGAACTTAGCCAACCTGGCGCTTTACTAGGCGATGATCAAATTTATAACGTAATCGTTACAGCCCACGCCTTCGTAATAATCTTCTTTATAGTAATGCCAATTATGATTGGAGGTTTCGGAAACTGACTGATCCCTCTAATGATCGGAGCCCCAGACATGGCCTTCCCTCGTATAAACAACATGAGCTTTTGACTGCTCCCTCCTTCATTCCTTCTACTCCTCGCCTCCTCCGGGGTTGAAGCCGGGGCCGGCACAGGGTGAACCGTTTACCCGCCTCTAGCAGGTAACCTAGCCCACGCAGGAGCATCTGTTGACCTGACTATTTTCTCTCTCCATCTAGCTGGTATTTCCTCCATCTTAGGAGCTATCAACTTTATCACTACCATCATTAACATGAAACCAGCTGCCGTTTCAATGTACCAAATCCCCCTATTCGTCTGAGCAGTACTAATTACAGCTGTCCTTCTACTCCTTTCTCTGCCCGTCCTAGCTGCTGGGATCACAATGCTTCTCACGGATCGAAATCTTAACACTGCCTTCTTCGACCCAGCAGGGGGTGGTGATCCAATCCTTTATCAACACCTA
>EBFSF113-09|Kajikia_albida
CCTCTATCTAGTATTTGGTGCTTGAGCCGGAATGGTGGGCACTGCCCTGAGCCTCCTAATTCGAGCTGAACTTAGCCAACCTGGCGCTTTACTAGGCGATGATCAAATTTATAACGTAATCGTTACAGCCCACGCCTTCGTAATAATCTTCTTTATAGTAATGCCAATTATGATTGGAGGTTTCGGAAACTGACTGATCCCTCTAATGATCGGAGCCCCAGACATGGCCTTCCCTCGTATAAACAACATGAGCTTTTGACTGCTCCCTCCTTCATTCCTTCTACTCCTCGCCTCCTCCGGGGTTGAAGCCGGGGCCGGCACAGGGTGAACCGTTTACCCGCCTCTAGCAGGTAACCTAGCCCACGCAGGAGCATCTGTTGACCTAACTATTTTCTCTCTCCATCTAGCTGGCATTTCCTCCATCTTAGGAGCTATCAACTTTATCACTACCATCATTAACATGAAACCAGCTGCCGTTTCAATGTACCAAATCCCCCTATTCGTCTGAGCAGTACTAATTACAGCTGTCCTTCTACTCCTTTCTCTGCCCGTCCTAGCTGCTGGGATCACAATGCTTCTCACGGATCGAAATCTTAACACTGCCTTCTTCGACCCAGCAGGGGGTGGTGATCCAATCCTTTATCAACACCTA
>EBFSF114-09|Kajikia_albida
----TATCTAGTATTTGGTGCTTGAGCCGGAATGGTGGGCACTGCCCTGAGCCTTCTAATTCGAGCTGAACTnAGCCAACCTGGCGCTTTATTAGGnGATGATCAAATTTATAACGTAATCGTTACAGCCCACGCCTTCGTAATAATCTTCTTTATAGTAATGCCAATTATGATTGGAGGTTTCGGAAACTGACTGATCCCTCTAATGATCGGAGCCCCAGACATGGCCTTCCCTCGTATAAACAACATGAGCTTTTGACTGCTCCCTCCTTCATTCCTTCTACTCCTCGCCTCCTCCGGGGTTGAAGCCGGGGCCGGnACAGGGTGAACCGTTTACCCnCCTCTAGCAGGTAACCTAGCCCACGCAGGAGCATCTGTTGACCTGACTATTTTCTCTCTCCATCTAGCTGGTATTTCCTCCATCTTAGGAGCTATCAACTTTATCACTACCATCATTAACATGAAACCAGCTGCCGTTTCAATGTACCAAATCCCCCTATTCGTCTGAGCAGTACTAATTACAGCTGTCCTTCTACTCCTTTCTCTGCCCGTCCTAGCTGCTGGGATCACAATGCTTCTCACGGATCGAAA-------------------------------------------------------------
>EBFSF115-09|Kajikia_albida
CCTCTATCTAGTATTTGGTGCTTGAGCCGGAATGGTGGGCACTGCCCTGAGCCTCCTAATTCGAGCTGAACTTAGCCAACCTGGCGCTTTACTAGGCGATGATCAAATTTATAACGTAATCGTTACAGCCCACGCCTTCGTAATAATCTTCTTTATAGTAATGCCAATTATGATTGGAGGTTTCGGAAACTGACTGATCCCTCTAATGATCGGAGCCCCAGACATGGCCTTCCCTCGTATAAACAACATGAGCTTTTGACTGCTCCCTCCTTCATTCCTTCTACTCCTCGCCTCCTCCGGGGTTGAAGCCGGGGCCGGCACAGGGTGAACCGTTTACCCGCCTCTAGCAGGTAACCTAGCCCACGCAGGAGCATCTGTTGACCTAACTATTTTCTCTCTCCATCTAGCTGGTATTTCCTCCATCTTAGGAGCTATCAACTTTATCACTACCATCATTAACATGAAACCAGCTGCCGTTTCAATGTACCAAATCCCCCTATTCGTCTGAGCAGTACTAATTACAGCTGTCCTTCTACTCCTTTCTCTGCCCGTCCTAGCTGCTGGGATCACAATGCTTCTCACGGATCGAAATCTTAACACTGCCTTCTTCGACCCAGCAGGGGGTGGTGATCCAATCCTTTATCAACACCTA
>EBFSF116-09|Kajikia_albida
CCTCTATCTAGTATTTGGTGCTTGAGCCGGAATGGTGGGCACTGCCCTGAGCCTCCTAATTCGAGCTGAACTTAGCCAACCTGGCGCTTTACTAGGCGATGATCAAATTTATAACGTAATCGTTACAGCCCACGCCTTCGTAATAATCTTCTTTATAGTAATGCCAATTATGATTGGAGGTTTCGGAAACTGACTGATCCCTCTAATGATCGGAGCCCCAGACATGGCCTTCCCTCGTATAAACAACATGAGCTTTTGACTGCTCCCTCCTTCATTCCTTCTACTCCTCGCCTCCTCCGGGGTTGAAGCCGGGGCCGGCACAGGGTGAACCGTTTACCCGCCTCTAGCAGGTAACCTAGCCCACGCAGGAGCATCTGTTGACCTGACTATTTTCTCTCTCCATCTAGCTGGTATTTCCTCCATCTTAGGAGCTATCAACTTTATCACTACCATCGTTAACATGAAACCAGCTGCCGTTTCAATGTACCAAATCCCCCTATTCGTCTGAGCAGTACTAATTACAGCTGTCCTTCTACTCCTTTCTCTGCCCGTCCTAGCTGCTGGGATCACAATGCTTCTCACGGATCGAAATCTTAACACTGCCTTCTTCGACCCAGCAGGGGGTGGTGATCCAATCCTTTATCAACACCTA
>EBFSF117-09|Kajikia_albida
CCTCTATCTAGTATTTGGTGCTTGAGCCGGAATGGTGGGCACTGCCCTGAGCCTCCTAATTCGAGCTGAACTTAGCCAACCTGGCGCTTTACTAGGCGATGATCAAATTTATAACGTAATCGTTACAGCCCACGCCTTCGTAATAATCTTCTTTATAGTAATGCCAATTATGATTGGAGGTTTCGGAAACTGACTGATCCCTCTAATGATCGGAGCCCCAGACATGGCCTTCCCTCGTATAAACAACATGAGCTTTTGACTGCTCCCTCCTTCATTCCTTCTACTCCTCGCCTCCTCCGGGGTTGAAGCCGGGGCCGGCACAGGGTGAACCGTTTACCCGCCTCTAGCAGGTAACCTAGCCCACGCAGGAGCATCTGTTGACCTAACTATTTTCTCTCTCCATCTAGCTGGCATTTCCTCCATCTTAGGAGCTATCAACTTTATCACTACCATCATTAACATGAAACCAGCTGCCGTTTCAATGTACCAAATCCCCCTATTCGTCTGAGCAGTACTAATTACAGCTGTCCTTCTACTCCTTTCTCTGCCCGTCCTAGCTGCTGGGATCACAATGCTTCTCACGGATCGAAATCTTAACACTGCCTTCTTCGACCCAGCAGGGGGTGGTGATCCCATCCTTTATCAACACCTA
>EBFSF118-09|Kajikia_albida
CCTCTATCTAGTATTTGGTGCTTGAGCCGGAATGGTGGGCACTGCCCTGAGCCTCCTAATTCGAGCTGAACTTAGCCAACCTGGCGCTTTACTAGGCGATGATCAAATTTATAACGTAATCGTTACAGCCCACGCCTTCGTAATAATCTTCTTTATAGTAATGCCAATTATGATTGGAGGTTTCGGAAACTGACTGATCCCTCTAATGATCGGAGCCCCAGACATGGCCTTCCCTCGTATAAACAACATGAGCTTTTGACTGCTCCCTCCTTCATTCCTTCTACTCCTCGCCTCCTCCGGGGTTGAAGCCGGGGCCGGCACAGGGTGAACCGTTTACCCGCCTCTAGCAGGTAACCTAGCCCACGCAGGAGCATCTGTTGACCTGACTATTTTCTCTCTCCATCTAGCTGGTATTTCCTCCATCTTAGGAGCTATCAACTTTATCACTACCATCATTAACATGAAACCAGCTGCCGTTTCAATGTACCAAATCCCCCTATTCGTCTGAGCAGTACTAATTACAGCTGTCCTTCTACTCCTTTCTCTGCCCGTCCTAGCTGCTGGGATCACAATGCTTCTCACGGATCGAAATCTTAACACTGCCTTCTTCGACCCAGCAGGGGGTGGTGATCCAATCCTTTATCAACACCTA
>EBFSF119-09|Kajikia_albida
CCTCTATCTAGTATTTGGTGCTTGAGCCGGAATGGTGGGCACTGCCCTGAGCCTCCTAATTCGAGCTGAACTTAGCCAACCTGGCGCTTTACTAGGCGATGATCAAATTTATAACGTAATCGTTACAGCCCACGCCTTCGTAATAATCTTCTTTATAGTAATGCCAATTATGATTGGAGGTTTCGGAAACTGACTGATCCCTCTAATGATCGGAGCCCCAGACATGGCCTTCCCTCGTATAAACAACATGAGCTTTTGACTGCTCCCTCCTTCATTCCTTCTACTCCTCGCCTCCTCCGGGGTTGAAGCCGGGGCCGGCACAGGGTGAACCGTTTACCCGCCTCTAGCAGGTAACCTAGCCCACGCAGGAGCATCTGTTGACCTAACTATTTTCTCTCTCCATCTAGCTGGCATTTCCTCCATCTTAGGAGCTATCAACTTTATCACTACCATCATTAACATGAAACCAGCTGCCGTTTCAATGTACCAAATCCCCCTATTCGTCTGAGCAGTACTAATTACAGCTGTCCTTCTACTCCTTTCTCTGCCCGTCCTAGCTGCTGGGATCACAATGCTTCTCACGGATCGAAATCTTAACACTGCCTTCTTCGACCCAGCAGGGGGTGGTGATCCAAATCTTTATCAACACCTA
>EBFSF120-09|Kajikia_albida
CCTCTATCTAGTATTTGGTGCTTGAGCCGGAATGGTGGGCACTGCCCTGAGCCTCCTAATTCGAGCTGAACTTAGCCAACCTGGCGCTTTACTAGGCGATGATCAAATTTATAACGTAATCGTTACAGCCCACGCCTTCGTAATAATCTTCTTTATAGTAATGCCAATTATGATTGGAGGTTTCGGAAACTGACTGATCCCTCTAATGATCGGAGCCCCAGACATGGCCTTCCCTCGTATAAACAACATGAGCTTTTGACTGCTCCCTCCTTCATTCCTTCTACTCCTCGCCTCCTCCGGGGTTGAAGCCGGGGCCGGCACAGGGTGAACCGTTTACCCGCCTCTAGCAGGTAACCTAGCCCACGCAGGAGCATCTGTTGACCTGACTATTTTCTCTCTCCATCTAGCTGGTATTTCCTCCATCTTAGGAGCTATCAACTTTATCACTACCATCATTAACATGAAACCAGCTGCCGTTTCAATGTACCAAATCCCCCTATTCGTCTGAGCAGTACTAATTACAGCTGTCCTTCTACTCCTTTCTCTGCCCGTCCTAGCTGCTGGGATCACAATGCTTCTCACGGATCGAAATCTTAACACTGCCTTCTTCGACCCAGCAGGGGGTGGTGATCCAATCCTTTATCAACACCTA
>EBFSF121-09|Kajikia_albida
CCTCTATCTAGTATTTGGTGCTTGAGCCGGAATGGTGGGCACTGCCCTGAGCCTCCTAATTCGAGCTGAACTTAGCCAACCTGGCGCTTTACTAGGCGATGATCAAATTTATAACGTAATCGTTACAGCCCACGCCTTCGTAATAATCTTCTTTATAGTAATGCCAATTATGATTGGAGGTTTCGGAAACTGACTGATCCCTCTAATGATCGGAGCCCCAGACATGGCCTTCCCTCGTATAAACAACATGAGCTTTTGACTGCTCCCTCCTTCATTCCTTCTACTCCTCGCCTCCTCCGGGGTTGAAGCCGGGGCCGGCACAGGGTGAACCGTTTACCCGCCTCTAGCAGGTAACCTAGCCCACGCAGGAGCATCTGTTGACCTGACTATTTTCTCTCTCCATCTAGCTGGTATTTCCTCCATCTTAGGAGCTATCAACTTTATCACTACCATCATTAACATGAAACCAGCTGCCGTTTCAATGTACCAAATCCCCCTATTCGTCTGAGCAGTACTAATTACAGCTGTCCTTCTACTCCTTTCTCTGCCCGTCCTAGCTGCTGGGATCACAATGCTTCTCACGGATCGAAATCTTAACACTGCCTTCTTCGACCCAGCAGGGGGTGGTGATCCAATCCTTTATCAACACCTA
>EBFSF122-09|Kajikia_albida
CCTCTATCTAGTATTTGGTGCTTGAGCCGGAATGGTGGGCACTGCCCTGAGCCTCCTAATTCGAGCTGAACTTAGCCAACCTGGCGCTTTACTAGGCGATGATCAAATTTATAACGTAATCGTTACAGCCCACGCCTTCGTAATAATCTTCTTTATAGTAATGCCAATTATGATTGGAGGTTTCGGAAACTGACTGATCCCTCTAATGATCGGAGCCCCAGACATGGCCTTCCCTCGTATAAACAACATGAGCTTTTGACTGCTCCCTCCTTCATTCCTTCTACTCCTCGCCTCCTCCGGGGTTGAAGCCGGGGCCGGCACAGGGTGAACCGTTTACCCGCCTCTAGCAGGTAACCTAGCCCACGCAGGAGCATCTGTTGACCTAACTATTTTCTCTCTCCATCTAGCTGGTATTTCCTCCATCTTAGGAGCTATCAACTTTATCACTACCATCATTAACATGAAACCAGCTGCCGTTTCAATGTACCAAATCCCCCTATTCGTCTGAGCAGTACTAATTACAGCTGTCCTTCTACTCCTTTCTCTGCCCGTCCTAGCTGCTGGGATCACGATGCTTCTCACGGATCGAAATCTTAACACTGCCTTCTTCGACCCAGCAGGGGGTGGTGATCCAATCCTTTATCAACACCTA
>EBFSF123-09|Kajikia_albida
CCTCTATCTAGTATTTGGTGCTTGAGCCGGAATGGTGGGCACTGCCCTGAGCCTCCTAATTCGAGCTGAACTTAGCCAACCTGGCGCTTTACTAGGCGATGATCAAATTTATAACGTAATCGTTACAGCCCACGCCTTCGTAATAATCTTCTTTATAGTAATGCCAATTATGATTGGAGGTTTCGGAAACTGACTGATCCCTCTAATGATCGGAGCCCCAGACATGGCCTTCCCTCGTATAAACAACATGAGCTTTTGACTGCTCCCTCCTTCATTCCTTCTACTCCTCGCCTCCTCCGGGGTTGAAGCCGGGGCCGGCACAGGGTGAACCGTTTACCCGCCTCTAGCAGGTAACCTAGCCCACGCAGGAGCATCTGTTGACCTAACTATTTTCTCTCTCCATCTAGCTGGCATTTCCTCCATCTTAGGAGCTATCAACTTTATCACTACCATCATTAACATGAAACCAGCTGCCGTTTCAATGTACCAAATCCCCCTATTCGTCTGAGCAGTACTAATTACAGCTGTCCTTCTACTCCTTTCTCTGCCCGTCCTAGCTGCTGGGATCACAATGCTTCTCACGGATCGAAATCTTAACACTGCCTTCTTCGACCCAGCAGGGGGTGGTGATCCAATCCTTTATCAACACCTA
>EBFSF124-09|Kajikia_albida
-CTCTATCTAGTATTTGGTGCTTGAGCCGGAATGGTGGGCACTGCCCTGAGCCTCCTAATTCGAGCTGAACTTAGCCAACCTGGCGCTTTACTAGGCGATGATCAAATTTATAACGTAATCGTTACAGCCCACGCCTTCGTAATAATCTTCTTTATAGTAATACCAATTATGATTGGAGGTTTCGGAAACTGACTGATCCCTCTAATGATCGGAGCCCCAGACATGGCCTTCCCTCGTATAAACAACATGAGCTTTTGACTGCTCCCTCCTTCATTCCTTCTACTCCTCGCCTCCTCCGGGGTTGAAGCCGGGGCCGGCACAGGGTGAACCGTTTACCCGCCTCTAGCAGGTAACCTAGCCCACGCAGGAGCATCTGTTGACCTGACTATTTTCTCTCTCCATCTAGCTGGTATTTCCTCCATCTTAGGAGCTATCAACTTTATCACTACCATCATTAACATGAAACCAGCTGCCGTTTCAATGTACCAAATCCCCCTATTCGTCTGAGCAGTACTAATTACAGCTGTCCTTCTACTCCTTTCTCTGCCCGTCCTAGCTGCTGGGATCACAATGCTTCTCACGGATCGAAATCTTAACACTGCCTTCTTCGACCCAGCAGGGGGTGGTGATCCAATCCTTTATCAACACCTA
>EBFSF125-09|Kajikia_albida
CCTCTATCTAGTATTTGGTGCTTGAGCCGGAATGGTGGGCACTGCCCTGAGCCTCCTAATTCGAGCTGAACTTAGCCAACCTGGCGCTTTACTAGGCGATGATCAAATTTATAACGTAATCGTTACAGCCCACGCCTTCGTAATAATCTTCTTTATAGTAATGCCAATTATGATTGGAGGTTTCGGAAACTGACTGATCCCTCTAATGATCGGAGCCCCAGACATGGCCTTCCCTCGTATAAACAACATGAGCTTTTGACTGCTCCCTCCTTCATTCCTTCTACTCCTCGCCTCCTCCGGGGTTGAAGCCGGGGCCGGCACAGGGTGAACCGTTTACCCGCCTCTAGCAGGTAACCTAGCCCACGCAGGAGCATCTGTTGACCTGACTATTTTCTCTCTCCATCTAGCTGGTATTTCCTCCATCTTAGGAGCTATCAACTTTATCACTACCATCATTAACATGAAACCAGCTGCCGTTTCAATGTACCAAATCCCCCTATTCGTCTGAGCAGTACTAATTACAGCTGTCCTTCTACTCCTTTCTCTGCCCGTCCTAGCTGCTGGGATCACAATGCTTCTCACGGATCGAAATCTTAACACTGCCTTCTTCGACCCAGCAGGGGGGGGTGATCCCATCCTTTATCAACACCTA
>EBFSF126-09|Kajikia_albida
CCTCTATCTAGTATTTGGTGCTTGAGCCGGAATGGTGGGCACTGCCCTGAGCCTCCTAATTCGAGCTGAACTTAGCCAACCTGGCGCTTTACTAGGCGATGATCAAATTTATAACGTAATCGTTACAGCCCACGCCTTCGTAATAATCTTCTTTATAGTAATGCCAATTATGATTGGAGGTTTCGGAAACTGACTGATCCCTCTAATGATCGGAGCCCCAGACATGGCCTTCCCTCGTATAAACAACATGAGCTTTTGACTGCTCCCTCCTTCATTCCTTCTACTCCTCGCCTCCTCCGGGGTTGAAGCCGGGGCCGGCACAGGGTGAACCGTTTACCCGCCTCTAGCAGGTAACCTAGCCCACGCAGGAGCATCTGTTGACCTGACTATTTTCTCTCTCCATCTAGCTGGTATTTCCTCCATCTTAGGAGCTATCAACTTTATCACTACCATCATTAACATGAAACCAGCTGCCGTTTCAATGTACCAAATCCCCCTATTCGTCTGAGCAGTACTAATTACAGCTGTCCTTCTACTCCTTTCTCTGCCCGTCCTAGCTGCTGGGATCACAATGCTTCTCACGGATCGAAATCTTAACACTGCCTTCTTCGACCCAGCAGGGGGTGGTGATCCAATCCTTTATCAACACCTA
>EBFSF127-09|Kajikia_albida
CCTCTATCTAGTATTTGGTGCTTGAGCCGGAATGGTGGGCACTGCCCTGAGCCTCCTAATTCGAGCTGAACTTAGCCAACCTGGCGCTTTACTAGGCGATGATCAAATTTATAACGTAATCGTTACAGCCCACGCCTTCGTAATAATCTTCTTTATAGTAATGCCAATTATGATTGGAGGTTTCGGAAACTGACTGATCCCTCTAATGATCGGAGCCCCAGACATGGCCTTCCCTCGTATAAACAACATGAGCTTTTGACTGCTCCCTCCTTCATTCCTTCTACTCCTCGCCTCCTCCGGGGTTGAAGCCGGGGCCGGCACAGGGTGAACCGTTTACCCGCCTCTAGCAGGTAACCTAGCCCACGCAGGAGCATCTGTTGACCTGACTATTTTCTCTCTCCATCTAGCTGGTATTTCCTCCATCTTAGGAGCTATCAACTTTATCACTACCATCATTAACATGAAACCAGCTGCCGTTTCAATGTACCAAATCCCCCTATTCGTCTGAGCAGTACTAATTACAGCTGTCCTTCTACTCCTTTCTCTGCCCGTCCTAGCTGCTGGGATCACAATGCTTCTCACGGATCGAAATCTTAACACTGCCTTCTTCGACCCAGCAGGGGGTGGTGATCCAATCCTTTATCAACACCTA
>EBFSF128-09|Kajikia_albida
CCTCTATCTAGTATTTGGTGCTTGAGCCGGAATGGTGGGCACTGCCCTGAGCCTCCTAATTCGAGCTGAACTTAGCCAACCTGGCGCTTTACTAGGCGATGATCAAATTTATAACGTAATCGTTACAGCCCACGCCTTCGTAATAATCTTCTTTATAGTAATGCCAATTATGATTGGAGGTTTCGGAAACTGACTGATCCCTCTAATGATCGGAGCCCCAGACATGGCCTTCCCTCGTATAAACAACATGAGCTTTTGACTGCTCCCTCCTTCATTCCTTCTACTCCTCGCCTCCTCCGGGGTTGAAGCCGGGGCCGGCACAGGGTGAACCGTTTACCCGCCTCTAGCAGGTAACCTAGCCCACGCAGGAGCATCTGTTGACCTGACTATTTTCTCTCTCCATCTAGCTGGTATTTCCTCCATCTTAGGAGCTATCAACTTTATCACTACCATCATTAACATGAAACCAGCTGCCGTTTCAATGTACCAAATCCCCCTATTCGTCTGAGCAGTACTAATTACAGCTGTCCTTCTACTCCTTTCTCTGCCCGTCCTAGCTGCTGGGATCACAATGCTTCTCACGGATCGAAATCTTAACACTGCCTTCTTCGACCCAGCAGGGGGTGGTGATCCAATCCTTTATCAACACCTA
>EBFSF129-09|Kajikia_audax
CCTCTATCTAGTATTTGGTGCTTGAGCCGGAATGGTGGGCACTGCCCTGAGCCTCCTAATTCGAGCTGAACTTAGCCAACCTGGCGCTTTACTAGGCGATGATCAAATTTATAACGTAATCGTTACAGCCCACGCCTTCGTAATAATCTTCTTTATAGTAATGCCAATTATGATTGGAGGTTTCGGAAACTGACTGATCCCTCTAATGATCGGAGCCCCAGACATGGCCTTCCCTCGTATAAACAACATGAGCTTTTGACTGCTCCCTCCTTCATTCCTTCTACTCCTCGCCTCCTCCGGGGTTGAAGCTGGGGCCGGCACAGGGTGAACCGTTTACCCGCCTCTAGCAGGTAACCTAGCCCACGCAGGAGCATCTGTTGACCTAACTATTTTCTCTCTCCATCTAGCTGGTATTTCCTCCATCTTAGGAGCTATCAACTTTATCACTACCATCATTAACATGAAACCAGCTGCCGTTTCAATGTACCAAATCCCCCTATTCGTCTGAGCAGTACTAATTACAGCTGTCCTTCTACTCCTTTCTCTGCCCGTCCTAGCTGCTGGGATCACAATGCTTCTCACGGATCGAAATCTTAACACTGCCTTCTTCGACCCAGCAGGGGGTGGGGATCCCATCCTTTATCAACACCTA
>EBFSF130-09|Kajikia_audax
CCTCTATCTAGTATTTGGTGCTTGAGCCGGAATGGTGGGCACTGCCCTGAGCCTCCTAATTCGAGCTGAACTTAGCCAACCTGGCGCTTTACTAGGCGATGATCAAATTTATAACGTAATCGTTACAGCCCACGCCTTCGTAATAATCTTCTTTATAGTAATGCCAATTATGATTGGAGGTTTCGGAAACTGACTGATCCCTCTAATGATCGGAGCCCCAGACATGGCCTTCCCTCGTATAAACAACATGAGCTTTTGACTGCTCCCTCCTTCATTCCTTCTACTCCTCGCCTCCTCCGGGGTTGAAGCCGGGGCCGGCACAGGGTGAACCGTTTACCCGCCTCTAGCAGGTAACCTAGCCCACGCAGGAGCATCTGTTGACCTAACTATTTTCTCTCTCCATCTAGCTGGTATTTCCTCCATCTTAGGAGCTATCAACTTTATCACTACCATCATTAACATGAAACCAGCTGCCGTTTCAATGTACCAAATCCCCCTATTCGTCTGAGCAGTACTAATTACAGCTGTCCTTCTACTCCTTTCTCTGCCCGTCCTAGCTGCTGGGATCACAATGCTTCTCACGGACCGAAATCTTAACACTGCCTTCTTCGACCCAGCAGGGGGTGGTGATCCAATCCTTTATCAACACCTA
>EBFSF131-09|Kajikia_audax
CCTCTATCTAGTATTTGGTGCTTGAGCCGGAATGGTGGGCACTGCCCTGAGCCTCCTAATTCGAGCTGAACTTAGCCAACCTGGCGCTTTACTAGGCGATGATCAAATTTATAACGTAATCGTTACAGCCCACGCCTTCGTAATAATCTTCTTTATAGTAATGCCAATTATGATTGGAGGTTTCGGAAACTGACTGATCCCTCTAATGATCGGAGCCCCAGACATGGCCTTCCCTCGTATAAACAACATGAGCTTTTGACTGCTCCCTCCTTCATTCCTTCTACTCCTCGCCTCCTCCGGGGTTGAAGCTGGGGCCGGCACAGGGTGAACCGTTTACCCGCCTCTAGCAGGTAACCTAGCCCACGCAGGAGCATCTGTTGACCTAACTATTTTCTCTCTCCATCTAGCTGGTATTTCCTCCATCTTAGGAGCTATCAACTTTATCACTACCATCATTAACATGAAACCAGCTGCCGTTTCAATGTACCAAATCCCCCTATTCGTCTGAGCAGTACTAATTACAGCTGTCCTTCTACTCCTTTCTCTGCCCGTCCTAGCTGCTGGGATCACAATGCTTCTCACGGATCGAAATCTTAACACTGCCTTCTTCGACCCAGCAGGGGGTGGTGATCCAATCCTTTATCAACACCTA
>EBFSF132-09|Kajikia_audax
CCTCTATCTAGTATTTGGTGCTTGAGCCGGAATGGTGGGCACTGCCCTGAGCCTCCTAATTCGAGCTGAACTTAGCCAACCTGGCGCTTTACTAGGCGATGATCAAATTTATAACGTAATCGTTACAGCCCACGCCTTCGTAATAATCTTCTTTATAGTAATGCCAATTATGATTGGAGGTTTCGGAAACTGACTGATCCCTCTAATGATCGGAGCCCCAGACATGGCCTTCCCTCGTATAAACAACATGAGCTTTTGACTGCTCCCTCCTTCATTCCTTCTACTCCTCGCCTCCTCCGGGGTTGAAGCCGGGGCCGGCACAGGGTGAACCGTTTACCCGCCTCTAGCAGGTAACCTAGCCCACGCAGGAGCATCTGTTGACCTAACTATTTTCTCTCTCCATCTAGCTGGTATTTCCTCCATCTTAGGAGCTATCAACTTTATCACTACCATCATTAACATGAAACCAGCTGCCGTTTCAATGTACCAAATCCCCCTATTCGTCTGAGCAGTACTAATTACAGCTGTCCTTCTACTCCTTTCTCTGCCCGTCCTAGCTGCTGGGATCACAATGCTTCTCACGGACCGAAATCTTAACACTGCCTTCTTCGACCCAGCAGGGGGTGGTGATCCAATCCTTTATCAACACCTA
>EBFSF133-09|Kajikia_audax
CCTCTATCTAGTATTTGGTGCTTGAGCCGGAATGGTGGGCACTGCCCTGAGCCTCCTAATTCGAGCTGAACTTAGCCAACCTGGCGCTTTACTAGGCGATGATCAAATTTATAACGTAATCGTTACAGCCCACGCCTTCGTAATAATCTTCTTTATAGTAATGCCAATTATGATTGGAGGTTTCGGAAACTGACTGATCCCTCTAATGATCGGAGCCCCAGACATGGCCTTCCCTCGTATAAACAACATGAGCTTTTGACTGCTCCCTCCTTCATTCCTTCTACTCCTCGCCTCCTCCGGGGTTGAAGCCGGGGCCGGCACAGGGTGAACTGTTTACCCGCCTCTAGCAGGTAACCTAGCCCACGCAGGAGCATCTGTTGACCTAACTATTTTCTCTCTCCATCTAGCTGGTATTTCCTCCATCTTAGGAGCTATCAACTTTATCACTACCATCATTAACATGAAACCAGCTGCCGTTTCAATGTACCAAATCCCCCTATTCGTCTGAGCAGTACTAATTACAGCTGTCCTTCTACTCCTTTCTCTGCCCGTCCTAGCTGCTGGGATCACAATGCTTCTCACGGATCGAAATCTTAACACTGCCTTCTTCGACCCAGCAGGGGGTGGTGATCCAATCCTTTATCAACACCTA
>EBFSF134-09|Kajikia_audax
CCTCTATCTAGTATTTGGTGCTTGAGCCGGAATGGTGGGCACTGCCCTGAGCCTCCTAATTCGAGCTGAACTTAGCCAACCTGGCGCTTTACTAGGCGATGATCAAATTTATAACGTAATCGTTACAGCCCACGCCTTCGTAATAATCTTCTTTATAGTAATGCCAATTATGATTGGAGGTTTCGGAAACTGACTGATCCCTCTAATGATCGGAGCCCCAGACATGGCCTTCCCTCGTATAAACAACATGAGCTTTTGACTGCTCCCTCCTTCATTCCTTCTACTCCTCGCCTCCTCCGGGGTTGAAGCCGGGGCCGGCACAGGGTGAACCGTTTACCCGCCTCTAGCAGGTAACCTAGCCCACGCAGGAGCATCTGTTGACCTAACTATTTTCTCTCTCCATCTAGCTGGTATTTCCTCCATCTTAGGAGCTATCAACTTTATCACTACCATCATTAACATGAAACCAGCTGCCGTTTCAATGTACCAAATCCCCCTATTCGTCTGAGCAGTACTAATTACAGCTGTCCTTCTACTCCTTTCTCTGCCCGTCCTAGCTGCTGGGATCACAATGCTTCTCACGGACCGAAATCTTAACACTGCCTTCTTCGACCCAGCAGGGGGTGGTGATCCAATCCTTTATCAACACCTA
>EBFSF135-09|Kajikia_audax
CCTCTATCTAGTATTTGGTGCTTGAGCCGGAATGGTGGGCACTGCCCTGAGCCTCCTAATTCGAGCTGAACTTAGCCAACCTGGCGCTTTACTAGGCGATGATCAAATTTATAACGTAATCGTTACAGCCCACGCCTTCGTAATAATCTTCTTTATAGTAATGCCAATTATGATTGGAGGTTTCGGAAACTGACTGATCCCTCTAATGATCGGAGCCCCAGACATGGCCTTCCCTCGTATAAACAACATGAGCTTTTGACTGCTCCCTCCTTCATTCCTTCTACTCCTCGCCTCCTCCGGGGTTGAAGCCGGGGCCGGCACAGGGTGAACTGTTTACCCGCCTCTAGCAGGTAACCTAGCCCACGCAGGAGCATCTGTTGACCTAACTATTTTCTCTCTCCATCTAGCTGGTATTTCCTCCATCTTAGGAGCTATCAACTTTATCACTACCATCATTAACATGAAACCAGCTGCCGTTTCAATGTACCAAATCCCCCTATTCGTCTGAGCAGTACTAATTACAGCTGTCCTTCTACTCCTTTCTCTGCCCGTCCTAGCTGCTGGGATCACAATGCTTCTCACGGATCGAAATCTTAACACTGCCTTCTTCGACCCAGCAGGGGGGGGGGATCCCATCCTTTATCAACACCTA
>EBFSF136-09|Kajikia_audax
CCTCTATCTAGTATnTGGTGCTTGAGCCGGAATGGTGGGCACTGCCCTGAGCCTCCTAATTCGAGCTGAACTTAGCCAACCTGGCGCTTTACTAGGCGATGATCAAATTTATAACGTAATCGTTACAGCCCACGCCTTCGTAATAATCTTCTTTATAGTAATGCCAATTATGATTGGAGGTTTCGGAAACTGACTGATCCCTCTAATGATCGGAGCCCCAGACATGGCCTTCCCTCGTATAAACAACATGAGCTTTTGACTGCTCCCTCCTTCATTCCTTCTACTCCTCGCCTCCTCCGGGGTTGAAGCCGGGGCCGGCACAGGGTGAACCGTTTACCCGCCTCTAGCAGGTAACCTAGCCCACGCAGGAGCATCTGTTGACCTAACTATTTTCTCTCTCCATCTAGCTGGTATCTCCTCCATCTTAGGAGCTATCAACTTTATCACTACCATCATTAACATGAAACCAGCTGCCGTTTCAATGTACCAAATCCCCCTATTCGTCTGAGCAGTACTAATTACAGCCGTCCTTCTACTCCTTTCTCTGCCCGTCCTAGCTGCTGGGATCACAATGCTTCTCACGGATCGAAATCTTAACACTGCCTTCTTCGACCCAGCAGGGGGTGGTGATCCAATCCTTTATCAACACCTA
>EBFSF137-09|Kajikia_audax
CCTCTATCTAGTATTTGGTGCTTGAGCCGGAATGGTGGGCACTGCCCTGAGCCTCCTAATTCGAGCTGAACTTAGCCAACCTGGCGCTTTACTAGGCGATGATCAAATTTATAACGTAATCGTTACAGCCCACGCCTTCGTAATAATCTTCTTTATAGTAATGCCAATTATGATTGGAGGTTTCGGAAACTGACTGATCCCTCTAATGATCGGAGCCCCAGACATGGCCTTCCCTCGTATAAACAACATGAGCTTTTGACTGCTCCCTCCTTCATTCCTTCTACTCCTCGCCTCCTCCGGGGTTGAAGCCGGGGCCGGCACAGGGTGAACTGTTTACCCGCCTCTAGCAGGTAACCTAGCCCACGCAGGAGCATCTGTTGACCTAACTATTTTCTCTCTCCATCTAGCTGGTATTTCCTCCATCTTAGGAGCTATCAACTTTATCACTACCATCATTAACATGAAACCAGCTGCCGTTTCAATGTACCAAATCCCCCTATTCGTCTGAGCAGTACTAATTACAGCTGTCCTTCTACTCCTTTCTCTGCCCGTCCTAGCTGCTGGGATCACAATGCTTCTCACGGATCGAAATCTTAACACTGCCTTCTTCGACCCAGCAGGGGGTGGTGATCCAATCCTTTATCAACACCTA
>EBFSF138-09|Makaira_nigricans
CCTCTATCTAGTATTCGGTGCTTGAGCCGGAATGGTGGGCACTGCCCTGAGCCTTCTAATTCGAGCTGAACTTAGCCAACCTGGCGCTTTACTAGGCGATGATCAAATTTATAACGTAATCGTTACAGCCCACGCCTTCGTAATAATCTTCTTTATAGTAATGCCAATTATGATTGGAGGTTTCGGAAACTGACTGATTCCTCTAATGATCGGAGCCCCAGACATGGCCTTCCCTCGAATAAACAACATGAGCTTTTGACTGCTCCCTCCCTCATTCCTTCTTCTCCTCGCCTCCTCCGGAGTTGAAGCCGGGGCCGGCACAGGGTGAACCGTTTACCCGCCTCTAGCAGGTAACCTAGCCCACGCAGGAGCATCTGTTGACCTAACTATTTTTTCCCTCCATCTAGCTGGTATTTCCTCCATCTTAGGAGCTATCAACTTTATTACTACCATCATTAACATGAAACCAGCTGCCGTTTCAATGTACCAAATCCCCCTATTCGTCTGAGCAGTACTGATTACAGCTGTCCTTCTACTCCTTTCTCTGCCCGTCCTAGCTGCTGGGATCACAATGCTTCTCACGGATCGCAATCTTAACACTGCCTTCTTCGACCCAGCAGGGGGTGGTGACCCAATCCTTTATCAACACCTA
>EBFSF139-09|Makaira_nigricans
CCTCTATCTAGTATTCGGTGCTTGAGCCGGAATGGTGGGCACTGCCCTGAGCCTTCTAATTCGAGCTGAACTTAGCCAACCTGGCGCTTTACTAGGCGATGATCAAATTTATAACGTAATCGTTACAGCCCACGCCTTCGTAATAATCTTCTTTATAGTAATGCCAATTATGATTGGAGGTTTCGGAAACTGACTGATTCCTCTAATGATCGGAGCCCCAGACATGGCCTTCCCTCGAATAAACAACATGAGCTTTTGACTGCTCCCTCCCTCATTCCTTCTTCTCCTCGCCTCCTCCGGAGTTGAAGCCGGGGCCGGCACAGGGTGAACCGTTTACCCGCCTCTAGCAGGTAACCTAGCCCACGCAGGAGCATCTGTTGACCTAACTATTTTTTCCCTCCATCTAGCTGGTATTTCCTCCATCTTAGGAGCTATCAACTTTATTACAACCATCATTAACATGAAACCAGCTGCCGTTTCAATGTACCAAATCCCCCTATTCGTCTGAGCAGTACTGATTACAGCTGTCCTTCTACTCCTTTCTCTGCCCGTCCTAGCTGCTGGGATCACAATGCTTCTCACGGATCGCAATCTTAACACTGCCTTCTTCGACCCAGCAGGGGGTGGTGACCCAATCCTTTATCAACACCTA
>EBFSF140-09|Makaira_nigricans
CCTCTATCTAGTATTCGGTGCTTGAGCCGGAATGGTGGGCACTGCCCTGAGCCTTCTAATTCGAGCTGAACTTAGCCAACCTGGCGCTTTACTAGGCGATGATCAAATTTATAACGTAATCGTTACAGCCCACGCCTTCGTAATAATCTTCTTTATAGTAATGCCAATTATGATTGGAGGTTTCGGAAACTGACTGATTCCTCTAATGATCGGAGCCCCAGACATGGCCTTCCCTCGAATAAACAACATGAGCTTTTGACTGCTCCCTCCCTCATTCCTTCTTCTCCTCGCCTCCTCCGGAGTTGAAGCCGGGGCCGGCACAGGGTGAACCGTTTACCCGCCTCTAGCAGGTAACCTAGCCCACGCAGGAGCATCTGTTGACCTAACTATTTTTTCCCTCCATCTAGCTGGTATTTCCTCCATCTTAGGAGCTATCAACTTTATTACTACCATCATTAACATGAAACCAGCTGCCGTTTCAATGTACCAAATCCCCCTATTCGTCTGAGCAGTACTGATTACAGCTGTCCTTCTACTCCTTTCTCTGCCCGTCCTAGCTGCTGGGATCACAATGCTTCTCACGGATCGCAATCTTAACACTGCCTTCTTCGACCCAGCAGGGGGGGGGGAACCCATCCTTTATCAACACCTA
>EBFSF141-09|Makaira_nigricans
CCTCTATCTAGTATTCGGTGCTTGAGCCGGAATGGTGGGCACTGCCCTGAGCCTTCTAATTCGAGCTGAACTTAGCCAACCTGGCGCTTTACTAGGCGATGATCAAATTTATAACGTAATCGTTACAGCCCACGCCTTCGTAATAATCTTCTTTATAGTAATGCCAATTATGATTGGAGGTTTCGGAAACTGACTGATTCCTCTAATGATCGGAGCCCCAGACATGGCCTTCCCTCGAATAAACAACATGAGCTTTTGACTGCTCCCTCCCTCATTCCTTCTTCTCCTCGCCTCCTCCGGAGTTGAAGCCGGGGCCGGCACAGGGTGAACCGTTTACCCGCCTCTAGCAGGTAACCTAGCCCACGCAGGAGCATCTGTTGACCTAACTATTTTTTCCCTCCATCTAGCTGGTATTTCCTCCATCTTAGGAGCTATCAACTTTATTACTACCATCATTAACATGAAACCAGCTGCCGTTTCAATGTACCAAATCCCCCTATTCGTCTGAGCAGTACTGATTACAGCTGTCCTTCTACTCCTTTCTCTGCCCGTCCTAGCTGCTGGGATCACAATGCTTCTCACGGATCGCAATCTTAACACTGCCTTCTTCGACCCAGCAGGGGGGGGTGACCCCATCCTTTATCAACACCTA
>EBFSF142-09|Makaira_nigricans
CCTCTATCTAGTATTCGGTGCTTGAGCCGGAATGGTGGGCACTGCCCTGAGCCTTCTAATTCGAGCTGAACTTAGCCAACCTGGCGCTTTACTAGGCGATGATCAAATTTATAACGTAATCGTTACAGCCCACGCCTTCGTAATAATCTTCTTTATAGTAATGCCAATTATGATTGGAGGTTTCGGAAACTGACTGATTCCTCTAATGATCGGAGCCCCAGACATGGCCTTCCCTCGAATAAACAACATGAGCTTTTGACTGCTCCCTCCCTCATTCCTTCTTCTCCTCGCCTCCTCCGGAGTTGAAGCCGGGGCCGGCACAGGGTGAACCGTTTACCCGCCTCTAGCAGGTAACCTAGCCCACGCAGGAGCATCTGTTGACCTAACTATTTTTTCCCTCCATCTAGCTGGTATTTCCTCCATCTTAGGAGCTATCAACTTTATTACTACCATCATTAACATGAAACCAGCTGCCGTTTCAATGTACCAAATCCCCCTATTCGTCTGAGCAGTACTGATTACAGCTGTCCTTCTACTCCTTTCTCTGCCCGTCCTAGCTGCTGGGATCACAATGCTTCTCACGGATCGCAATCTTAACACTGCCTTCTTCGACCCAGCAGGGGGTGGTGACCCAATCCTTTATCAACACCTA
>EBFSF143-09|Makaira_nigricans
CCTCTATCTAGTATTCGGTGCTTGAGCCGGAATGGTGGGCACTGCCCTGAGCCTTCTAATTCGAGCTGAACTTAGCCAACCTGGCGCTTTACTAGGCGATGATCAAATTTATAACGTAATCGTTACAGCCCACGCCTTCGTAATAATCTTCTTTATAGTAATGCCAATTATGATTGGAGGTTTCGGAAACTGACTGATTCCTCTAATGATCGGAGCCCCAGACATGGCCTTCCCTCGAATAAACAACATGAGCTTTTGACTGCTCCCTCCCTCATTCCTTCTTCTCCTCGCCTCCTCCGGAGTTGAAGCCGGGGCCGGCACAGGGTGAACCGTTTACCCGCCTCTAGCAGGTAACCTAGCCCACGCAGGAGCATCTGTTGACCTAACTATTTTTTCCCTCCATCTAGCTGGTATTTCCTCCATCTTAGGAGCTATCAACTTTATTACTACCATCATTAACATGAAACCAGCTGCCGTTTCAATGTACCAAATCCCCCTATTCGTCTGAGCAGTACTGATTACAGCTGTCCTTCTACTCCTTTCTCTGCCCGTCCTAGCTGCTGGGATCACAATGCTTCTCACGGATCGCAATCTTAACACTGCCTTCTTCGACCCAGCAGGGGGTGGTGACCCAATCCTTTATCAACACCTA
>EBFSF144-09|Makaira_nigricans
CCTCTATCTAGTATTCGGTGCTTGAGCCGGAATGGTGGGCACTGCCCTGAGCCTTCTAATTCGAGCTGAACTTAGCCAACCTGGCGCTTTACTAGGCGATGATCAAATTTATAACGTAATCGTTACAGCCCACGCCTTCGTAATAATCTTCTTTATAGTAATGCCAATTATGATTGGAGGTTTCGGAAACTGACTGATTCCTCTAATGATCGGAGCCCCAGACATGGCCTTCCCTCGAATAAACAACATGAGCTTTTGACTGCTCCCTCCCTCATTCCTTCTTCTCCTCGCCTCCTCCGGAGTTGAAGCCGGGGCCGGCACAGGGTGAACCGTTTACCCGCCTCTAGCAGGTAACCTAGCCCACGCAGGAGCATCTGTTGACCTAACTATTTTTTCCCTCCATCTAGCTGGTATTTCCTCCATCTTAGGAGCTATCAACTTTATTACTACCATCATTAACATGAAACCAGCTGCCGTTTCAATGTACCAAATCCCCCTATTCGTCTGAGCAGTACTGATTACAGCTGTCCTTCTACTCCTTTCTCTGCCCGTCCTAGCTGCTGGGATCACAATGCTTCTCACGGATCGCAATCTTAACACTGCCTTCTTCGACCCAGCAGGGGGTGGTGACCCAATCCTTTATCAACACCTA
>EBFSF145-09|Makaira_nigricans
CCTCTATCTAGTATTCGGTGCTTGAGCCGGAATGGTGGGCACTGCCCTGAGCCTTCTAATTCGAGCTGAACTTAGCCAACCTGGCGCTTTACTAGGCGATGATCAAATTTATAACGTAATCGTTACAGCCCACGCCTTCGTAATAATCTTCTTTATAGTAATGCCAATTATGATTGGAGGTTTCGGAAACTGACTGATTCCTCTAATGATCGGAGCCCCAGACATGGCCTTCCCTCGAATAAACAACATGAGCTTTTGACTGCTCCCTCCCTCATTCCTTCTTCTCCTCGCCTCCTCCGGAGTTGAAGCCGGGGCCGGCACAGGGTGAACCGTTTACCCGCCTCTAGCAGGTAACCTAGCCCACGCAGGAGCATCTGTTGACCTAACTATTTTTTCCCTCCATCTAGCTGGTATTTCCTCCATCTTAGGAGCTATCAACTTTATTACTACCATCATTAACATGAAACCAGCTGCCGTTTCAATGTACCAAATCCCCCTATTCGTCTGAGCAGTACTGATTACAGCTGTCCTTCTACTCCTTTCTCTGCCCGTCCTAGCTGCTGGGATCACAATGCTTCTCACGGATCGCAATCTTAACACTGCCTTCTTCGACCCAGCAGGGGGTGGTGACCCAATCCTTTATCAACACCTA
>EBFSF146-09|Makaira_nigricans
CCTCTATCTAGTATTCGGTGCTTGAGCCGGAATGGTGGGCACTGCCCTGAGCCTTCTAATTCGAGCTGAACTTAGCCAACCTGGCGCTTTACTAGGCGATGATCAAATTTATAACGTAATCGTTACAGCCCACGCCTTCGTAATAATCTTCTTTATAGTAATGCCAATTATGATTGGAGGTTTCGGAAACTGACTGATTCCTCTAATGATCGGAGCCCCAGACATGGCCTTCCCTCGAATAAACAACATGAGCTTTTGACTGCTCCCTCCCTCATTCCTTCTTCTCCTCGCCTCCTCCGGAGTTGAAGCCGGGGCCGGCACAGGGTGAACCGTTTACCCACCTCTAGCAGGTAACCTAGCCCACGCAGGAGCATCTGTTGACCTAACTATTTTCTCCCTCCATCTAGCTGGTATTTCTTCCATCTTAGGAGCTATCAACTTTATCACTACCATCATTAACATGAAACCAGCTGCCGTTTCAATGTACCAAATCCCCCTATTCGTCTGAGCAGTACTGATTACAGCTGTCCTTCTACTCCTTTCTCTGCCCGTCCTAGCTGCTGGGATCACAATGCTTCTCACAGATCGCAATCTTAACACTGCCTTCTTCGACCCAGCAGGGGGTGGTGACCCAATCCTTTATCAACACCTA
>EBFSF147-09|Makaira_nigricans
CCTCTATCTAGTATTCGGTGCTTGAGCCGGAATGGTGGGCACTGCCCTGAGCCTTCTAATTCGAGCTGAACTTAGCCAACCTGGCGCTTTACTAGGCGATGATCAAATTTATAACGTAATCGTTACAGCCCACGCCTTCGTAATAATCTTCTTTATAGTAATGCCAATTATGATTGGAGGTTTCGGAAACTGACTGATTCCTCTAATGATCGGAGCCCCAGACATGGCCTTCCCTCGAATAAACAACATGAGCTTTTGACTGCTCCCTCCCTCATTCCTTCTTCTCCTCGCCTCCTCCGGAGTTGAAGCCGGGGCCGGCACAGGGTGAACCGTTTACCCACCTCTAGCAGGTAACCTAGCCCACGCAGGAGCATCTGTTGACCTAACTATTTTCTCCCTCCATCTAGCTGGTATTTCTTCCATCTTAGGAGCTATCAACTTTATCACTACCATCATTAACATGAAACCAGCTGCCGTTTCAATGTACCAAATCCCCCTATTCGTCTGAGCAGTACTGATTACAGCTGTCCTTCTACTCCTTTCTCTGCCCGTCCTAGCTGCTGGGATCACAATGCTTCTCACAGATCGCAATCTTAACACTGCCTTCTTCGACCCAGCAGGGGGTGGTGACCCAATCCTTTATCAACACCTA
>EBFSF148-09|Makaira_nigricans
CCTCTATCTAGTATTCGGTGCTTGAGCCGGAATGGTGGGCACTGCCCTGAGCCTTCTAATTCGAGCTGAACTTAGCCAACCTGGCGCTTTACTAGGCGATGATCAAATTTATAACGTAATCGTTACAGCCCACGCCTTCGTAATAATCTTCTTTATAGTAATGCCAATTATGATTGGAGGTTTCGGAAACTGACTGATTCCTCTAATGATCGGAGCCCCAGACATGGCCTTCCCTCGAATAAACAACATGAGCTTTTGACTGCTCCCTCCCTCATTCCTTCTTCTCCTCGCCTCCTCCGGAGTTGAAGCCGGGGCCGGCACAGGGTGAACCGTTTACCCGCCTCTAGCAGGTAACCTAGCCCACGCAGGAGCATCTGTTGACCTAACTATTTTTTCCCTCCATCTAGCTGGTATTTCCTCCATCTTAGGAGCTATCAACTTTATTACTACCATCATTAACATGAAACCAGCTGCCGTTTCAATGTACCAAATCCCCCTATTCGTCTGAGCAGTACTGATTACAGCTGTCCTTCTACTCCTTTCTCTGCCCGTCCTAGCTGCTGGGATCACAATGCTTCTCACGGATCGCAATCTTAACACTGCCTTCTTCGACCCAGCAGGGGGGGGTGAACCCATCCTTTATCAACACCTA
>EBFSF149-09|Makaira_nigricans
CCTCTATCTAGTATTCGGTGCTTGAGCCGGAATGGTGGGCACTGCCCTGAGCCTTCTAATTCGAGCTGAACTTAGCCAACCTGGCGCTTTACTAGGCGATGATCAAATTTATAACGTAATCGTTACAGCCCACGCCTTCGTAATAATCTTCTTTATAGTAATGCCAATTATGATTGGAGGTTTCGGAAACTGACTGATTCCTCTAATGATCGGAGCCCCAGACATGGCCTTCCCTCGAATAAACAACATGAGCTTTTGACTGCTCCCTCCCTCATTCCTTCTTCTCCTCGCCTCCTCCGGAGTTGAAGCCGGGGCCGGCACAGGGTGAACCGTTTACCCGCCTCTAGCAGGTAACCTAGCCCACGCAGGAGCATCTGTTGACCTAACTATTTTTTCCCTCCATCTAGCTGGTATTTCCTCCATCTTAGGAGCTATCAACTTTATTACTACCATCATTAACATGAAACCAGCTGCCGTTTCAATGTACCAAATCCCCCTATTCGTCTGAGCAGTACTGATTACAGCTGTCCTTCTACTCCTTTCTCTGCCCGTCCTAGCTGCTGGGATCACAATGCTTCTCACGGATCGCAATCTTAACACTGCCTTCTTCGACCCAGCAGGGGGTGGTGACCCAATCCTTTATCAACACCTA
>EBFSF150-09|Makaira_nigricans
CCTCTATCTAGTATTCGGTGCTTGAGCCGGAATGGTGGGCACTGCCCTGAGCCTTCTAATTCGAGCTGAACTTAGCCAACCTGGCGCTTTACTAGGCGATGATCAAATTTATAACGTAATCGTTACAGCCCACGCCTTCGTAATAATCTTCTTTATAGTAATGCCAATTATGATTGGAGGTTTCGGAAACTGACTGATTCCTCTAATGATCGGAGCCCCAGACATGGCCTTCCCTCGAATAAACAACATGAGCTTTTGACTGCTCCCTCCCTCATTCCTTCTTCTCCTCGCCTCCTCCGGAGTTGAAGCCGGGGCCGGCACAGGGTGAACCGTTTACCCGCCTCTAGCAGGTAACCTAGCCCACGCAGGAGCATCTGTTGACCTAACTATTTTTTCCCTCCATCTAGCTGGTATTTCCTCCATCTTAGGAGCTATCAACTTTATTACTACCATCATTAACATGAAACCAGCTGCCGTTTCAATGTACCAAATCCCCCTATTCGTCTGAGCAGTACTGATTACAGCTGTCCTTCTACTCCTTTCTCTGCCCGTCCTAGCTGCTGGGATCACAATGCTTCTCACGGATCGCAATCTTAACACTGCCTTCTTCGACCCAGCAGGGGGTGGTGACCCAATCCTTTATCAACACCTA
>EBFSF151-09|Makaira_nigricans
----------------GGTGCTTGAGCCGGAATGGTGGGCACTGCCCTGAGCCTTCTAATTCGAGCTGAACTTAGCCAACCTGGCGCTTTACTAGGCGATGATCAAATTTATAACGTAATCGTTACAGCCCACGCCTTCGTAATAATCTTCTTTATAGTAATGCCAATTATGATTGGAGGTTTCGGAAACTGACTGATTCCTCTAATGATCGGAGCCCCAGACATGGCCTTCCCTCGAATAAACAACATGAGCTTTTGACTGCTCCCTCCCTCATTCCTTCTTCTCCTCGCCTCCTCCGGAGTTGAAGCCGGGGCCGGCACAGGGTGAACCGTTTACCCGCCTCTAGCAGGTAACCTAGCCCACGCAGGAGCATCTGTTGACCTAACTATTTTTTCCCTCCATCTAGCTGGTATTTCCTCCATCTTAGGAGCTATCAACTTTATTACTACCATCATTAACATGAAACCAGCTGCCGTTTCAATGTACCAAATCCCCCTATTCGTCTGAGCAGTACTGATTACAGCTGTCCTTCTACTCCTTTCTCTGCCCGTCCTAGCTGCTGGGATCACAATGCTTCTCACGGATCGCAATCTTAACACTGCCTTCTTCGACCCAGCAGGGGGTGGTGACCCAATCCTTTATCAACACCTA
>EBFSF152-09|Makaira_nigricans
CCTCTATCTAGTATTCGGTGCTTGAGCCGGAATGGTGGGCACTGCCCTGAGCCTTCTAATTCGAGCTGAACTTAGCCAACCTGGCGCTTTACTAGGCGATGATCAAATTTATAACGTAATCGTTACAGCCCACGCCTTCGTAATAATCTTCTTTATAGTAATGCCAATTATGATTGGAGGTTTCGGAAACTGACTGATTCCTCTAATGATCGGAGCCCCAGACATGGCCTTCCCTCGAATAAACAACATGAGCTTTTGACTGCTCCCTCCCTCATTCCTTCTTCTCCTCGCCTCCTCCGGAGTTGAAGCCGGGGCCGGCACAGGGTGAACCGTTTACCCGCCTCTAGCAGGTAACCTAGCCCACGCAGGAGCATCTGTTGACCTAACTATTTTTTCCCTCCATCTAGCTGGTATTTCCTCCATCTTAGGAGCTATCAACTTTATTACTACCATCATTAACATGAAACCAGCTGCCGTTTCAATGTACCAAATCCCCCTATTCGTCTGAGCAGTACTGATTACAGCTGTCCTTCTACTCCTTTCTCTGCCCGTCCTAGCTGCTGGGATCACAATGCTTCTCACGGATCGCAATCTTAACACTGCCTTCTTCGACCCAGCAGGGGGTGGTGACCCAATCCTTTATCAACACCTA
>EBFSF153-09|Makaira_nigricans
CCTCTATCTAGTATTCGGTGCTTGAGCCGGAATGGTGGGCACTGCCCTGAGCCTTCTAATTCGAGCTGAACTTAGCCAACCTGGCGCTTTACTAGGCGATGATCAAATTTATAACGTAATCGTTACAGCCCACGCCTTCGTAATAATCTTCTTTATAGTAATGCCAATTATGATTGGAGGTTTCGGAAACTGACTGATTCCTCTAATGATCGGAGCCCCAGACATGGCCTTCCCTCGAATAAACAACATGAGCTTTTGACTGCTCCCTCCCTCATTCCTTCTTCTCCTCGCCTCCTCCGGAGTTGAAGCCGGGGCCGGCACAGGGTGAACCGTTTACCCACCTCTAGCAGGTAACCTAGCCCACGCAGGAGCATCTGTTGACCTAACTATTTTCTCCCTCCATCTAGCTGGTATTTCTTCCATCTTAGGAGCTATCAACTTTATCACTACCATCATTAACATGAAACCAGCTGCCGTTTCAATGTACCAAATCCCCCTATTCGTCTGAGCAGTACTGATTACAGCTGTCCTTCTACTCCTTTCTCTGCCCGTCCTAGCTGCTGGGATCACAATGCTTCTCACAGATCGCAATCTTAACACTGCCTTCTTCGACCCAGCAGGGGGTGGTGACCCAATCCTTTATCAACACCTA
>EBFSF154-09|Makaira_nigricans
CCTCTATCTAGTATTCGGTGCTTGAGCCGGAATGGTGGGCACTGCCCTGAGCCTTCTAATTCGAGCTGAACTTAGCCAACCTGGCGCTTTACTAGGCGATGATCAAATTTATAACGTAATCGTTACAGCCCACGCCTTCGTAATAATCTTCTTTATAGTAATGCCAATTATGATTGGAGGTTTCGGAAACTGACTGATTCCTCTAATGATCGGAGCCCCAGACATGGCCTTCCCTCGAATAAACAACATGAGCTTTTGACTGCTCCCTCCCTCATTCCTTCTTCTCCTCGCCTCCTCCGGAGTTGAAGCCGGGGCCGGCACAGGGTGAACCGTTTACCCGCCTCTAGCAGGTAACCTAGCCCACGCAGGAGCATCTGTTGACCTAACTATTTTTTCCCTCCATCTAGCTGGTATTTCCTCCATCTTAGGAGCTATCAACTTTATTACTACCATCATTAACATGAAACCAGCTGCCGTTTCAATGTACCAAATCCCCCTATTCGTCTGAGCAGTACTGATTACAGCTGTCCTTCTACTCCTTTCTCTGCCCGTCCTAGCTGCTGGGATCACAATGCTTCTCACGGATCGCAATCTTAACACTGCCTTCTTCGACCCAGCAGGGGGTGGTGACCCAATCCTTTATCAACACCTA
>EBFSF155-09|Makaira_nigricans
CCTCTATCTAGTATTCGGTGCTTGAGCCGGAATGGTGGGCACTGCCCTGAGCCTTCTAATTCGAGCTGAACTTAGCCAACCTGGCGCTTTACTAGGCGATGATCAAATTTATAACGTAATCGTTACAGCCCACGCCTTCGTAATAATCTTCTTTATAGTAATGCCAATTATGATTGGAGGTTTCGGAAACTGACTGATTCCTCTAATGATCGGAGCCCCAGACATGGCCTTCCCTCGAATAAACAACATGAGCTTTTGACTGCTCCCTCCCTCATTCCTTCTTCTCCTCGCCTCCTCCGGAGTTGAAGCCGGGGCCGGCACAGGGTGAACCGTTTACCCGCCTCTAGCAGGTAACCTAGCCCACGCAGGAGCATCTGTTGACCTAACTATTTTTTCCCTCCATCTAGCTGGCATTTCCTCCATCTTAGGAGCTATCAACTTTATTACTACCATCATTAACATGAAACCAGCTGCCGTTTCAATGTACCAAATCCCCCTATTCGTCTGAGCAGTACTGATTACAGCTGTCCTTCTACTCCTTTCTCTGCCCGTCCTAGCTGCTGGGATCACAATGCTTCTCACGGATCGCAATCTTAACACTGCCTTCTTCGACCCAGCAGGGGGTGGTGACCCAATCCTTTATCAACACCTA
>EBFSF157-09|Makaira_nigricans
CCTCTATCTAGTATTCGGTGCTTGAGCCGGAATGGTGGGCACTGCCCTGAGCCTTCTAATTCGAGCTGAACTTAGCCAACCTGGCGCTTTACTAGGCGATGATCAAATTTATAACGTAATCGTTACAGCCCACGCCTTCGTAATAATCTTCTTTATAGTAATGCCAATTATGATTGGAGGTTTCGGAAACTGACTGATTCCTCTAATGATCGGAGCCCCAGACATGGCCTTCCCTCGAATAAACAACATGAGCTTTTGACTGCTCCCTCCCTCATTCCTTCTTCTCCTCGCCTCCTCCGGAGTTGAAGCCGGGGCCGGCACAGGGTGAACCGTTTACCCACCTCTAGCAGGTAACCTAGCCCACGCAGGAGCATCTGTTGACCTAACTATTTTCTCCCTCCATCTAGCTGGTATTTCTTCCATCTTAGGAGCTATCAACTTTATCACTACCATCATTAACATGAAACCAGCTGCCGTTTCAATGTACCAAATCCCCCTATTCGTCTGAGCAGTACTGATTACAGCTGTCCTTCTACTCCTTTCTCTGCCCGTCCTAGCTGCTGGGATCACAATGCTTCTCACAGATCGCAATCTTAACACTGCCTTCTTCGACCCAGCAGGGGGTGGTGACCCAATCCTTTATCAACACCTA
>EBFSF158-09|Makaira_nigricans
-----------------GTGCTTGAGCCGGAATGGTGGGCACTGCCCTGAGCCTTCTAATTCGAGCTGAACTTAGCCAACCTGGCGCTTTACTAGGCGATGATCAAATTTATAACGTAATCGTTACAGCCCACGCCTTCGTAATAATCTTCTTTATAGTAATGCCAATTATGATTGGAGGTTTCGGAAACTGACTGATTCCTCTAATGATCGGAGCCCCAGACATGGCCTTCCCTCGAATAAACAACATGAGCTTTTGACTGCTCCCTCCCTCATTCCTTCTTCTCCTCGCCTCCTCCGGAGTTGAAGCCGGGGCCGGCACAGGGTGAACCGTTTACCCGCCTCTAGCAGGTAACCTAGCCCACGCAGGAGCATCTGTTGACCTAACTATTTTTTCCCTCCATCTAGCTGGTATTTCCTCCATCTTAGGAGCTATCAACTTTATTACTACTATCATTAACATGAAACCAGCTGCCGTTTCAATGTACCAAATCCCCCTATTCGTCTGAGCAGTACTGATTACAGCTGTCCTTCTACTCCTTTCTCTGCCCGTCCTAGCTGCTGGGATCACAATGCTTCTCACGGATCGCAATCTTAACACTGCCTTCTTCGACCCAGCAGGGGGTGGTGACCCAATCCTTTATCAACACCTA
>EBFSF159-09|Makaira_nigricans
CCTCTATCTAGTATTCGGTGCTTGAGCCGGAATGGTGGGCACTGCCCTGAGCCTTCTAATTCGAGCTGAACTTAGCCAACCTGGCGCTTTACTAGGCGATGATCAAATTTATAACGTAATCGTTACAGCCCACGCCTTCGTAATAATCTTCTTTATAGTAATGCCAATTATGATTGGAGGTTTCGGAAACTGACTGATTCCTCTAATGATCGGAGCCCCAGACATGGCCTTCCCTCGAATAAACAACATGAGCTTTTGACTGCTCCCTCCCTCATTCCTTCTTCTCCTCGCCTCCTCCGGAGTTGAAGCCGGGGCCGGCACAGGGTGAACCGTTTACCCGCCTCTAGCAGGTAACCTAGCCCACGCAGGAGCATCTGTTGACCTAACTATTTTTTCCCTCCATCTAGCTGGTATTTCCTCCATCTTAGGAGCTATCAACTTTATTACTACCATCATTAACATGAAACCAGCTGCCGTTTCAATGTACCAAATCCCCCTATTCGTCTGAGCAGTACTGATTACAGCTGTCCTTCTACTCCTTTCTCTGCCCGTCCTAGCTGCTGGGATCACAATGCTTCTCACGGATCGCAATCTTAACACTGCCTTCTTCGACCCAGCAGGGGGTGGTGACCCAATCCTTTATCAACACCTA
>EBFSF161-09|Makaira_nigricans
CCTCTATCTAGTATTCGGTGCTTGAGCCGGAATGGTGGGCACTGCCCTGAGCCTTCTAATTCGAGCTGAACTTAGCCAACCTGGCGCTTTACTAGGCGATGATCAAATTTATAACGTAATCGTTACAGCCCACGCCTTCGTAATAATCTTCTTTATAGTAATGCCAATTATGATTGGAGGTTTCGGAAACTGACTGATTCCTCTAATGATCGGAGCCCCAGACATGGCCTTCCCTCGAATAAACAACATGAGCTTTTGACTGCTCCCTCCCTCATTCCTTCTTCTCCTCGCCTCCTCCGGAGTTGAAGCCGGGGCCGGCACAGGGTGAACCGTTTACCCACCTCTAGCAGGTAACCTAGCCCACGCAGGAGCATCTGTTGACCTAACTATTTTCTCCCTCCATCTAGCTGGTATTTCTTCCATCTTAGGAGCTATCAACTTTATCACTACCATCATTAACATGAAACCAGCTGCCGTTTCAATGTACCAAATCCCCCTATTCGTCTGAGCAGTACTGATTACAGCTGTCCTTCTACTCCTTTCTCTGCCCGTCCTAGCTGCTGGGATCACAATGCTTCTCACAGATCGCAATCTTAACACTGCCTTCTTCGACCCAGCAGGGGGTGGTGACCCAATCCTTTATCAACACCTA
>EBFSF162-09|Makaira_nigricans
CCTCTATCTAGTATTCGGTGCTTGAGCCGGAATGGTGGGCACTGCCCTGAGCCTTCTAATTCGAGCTGAACTTAGCCAACCTGGCGCTTTACTAGGCGATGATCAAATTTATAACGTAATCGTTACAGCCCACGCCTTCGTAATAATCTTCTTTATAGTAATGCCAATTATGATTGGAGGTTTCGGAAACTGACTGATTCCTCTAATGATCGGAGCCCCAGACATGGCCTTCCCTCGAATAAACAACATGAGCTTTTGACTGCTCCCTCCCTCATTCCTTCTTCTCCTCGCCTCCTCCGGAGTTGAAGCCGGGGCCGGCACAGGGTGAACCGTTTACCCGCCTCTAGCAGGTAACCTAGCCCACGCAGGAGCATCTGTTGACCTAACTATTTTTTCCCTCCATCTAGCTGGTATTTCCTCCATCTTAGGAGCTATCAACTTTATTACTACCATCATTAACATGAAACCAGCCGCCGTTTCAATGTACCAAATCCCCCTATTCGTCTGAGCAGTACTGATTACAGCTGTCCTTCTACTCCTTTCTCTGCCCGTCCTAGCTGCTGGGATCACAATGCTTCTCACGGATCGCAATCTTAACACTGCCTTCTTCGACCCAGCAGGGGGTGGTGACCCAATCCTTTATCAACACCTA
>EBFSF163-09|Makaira_nigricans
CCTCTATCTAGTATTCGGTGCTTGAGCCGGAATGGTGGGCACTGCCCTGAGCCTTCTAATTCGAGCTGAACTTAGCCAACCTGGCGCTTTACTAGGCGATGATCAAATTTATAACGTAATCGTTACAGCCCACGCCTTCGTAATAATCTTCTTTATAGTAATGCCAATTATGATTGGAGGTTTCGGAAACTGACTGATTCCTCTAATGATCGGAGCCCCAGACATGGCCTTCCCTCGAATAAACAACATGAGCTTTTGACTGCTCCCTCCCTCATTCCTTCTTCTCCTCGCCTCCTCCGGAGTTGAAGCCGGGGCCGGCACAGGGTGAACCGTTTACCCGCCTCTAGCAGGTAACCTAGCCCACGCAGGAGCATCTGTTGACCTAACTATTTTTTCCCTCCATCTAGCTGGTATTTCCTCCATCTTAGGAGCTATCAACTTTATTACTACCATCATTAACATGAAACCAGCTGCCGTTTCAATGTACCAAATCCCCCTATTCGTCTGAGCAGTACTGATTACAGCTGTCCTTCTACTCCTTTCTCTGCCCGTCCTAGCTGCTGGGATCACAATGCTTCTCACGGATCGCAATCTTAACACTGCCTTCTTCGACCCAGCAGGGGGTGGTGACCCAATCCTTTATCAACACCTA
>EBFSF164-09|Makaira_nigricans
CCTCTATCTAGTATTCGGTGCTTGAGCCGGAATGGTGGGCACTGCCCTGAGCCTTCTAATTCGAGCTGAACTTAGCCAACCTGGCGCTTTACTAGGCGATGATCAAATTTATAACGTAATCGTTACAGCCCACGCCTTCGTAATAATCTTCTTTATAGTAATGCCAATTATGATTGGAGGTTTCGGAAACTGACTGATTCCTCTAATGATCGGAGCCCCAGACATGGCCTTCCCTCGAATAAACAACATGAGCTTTTGACTGCTCCCTCCCTCATTCCTTCTTCTCCTCGCCTCCTCCGGAGTTGAAGCCGGGGCCGGCACAGGGTGAACCGTTTACCCACCTCTAGCAGGTAACCTAGCCCACGCAGGAGCATCTGTTGACCTAACTATTTTCTCCCTCCATCTAGCTGGTATTTCTTCCATCTTAGGAGCTATCAACTTTATCACTACCATCATTAACATGAAACCnGCTGCCGTTTCAATGTACCAAATCCCCCTATTCGTCTGAGCAGTAnTGATTACAGCTGTCCTTCTACTCCTTTCTCTGCCCGTCCTAGCTGCTGGGATCACAATGCTTCTCACAGATCGCAATCTTAACACTGCCTTCTTCGACCCAGCAGGGGGTGGTGACCCAATCCTTTATCAACACCTA
>EBFSF165-09|Makaira_nigricans
----------GTATTCGGTGCTTGAGCCGGAATGGTGGGCACTGCCCTGAGCCTTCTAATTCGAGCTGAACTTAGCCAACCTGGCGCTTTACTAGGCGATGATCAAATTTATAACGTAATCGTTACAGCCCACGCCTTCGTAATAATCTTCTTTATAGTAATGCCAATTATGATTGGAGGTTTCGGAAACTGACTGATTCCTCTAATGATCGGAGCCCCAGACATGGCCTTCCCTCGAATAAACAACATGAGCTTTTGACTGCTCCCTCCCTCATTCCTTCTTCTCCTCGCCTCCTCCGGAGTTGAAGCCGGGGCCGGCACAGGGTGAACCGTTTACCCGCCTCTAGCAGGTAACCTAGCCCACGCAGGAGCATCTGTTGACCTAACTATTTTTTCCCTCCATCTAGCTGGTATTTCCTCCATCTTAGGAGCTATCAACTTTATTACTACCATCATTAACATGAAACCAGCTGCCGTTTCAATGTACCAAATCCCCCTATTCGTCTGAGCAGTACTGATTACAGCTGTCCTTCTACTCCTTTCTCTGCCCGTCCTAGCTGCTGGGATCACAATGCTTCTCACGGATCGCAATCTTAACACTGCCTTCTTCGACCCAGCAGGGGGTGGTGACCCAATCCTTTATCAACACCTA
>EBFSF166-09|Makaira_nigricans
CCTCTATCTAGTATTCGGTGCTTGAGCCGGAATGGTGGGCACTGCCCTGAGCCTTCTAATTCGAGCTGAACTTAGCCAACCTGGCGCTTTACTAGGCGATGATCAAATTTATAACGTAATCGTTACAGCCCACGCCTTCGTAATAATCTTCTTTATAGTAATGCCAATTATGATTGGAGGTTTCGGAAACTGACTGATTCCTCTAATGATCGGAGCCCCAGACATGGCCTTCCCTCGAATAAACAACATGAGCTTTTGACTGCTCCCTCCCTCATTCCTTCTTCTCCTCGCCTCCTCCGGAGTTGAAGCCGGGGCCGGCACAGGGTGAACCGTTTACCCACCTCTAGCAGGTAACCTAGCCCACGCAGGAGCATCTGTTGACCTAACTATTTTCTCCCTCCATCTAGCTGGTATTTCTTCCATCTTAGGAGCTATCAACTTTATCACTACCATCATTAACATGAAACCAGCTGCCGTTTCAATGTACCAAATCCCCCTATTCGTCTGAGCAGTACTGATTACAGCTGTCCTTCTACTCCTTTCTCTGCCCGTCCTAGCTGCTGGGATCACAATGCTTCTCACAGATCGCAATCTTAACACTGCCTTCTTCGACCCAGCAGGGGGTGGTGACCCAATCCTTTATCAACACCTA
>EBFSF167-09|Tetrapturus_pfluegeri
CCTCTATCTAGTATTTGGTGCTTGAGCCGGAATGGTGGGCACTGCCCTGAGCCTCCTAATTCGAGCTGAACTTAGCCAACCTGGCGCTTTACTAGGCGATGATCAAATTTATAACGTAATCGTTACAGCCCACGCCTTCGTAATAATCTTCTTTATAGTAATGCCAATTATGATTGGAGGTTTCGGAAACTGACTGATCCCTCTAATGATCGGAGCCCCAGACATGGCTTTCCCTCGAATAAACAACATGAGCTTTTGACTGCTCCCTCCCTCATTCCTTCTACTTCTCGCCTCCTCCGGGGTTGAAGCCGGGGCCGGCACAGGGTGAACCGTTTACCCGCCTCTAGCAGGTAACCTAGCCCACGCAGGAGCATCTGTTGACCTAACTATTTTCTCCCTCCATCTAGCTGGTATTTCCTCCATCTTAGGAGCAATCAACTTTATCACTACCATCATTAACATGAAACCATCTGCCGTTTCAATGTACCAAATCCCCCTGTTCGTCTGAGCAGTACTGATTACAGCTGTCCTTCTACTCCTTTCTCTACCAGTCCTAGCTGCTGGAATTACAATGCTTCTCACGGATCGGAATCTTAACACTGCCTTCTTCGACCCAGCAGGAGGCGGTGATCCAATCCTTTATCAACACCTA
>EBFSF168-09|Tetrapturus_pfluegeri
CCTCTATCTAGTATTTGGTGCTTGAGCCGGAATGGTGGGCACTGCCCTGAGCCTCCTAATTCGAGCTGAACTTAGCCAACCTGGCGCTTTACTAGGCGATGATCAAATTTATAACGTAATCGTTACAGCCCACGCCTTCGTAATAATCTTCTTTATAGTAATGCCAATTATGATTGGAGGTTTCGGAAACTGACTGATCCCTCTAATGATCGGAGCCCCAGACATGGCTTTCCCTCGAATAAACAACATGAGCTTTTGACTGCTCCCTCCCTCATTCCTTCTACTTCTCGCCTCCTCCGGGGTTGAAGCCGGGGCCGGCACAGGGTGAACCGTTTACCCGCCTCTAGCAGGTAACCTAGCCCACGCAGGAGCATCTGTTGACCTAACTATTTTCTCCCTCCATCTAGCTGGTATTTCCTCCATCTTAGGAGCAATCAACTTTATCACTACCATCATTAACATGAAACCATCTGCCGTTTCAATGTACCAAATCCCCCTGTTCGTCTGAGCAGTACTGATTACAGCTGTCCTTCTACTCCTTTCTCTACCAGTCCTAGCTGCTGGAATTACAATGCTTCTCACGGATCGGAATCTTAACACTGCCTTCTTCGACCCAGCAGGAGGCGGTGATCCAATCCTTTATCAACACCTA
>EBFSF169-09|Tetrapturus_pfluegeri
CCTCTATCTAGTATTTGGTGCTTGAGCCGGAATGGTGGGCACTGCCCTGAGCCTCCTAATTCGAGCTGAACTTAGCCAACCTGGCGCTTTACTAGGCGATGATCAAATTTATAACGTAATCGTTACAGCCCACGCCTTCGTAATAATCTTCTTTATAGTAATGCCAATTATGATTGGAGGTTTCGGAAACTGACTGATCCCTCTAATGATCGGAGCCCCAGACATGGCTTTCCCTCGAATAAACAACATGAGCTTTTGACTGCTCCCTCCCTCATTCCTTCTACTTCTCGCCTCCTCCGGGGTTGAAGCCGGGGCCGGCACAGGGTGAACCGTTTACCCGCCTCTAGCAGGTAACCTAGCCCACGCAGGAGCATCTGTTGACCTAACTATTTTCTCCCTCCATCTAGCTGGTATTTCCTCCATCTTAGGAGCAATCAACTTTATCACTACCATCATTAACATGAAACCATCTGCCGTTTCAATGTACCAAATCCCCCTGTTCGTCTGAGCAGTACTGATTACAGCTGTCCTTCTACTCCTTTCTCTACCAGTCCTAGCTGCTGGAATTACAATGCTTCTCACGGATCGGAATCTTAACACTGCCTTCTTCGACCCAGCAGGAGGTGGTGATCCAATCCTTTATCAACACCTA
>EBFSF170-09|Tetrapturus_pfluegeri
CCTCTATCTAGTATTTGGTGCTTGAGCCGGAATGGTGGGCACTGCCCTGAGCCTCCTAATTCGAGCTGAACTTAGCCAACCTGGCGCTTTACTAGGCGATGATCAAATTTATAACGTAATCGTTACAGCCCACGCCTTCGTAATAATCTTCTTTATAGTAATGCCAATTATGATTGGAGGTTTCGGAAACTGACTGATCCCTCTAATGATCGGAGCCCCAGACATGGCTTTCCCTCGAATAAACAACATGAGCTTTTGACTGCTCCCTCCCTCATTCCTTCTACTTCTCGCCTCCTCCGGGGTTGAAGCCGGGGCCGGCACAGGGTGAACCGTTTACCCGCCTCTAGCAGGTAACCTAGCCCACGCAGGAGCATCTGTTGACCTAACTATTTTCTCCCTCCATCTAGCTGGTATTTCCTCCATCTTAGGAGCAATCAACTTTATCACTACCATCATTAACATGAAACCATCTGCCGTTTCAATGTACCAAATCCCCCTGTTCGTCTGAGCAGTACTGATTACAGCTGTCCTTCTACTCCTTTCTCTACCAGTCCTAGCTGCTGGAATTACAATGCTTCTCACGGATCGGAATCTTAACACTGCCTTCTTCGACCCAGCAGGAGGCGGTGATCCAATCCTTTATCAACACCTA
>EBFSF172-09|Tetrapturus_pfluegeri
CCTCTATCTAGTATTTGGTGCTTGAGCCGGAATGGTGGGCACTGCCCTGAGCCTCCTAATTCGAGCTGAACTTAGCCAACCTGGCGCTTTACTAGGCGATGATCAAATTTATAACGTAATCGTTACAGCCCACGCCTTCGTAATAATCTTCTTTATAGTAATGCCAATTATGATTGGAGGTTTCGGAAACTGACTGATCCCTCTAATGATCGGAGCCCCAGACATGGCTTTCCCTCGAATAAACAACATGAGCTTTTGACTGCTCCCTCCCTCATTCCTTCTACTTCTCGCCTCCTCCGGAGTTGAAGCCGGGGCCGGCACAGGGTGAACCGTTTACCCGCCTCTAGCAGGTAACCTAGCCCACGCAGGAGCATCTGTTGACCTAACTATTTTCTCCCTCCATCTAGCTGGTATTTCCTCCATCTTAGGAGCAATCAACTTTATCACTACCATCATTAACATGAAACCATCTGCCGTTTCAATGTACCAAATCCCCCTGTTCGTCTGAGCAGTACTGATTACAGCTGTCCTTCTACTCCTTTCTCTACCAGTCCTAGCTGCTGGAATTACAATGCTTCTCACGGATCGGAATCTTAACACTGCCTTCTTCGACCCAGCAGGAGGCGGTGATCCAATCCTTTATCAACACCTA
>EBFSF173-09|Tetrapturus_pfluegeri
CCTCTATCTAGTATTTGGTGCTTGAGCCGGAATGGTGGGCACTGCCCTGAGCCTCCTAATTCGAGCTGAACTTAGCCAACCTGGCGCTTTACTAGGCGATGATCAAATTTATAACGTAATCGTTACAGCCCACGCCTTCGTAATAATCTTCTTTATAGTAATGCCAATTATGATTGGAGGTTTCGGAAACTGACTGATCCCTCTAATGATCGGAGCCCCAGACATGGCTTTCCCTCGAATAAACAACATGAGCTTTTGACTGCTCCCTCCCTCATTCCTTCTACTTCTCGCCTCCTCCGGAGTTGAAGCCGGGGCCGGCACAGGGTGAACCGTTTACCCGCCTCTAGCAGGTAACCTAGCCCACGCAGGAGCATCTGTTGACCTAACTATTTTCTCCCTCCATCTAGCTGGTATTTCCTCCATCTTAGGAGCAATCAACTTTATCACTACCATCATTAACATGAAACCATCTGCCGTTTCAATGTACCAAATCCCCCTGTTCGTCTGAGCAGTACTGATTACAGCTGTCCTTCTACTCCTTTCTCTACCAGTCCTAGCTGCTGGAATTACAATGCTTCTCACGGATCGGAATCTTAACACTGCCTTCTTCGACCCAGCAGGAGGCGGTGATCCAATCCTTTATCAACACCTA
>EBFSF174-09|Tetrapturus_pfluegeri
CCTCTATCTAGTATTTGGTGCTTGAGCCGGAATGGTGGGCACTGCCCTGAGCCTCCTAATTCGAGCTGAACTTAGCCAACCTGGCGCTTTACTAGGCGATGATCAAATTTATAACGTAATCGTTACAGCCCACGCCTTCGTAATAATCTTCTTTATAGTAATGCCAATTATGATTGGAGGTTTCGGAAACTGACTGATCCCTCTAATGATCGGAGCCCCAGACATGGCTTTCCCTCGAATAAACAACATGAGCTTTTGACTGCTCCCTCCCTCATTCCTCCTACTTCTCGCCTCCTCCGGGGTTGAAGCCGGGGCCGGCACAGGGTGAACCGTTTACCCGCCTCTAGCAGGTAACCTAGCCCACGCAGGAGCATCTGTTGACCTAACTATTTTCTCCCTCCATCTAGCTGGAATTTCCTCCATCTTAGGAGCAATCAACTTTATCACTACCATCATTAACATGAAACCATCTGCCGTTTCAATGTACCAAATCCCCCTGTTCGTCTGAGCAGTACTGATTACAGCTGTCCTTCTACTCCTTTCTCTACCAGTCCTAGCTGCTGGAATTACAATGCTTCTCACGGATCGGAATCTTAACACTGCTTTCTTCGACCCAGCAGGAGGCGGTGATCCAATCCTTTATCAACACCTA
>EBFSF175-09|Tetrapturus_pfluegeri
CCTCTATCTAGTATTTGGTGCTTGAGCCGGAATGGTGGGCACTGCCCTGAGCCTCCTAATTCGAGCTGAACTTAGCCAACCTGGCGCTTTACTAGGCGATGATCAAATTTATAACGTAATCGTTACAGCCCACGCCTTCGTAATAATCTTCTTTATAGTAATGCCAATTATGATTGGAGGTTTCGGAAACTGACTGATCCCTCTAATGATCGGAGCCCCAGACATGGCTTTCCCTCGAATAAACAACATGAGCTTTTGACTGCTCCCTCCCTCATTCCTTCTACTTCTCGCCTCCTCCGGGGTTGAAGCCGGGGCCGGCACAGGGTGAACCGTTTACCCGCCTCTAGCAGGTAACCTAGCCCACGCAGGAGCATCTGTTGACCTAACTATTTTCTCCCTCCATCTAGCTGGTATTTCCTCCATCTTAGGAGCAATCAACTTTATCACTACCATCATTAACATGAAACCATCTGCCGTTTCAATGTACCAAATCCCCCTGTTCGTCTGAGCAGTACTGATTACAGCTGTCCTTCTACTCCTTTCTCTACCAGTCCTAGCTGCTGGAATTACAATGCTTCTCACGGATCGGAATCTTAACACTGCCTTCTTCGACCCAGCAGGAGGGGGTGATCCCATCCTTTATCAACACCTA
>EBFSF176-09|Tetrapturus_pfluegeri
CCTCTATCTAGTATTTGGTGCTTGAGCCGGAATGGTGGGCACTGCCCTGAGCCTCCTAATTCGAGCTGAACTTAGCCAACCTGGCGCTTTACTAGGCGATGATCAAATTTATAACGTAATCGTTACAGCCCACGCCTTCGTAATAATCTTCTTTATAGTAATGCCAATTATGATTGGAGGTTTCGGAAACTGACTGATCCCTCTAATGATCGGAGCCCCAGACATGGCTTTCCCTCGAATAAACAACATGAGCTTTTGACTGCTCCCTCCCTCATTCCTTCTACTTCTCGCCTCCTCCGGGGTTGAAGCCGGGGCCGGCACAGGGTGAACCGTTTACCCGCCTCTAGCAGGTAACCTAGCCCACGCAGGAGCATCTGTTGACCTAACTATTTTCTCCCTCCATCTAGCTGGTATTTCCTCCATCTTAGGAGCAATCAACTTTATCACTACCATCATTAACATGAAACCATCTGCCGTTTCAATGTACCAAATCCCCCTGTTCGTCTGAGCAGTACTGATTACAGCTGTCCTTCTACTCCTTTCTCTACCAGTCCTAGCTGCTGGAATTACAATGCTTCTCACGGATCGGAATCTTAACACTGCCTTCTTCGACCCAGCAGGAGGCGGTGATCCAATCCTTTATCAACACCTA
>EBFSF177-09|Tetrapturus_pfluegeri
CCTCTATCTAGTATTTGGTGCTTGAGCCGGAATGGTGGGCACTGCCCTGAGCCTCCTAATTCGAGCTGAACTTAGCCAACCTGGCGCTTTACTAGGCGATGATCAAATTTATAACGTAATCGTTACAGCCCACGCCTTCGTAATAATCTTCTTTATAGTAATGCCAATTATGATTGGAGGTTTCGGAAACTGACTGATCCCTCTAATGATCGGAGCCCCAGACATGGCTTTCCCTCGAATAAACAACATGAGCTTTTGACTGCTCCCTCCCTCATTCCTTCTACTTCTCGCCTCCTCCGGGGTTGAAGCCGGGGCCGGCACAGGGTGAACCGTTTACCCGCCTCTAGCAGGTAACCTAGCCCACGCAGGAGCATCTGTTGACCTAACTATTTTCTCCCTCCATCTAGCTGGTATTTCCTCCATCTTAGGAGCAATCAACTTTATCACTACCATCATTAACATGAAACCATCTGCCGTTTCAATGTACCAAATCCCCCTGTTCGTCTGAGCAGTACTGATTACAGCTGTCCTTCTACTCCTTTCTCTACCAGTCCTAGCTGCTGGAATTACAATGCTTCTCACGGATCGGAATCTTAACACTGCCTTCTTCGACCCAGCAGGAGGGCGGGATCCCATCCTTTATCAACACCTA
>EBFSF178-09|Tetrapturus_pfluegeri
CCTCTATCTAGTATTTGGTGCTTGAGCCGGAATGGTGGGCACTGCCCTGAGCCTCCTAATTCGAGCTGAACTTAGCCAACCTGGCGCTTTACTAGGCGATGATCAAATTTATAACGTAATCGTTACAGCCCACGCCTTCGTAATAATCTTCTTTATAGTAATGCCAATTATGATTGGAGGTTTCGGAAACTGACTGATCCCTCTAATGATCGGAGCCCCAGACATGGCTTTCCCTCGAATGAACAACATGAGCTTTTGACTGCTCCCTCCCTCATTCCTTCTACTTCTCGCCTCCTCCGGGGTTGAAGCCGGGGCCGGCACAGGGTGAACCGTTTACCCGCCTCTAGCAGGTAACCTAGCCCACGCAGGAGCATCTGTTGACCTAACTATTTTCTCCCTCCATCTAGCTGGTATTTCCTCCATCTTAGGAGCAATCAACTTTATCACTACCATCATTAACATGAAACCATCTGCCGTTTCAATGTACCAAATCCCCCTGTTCGTCTGAGCAGTACTGATTACAGCTGTCCTTCTACTCCTTTCTCTACCAGTCCTAGCTGCTGGAATTACAATGCTTCTCACGGATCGGAATCTTAACACTGCCTTCTTCGACCCAGCAGGAGGTGGTGATCCAATCCTTTATCAACACCTA
>EBFSF179-09|Tetrapturus_pfluegeri
CCTCTATCTAGTATTTGGTGCTTGAGCCGGAATGGTGGGCACTGCCCTGAGCCTCCTAATTCGAGCTGAACTTAGCCAACCTGGCGCTTTACTAGGCGATGATCAAATTTATAACGTAATCGTTACAGCCCACGCCTTCGTAATAATCTTCTTTATAGTAATGCCAATTATGATTGGAGGTTTCGGAAACTGACTGATCCCTCTAATGATCGGAGCCCCAGACATGGCTTTCCCTCGAATAAACAACATGAGCTTTTGACTGCTCCCTCCCTCATTCCTTCTACTTCTCGCCTCCTCCGGGGTTGAAGCCGGGGCCGGCACAGGGTGAACCGTTTACCCGCCTCTAGCAGGTAACCTAGCCCACGCAGGAGCATCTGTTGACCTAACTATTTTCTCCCTCCATCTAGCTGGTATTTCCTCCATCTTAGGAGCAATCAACTTTATCACTACCATCATTAACATGAAACCATCTGCCGTTTCAATGTACCAAATCCCCCTGTTCGTCTGAGCAGTACTGATTACAGCTGTCCTTCTACTCCTTTCTCTACCAGTCCTAGCTGCTGGAATTACAATGCTTCTCACGGATCGGAATCTTAACACTGCCTTCTTCGACCCAGCAGGAGGGGGTGATCCCATCCTTTATCAACACCTA
>EBFSF180-09|Tetrapturus_pfluegeri
CCTCTATCTAGTATTTGGTGCTTGAGCCGGAATGGTGGGCACTGCCCTGAGCCTCCTAATTCGAGCTGAACTTAGCCAACCTGGCGCTTTACTAGGCGATGATCAAATTTATAACGTAATCGTTACAGCCCACGCCTTCGTAATAATCTTCTTTATAGTAATGCCAATTATGATTGGAGGTTTCGGAAACTGACTGATCCCTCTAATGATCGGAGCCCCAGACATGGCTTTCCCTCGAATAAACAACATGAGCTTTTGACTGCTCCCTCCCTCATTCCTTCTACTTCTCGCCTCCTCCGGGGTTGAAGCCGGGGCCGGCACAGGGTGAACCGTTTACCCGCCTCTAGCAGGTAACCTAGCCCACGCAGGAGCATCTGTTGACCTAACTATTTTCTCCCTCCATCTAGCTGGTATTTCCTCCATCTTAGGAGCAATCAACTTTATCACTACCATCATTAACATGAAACCATCTGCCGTTTCAATGTACCAAATCCCCCTGTTCGTCTGAGCAGTACTGATTACAGCTGTCCTTCTACTCCTTTCTCTACCAGTCCTAGCTGCTGGAATTACAATGCTTCTCACGGATCGGAATCTTAACACTGCCTTCTTCGACCCAGCAGGAGGCGGTGATCCAATCCTTTATCAACACCTA
>EBFSF181-09|Tetrapturus_pfluegeri
CCTCTATCTAGTATTTGGTGCTTGAGCCGGAATGGTGGGCACTGCCCTGAGCCTCCTAATTCGAGCTGAACTTAGCCAACCTGGCGCTTTACTAGGCGATGATCAAATTTATAACGTAATCGTTACAGCCCACGCCTTCGTAATAATCTTCTTTATAGTAATGCCAATTATGATTGGAGGTTTCGGAAACTGACTGATCCCTCTAATGATCGGAGCCCCAGACATGGCTTTCCCTCGAATAAACAACATGAGCTTTTGACTGCTCCCTCCCTCATTCCTTCTACTTCTCGCCTCCTCCGGGGTTGAAGCCGGGGCCGGCACAGGGTGAACCGTTTACCCGCCTCTAGCAGGTAACCTAGCCCACGCAGGAGCATCTGTTGACCTAACTATTTTCTCCCTCCATCTAGCTGGTATTTCCTCCATCTTAGGAGCAATCAACTTTATCACTACCATCATTAACATGAAACCATCTGCCGTTTCAATGTACCAAATCCCCCTGTTCGTCTGAGCAGTACTGATTACAGCTGTCCTTCTACTCCTTTCTCTACCAGTCCTAGCTGCTGGAATTACAATGCTTCTCACGGATCGGAATCTTAACACTGCCTTCTTCGACCCAGCAGGAnGGCGGGATCCCATCCTTTATCAACACCTA
>EBFSF182-09|Tetrapturus_pfluegeri
CCTCTATCTAGTATTTGGTGCTTGAGCCGGAATGGTGGGCACTGCCCTGAGCCTCCTAATTCGAGCTGAACTTAGCCAACCTGGCGCTTTACTAGGCGATGATCAAATTTATAACGTAATCGTTACAGCCCACGCCTTCGTAATAATCTTCTTTATAGTAATGCCAATTATGATTGGAGGTTTCGGAAACTGACTGATCCCTCTAATGATCGGAGCCCCAGACATGGCTTTCCCTCGAATAAACAACATGAGCTTTTGACTGCTCCCTCCCTCATTCCTCCTACTTCTCGCCTCCTCCGGGGTTGAAGCCGGGGCCGGCACAGGGTGAACCGTTTACCCGCCTCTAGCAGGTAACCTAGCCCACGCAGGAGCATCTGTTGACCTAACTATTTTCTCCCTCCATCTAGCTGGAATTTCCTCCATCTTAGGAGCAATCAACTTTATCACTACCATCATTAACATGAAACCATCTGCCGTTTCAATGTACCAAATCCCCCTGTTCGTCTGAGCAGTACTGATTACAGCTGTCCTTCTACTCCTTTCTCTACCAGTCCTAGCTGCTGGAATTACAATGCTTCTCACGGATCGGAATCTTAACACTGCCTTCTTCGACCCAGCAGGAGGCGGTGATCCAATCCTTTATCAACACCTA
>EBFSF183-09|Tetrapturus_pfluegeri
CCTCTATCTAGTATTTGGTGCTTGAGCCGGAATGGTGGGCACTGCCCTGAGCCTCCTAATTCGAGCTGAACTTAGCCAACCTGGCGCTTTACTAGGCGATGATCAAATTTATAACGTAATCGTTACAGCCCACGCCTTCGTAATAATCTTCTTTATAGTAATGCCAATTATGATTGGAGGTTTCGGAAACTGACTGATCCCTCTAATGATCGGAGCCCCAGACATGGCTTTCCCTCGAATAAACAACATGAGCTTTTGACTGCTCCCTCCCTCATTCCTTCTACTTCTCGCCTCCTCCGGGGTTGAAGCCGGGGCCGGCACAGGGTGAACCGTTTACCCGCCTCTAGCAGGTAACCTAGCCCACGCAGGAGCATCTGTTGACCTAACTATTTTCTCCCTCCATCTAGCTGGTATTTCCTCCATCTTAGGAGCAATCAACTTTATCACTACCATCATTAACATGAAACCATCTGCCGTTTCAATGTACCAAATCCCCCTGTTCGTCTGGGCAGTACTGATTACAGCTGTCCTTCTACTCCTTTCTCTACCAGTCCTAGCTGCTGGAATTACAATGCTTCTCACGGATCGGAATCTTAACACTGCCTTCTTCGACCCAGCAGGAGGGGGTGATCCCATCCTTTATCAACACCTA
>EBFSF184-09|Tetrapturus_pfluegeri
CCTCTATCTAGTATTTGGTGCTTGAGCCGGAATGGTGGGCACTGCCCTGAGCCTCCTAATTCGAGCTGAACTTAGCCAACCTGGCGCTTTACTAGGCGATGATCAAATTTATAACGTAATCGTTACAGCCCACGCCTTCGTAATAATCTTCTTTATAGTAATGCCAATTATGATTGGAGGTTTCGGAAACTGACTGATCCCTCTAATGATCGGAGCCCCAGACATGGCTTTCCCTCGAATAAACAACATGAGCTTTTGACTGCTCCCTCCCTCATTCCTTCTACTTCTCGCCTCCTCCGGGGTTGAAGCCGGGGCCGGCACAGGGTGAACCGTTTACCCGCCTCTAGCAGGTAACCTAGCCCACGCAGGAGCATCTGTTGACCTAACTATTTTCTCCCTCCATCTAGCTGGAATTTCCTCCATCTTAGGAGCAATCAACTTTATCACTACCATCATTAACATGAAACCATCTGCCGTTTCAATGTACCAAATCCCCCTGTTCGTCTGAGCAGTACTGATTACAGCTGTCCTTCTACTCCTTTCTCTACCAGTCCTAGCTGCTGGAATTACAATGCTTCTCACGGATCGGAATCTTAACACTGCCTTCTTCGACCCAGCAGGAGGCGGTGATCCAATCCTTTATCAACACCTA
>EBFSF185-09|Tetrapturus_pfluegeri
--------------------------------------------------------------GAGCTGAACTTAGCCAACCTGGCGCTTTACTAGGCGATGATCAAATTTATAACGTAATCGTTACAGCCCACGCCTTCGTAATAATCTTCTTTATAGTAATGCCAATTATGATTGGAGGTTTCGGAAACTGACTGATCCCTCTAATGATCGGAGCCCCAGACATGGCTTTCCCTCGAATAAACAACATGAGCTTTTGACTGCTCCCTCCCTCATTCCTTCTACTTCTCGCCTCCTCCGGGGTTGAAGCCGGGGCCGGCACAGGGTGAACCGTTTACCCGCCTCTAGCAGGTAACCTAGCCCACGCAGGAGCATCTGTTGACCTAACTATTTTCTCCCTCCATCTAGCTGGTATTTCCTCCATCTTAGGAGCAATCAACTTTATCACTACCATCATTAACATGAAACCATCTGCCGTTTCAATGTACCAAATCCCCCTGTTCGTCTGAGCAGTACTGATTACAGCTGTCCTTCTACTCCTTTCTCTACCAGTCCTAGCTGCTGGGATTACAATGCTTCTCACGGATCGGAATCTTAACACTGCCTTC---------------------------------------------
>EBFSF186-09|Tetrapturus_pfluegeri
CCTCTATCTAGTATTTGGTGCTTGAGCCGGAATGGTGGGCACTGCCCTGAGCCTCCTAATTCGAGCTGAACTTAGCCAACCTGGCGCTTTACTAGGCGATGATCAAATTTATAACGTAATCGTTACAGCCCACGCCTTCGTAATAATCTTCTTTATAGTAATGCCAATTATGATTGGAGGTTTCGGAAACTGACTGATCCCTCTAATGATCGGAGCCCCAGACATGGCTTTCCCTCGAATAAACAACATGAGCTTTTGACTGCTCCCTCCCTCATTCCTTCTACTTCTCGCCTCCTCCGGGGTTGAAGCCGGGGCCGGCACAGGGTGAACCGTTTACCCGCCTCTAGCAGGTAACCTAGCCCACGCAGGAGCATCTGTTGACCTAACTATTTTCTCCCTCCATCTAGCTGGTATTTCCTCCATCTTAGGAGCAATCAACTTTATCACTACCATCATTAACATGAAACCATCTGCCGTTTCAATGTACCAAATCCCCCTGTTCGTCTGAGCAGTACTGATTACAGCTGTCCTTCTACTCCTTTCTCTACCAGTCCTAGCTGCTGGAATTACAATGCTTCTCACGGATCGGAATCTTAACACTGCCTTCTTCGACCCAGCAGGAnGGCGGGATCCCATCCTTTATCAACACCTA
>EBFSF187-09|Tetrapturus_pfluegeri
CCTCTATCTAGTATTTGGTGCTTGAGCCGGAATGGTGGGCACTGCCCTGAGCCTCCTAATTCGAGCTGAACTTAGCCAACCTGGCGCTTTACTAGGCGATGATCAAATTTATAATGTAATCGTTACAGCCCACGCCTTCGTAATAATCTTCTTTATAGTAATGCCAATTATGATTGGAGGTTTCGGAAACTGACTGATCCCTCTAATGATCGGAGCCCCAGACATGGCTTTCCCTCGAATAAACAACATGAGCTTTTGACTGCTCCCTCCCTCATTCCTTCTACTTCTCGCCTCCTCCGGGGTTGAAGCCGGGGCCGGCACAGGGTGAACCGTTTACCCGCCTCTAGCAGGTAACCTAGCCCACGCAGGAGCATCTGTTGACCTAACTATTTTCTCCCTCCATCTAGCTGGAATTTCCTCCATCTTAGGAGCAATCAACTTTATCACTACCATCATTAACATGAAACCATCTGCCGTTTCAATGTACCAAATCCCCCTGTTCGTCTGAGCAGTACTGATTACAGCTGTCCTTCTACTCCTTTCTCTACCAGTCCTAGCTGCTGGAATTACAATGCTTCTCACGGATCGGAATCTTAACACTGCCTTCTTCGACCCAGCAGGAGGCGGTGATCCAATCCTTTATCAACACCTA
>EBFSF188-09|Tetrapturus_pfluegeri
CCTCTATCTAGTATTTGGTGCTTGAGCCGGAATGGTGGGCACTGCCCTGAGCCTCCTAATTCGAGCTGAACTTAGCCAACCTGGCGCTTTACTAGGCGATGATCAAATTTATAACGTAATCGTTACAGCCCACGCCTTCGTAATAATCTTCTTTATAGTAATGCCAATTATGATTGGAGGTTTCGGAAACTGACTGATCCCTCTAATGATCGGAGCCCCAGACATGGCTTTCCCTCGAATAAACAACATGAGCTTTTGACTGCTCCCTCCCTCATTCCTTCTACTTCTCGCCTCCTCCGGGGTTGAAGCCGGGGCCGGCACAGGGTGAACCGTTTACCCGCCTCTAGCAGGTAACCTAGCCCACGCAGGAGCATCTGTTGACCTAACTATTTTCTCCCTCCATCTAGCTGGTATTTCCTCCATCTTAGGAGCAATCAACTTTATCACTACCATCATTAACATGAAACCATCTGCCGTTTCAATGTACCAAATCCCCCTGTTCGTCTGAGCAGTACTGATTACAGCTGTCCTTCTACTCCTTTCTCTACCAGTCCTAGCTGCTGGAATTACAATGCTTCTCACGGATCGGAATCTTAACACTGCCTTCTTCGACCCAGCAGGAGGCGGTGATCCAATCCTTTATCAACACC--
>EBFSF189-09|Tetrapturus_pfluegeri
CCTCTATCTAGTATTTGGTGCTTGAGCCGGAATGGTGGGCACTGCCCTGAGCCTCCTAATTCGAGCTGAACTTAGCCAACCTGGCGCTTTACTAGGCGATGATCAAATTTATAACGTAATCGTTACAGCCCACGCCTTCGTAATAATCTTCTTTATAGTAATGCCAATTATGATTGGAGGTTTCGGAAACTGACTGATCCCTCTAATGATCGGAGCCCCAGACATGGCTTTCCCTCGAATAAACAACATGAGCTTTTGACTGCTCCCTCCCTCATTCCTTCTACTTCTCGCCTCCTCCGGGGTTGAAGCCGGGGCCGGCACAGGGTGAACCGTTTACCCGCCTCTAGCAGGTAACCTAGCCCACGCAGGAGCATCTGTTGACCTAACTATTTTCTCCCTCCATCTAGCTGGTATTTCCTCCATCTTAGGAGCAATCAACTTTATCACTACCATCATTAACATGAAACCATCTGCCGTTTCAATGTACCAAATCCCCCTGTTCGTCTGAGCAGTACTGATTACAGCTGTCCTTCTACTCCTTTCTCTACCAGTCCTAGCTGCTGGAATTACAATGCTTCTCACGGATCGGAATCTTAACACTGCCTTCTTCGACCCAGCAGGAGGCGGTGATCCAATCCTTTATCAACACCTA
>EBFSF190-09|Tetrapturus_pfluegeri
CCTCTATCTAGTATTTGGTGCTTGAGCCGGAATGGTGGGCACTGCCCTGAGCCTCCTAATTCGAGCTGAACTTAGCCAACCTGGCGCTTTACTAGGCGATGATCAAATTTATAACGTAATCGTTACAGCCCACGCCTTCGTAATAATCTTCTTTATAGTAATGCCAATTATGATTGGAGGTTTCGGAAACTGACTGATCCCTCTAATGATCGGAGCCCCAGACATGGCTTTCCCTCGAATAAACAACATGAGCTTTTGACTGCTCCCTCCCTCATTCCTTCTACTTCTCGCCTCCTCCGGGGTTGAAGCCGGGGCCGGCACAGGGTGAACCGTTTACCCGCCTCTAGCAGGTAACCTAGCCCACGCAGGAGCATCTGTTGACCTAACTATTTTCTCCCTCCATCTAGCTGGTATTTCCTCCATCTTAGGAGCAATCAACTTTATCACTACCATCATTAACATGAAACCATCTGCCGTTTCAATGTACCAAATCCCCCTGTTCGTCTGAGCAGTACTGATTACAGCTGTCCTTCTACTCCTTTCTCTACCAGTCCTAGCTGCTGGAATTACAATGCTTCTCACGGATCGGAATCTTAACACTGCTTTCTTCGACCCAGCAGGAGGCGGTGATCCAATCCTTTATCAACACCTA
>EBFSF191-09|Tetrapturus_pfluegeri
------------------TGCTTGAGCCGGAATGGTGGGCACTGCCCTGAGCCTCCTAATTCGAGCTGAACTTAGCCAACCTGGCGCTTTACTAGGCGATGATCAAATTTATAACGTAATCGTTACAGCCCACGCCTTCGTAATAATCTTCTTTATAGTAATGCCAATTATGATTGGAGGTTTCGGAAACTGACTGATCCCTCTAATGATCGGAGCCCCAGACATGGCTTTCCCTCGAATAAACAACATGAGCTTTTGACTGCTCCCTCCCTCATTCCTTCTACTTCTCGCCTCCTCCGGGGTTGAAGCCGGGGCCGGCACAGGGTGAACCGTTTACCCGCCTCTAGCAGGTAACCTAGCCCACGCAGGAGCATCTGTTGACCTAACTATTTTCTCCCTCCATCTAGCTGGTATTTCCTCCATCTTAGGAGCAATCAACTTTATCACTACCATCATTAACATGAAACCATCTGCCGTTTCAATGTACCAAATCCCCCTGTTCGTCTGAGCAGTACTGATTACAGCTGTCCTTCTACTCCTTTCTCTACCAGTCCTAGCTGCTGGAATTACAATGCTTCTCACGGATCGGAATCTTAACACTnCCTTCGTT------------------------------------------
>EBFSF192-09|Tetrapturus_pfluegeri
----------------------TGAGCCGGAATGGTGGGCACTGCCCTGAGCCTCCTAATTCGAGCTGAACTTAGCCAACCTGGCGCTTTACTAGGCGATGATCAAATTTATAACGTAATCGTTACAGCCCACGCCTTCGTAATAATCTTCTTTATAGTAATGCCAATTATGATTGGAGGTTTCGGAAACTGACTGATCCCTCTAATGATCGGAGCCCCAGACATGGCTTTCCCTCGAATGAACAACATGAGCTTTTGACTGCTCCCTCCCTCATTCCTTCTACTTCTCGCCTCCTCCGGGGTTGAAGCCGGGGCCGGCACAGGGTGAACCGTTTACCCGCCTCTAGCAGGTAACCTAGCCCACGCAGGAGCATCTGTTGACCTAACTATTTTCTCCCTCCATCTAGCTGGTATTTCCTCCATCTTAGGAGCAATCAACTTTATCACTACCATCATTAACATGAAACCATCTGCCGTTTCAATGTACCAAATCCCCCTGTTCGTCTGAGCAGTACTGATTACAGCTGTCCTTCTACTCCTTTCTCTACCAGTCCTAGCTGCTGGAATTACAATGCTTCTCACGGATCGGAATCTTAACACTGCCTTCTTCGACCCAGCAGGAGGTGGTGATCCAATCCTTTATCAACACCTA
>EBFSF193-09|Tetrapturus_pfluegeri
------------------TGCTTGAGCCGGAATGGTGGGCACTGCCCTGAGCCTCCTAATTCGAGCTGAACTTAGCCAACCTGGCGCTTTACTAGGCGATGATCAAATTTATAACGTAATCGTTACAGCCCACGCCTTCGTAATAATCTTCTTTATAGTAATGCCAATTATGATTGGAGGTTTCGGAAACTGACTGATCCCTCTAATGATCGGAGCCCCAGACATGGCTTTCCCTCGAATAAACAACATGAGCTTTTGACTGCTCCCTCCCTCATTCCTTCTACTTCTCGCCTCCTCCGGGGTTGAAGCCGGGGCCGGCACAGGGTGAACCGTTTACCCGCCTCTAGCAGGTAACCTAGCCCACGCAGGAGCATCTGTTGACCTAACTATTTTCTCCCTCCATCTAGCTGGTATTTCCTCCATCTTAGGAGCAATCAACTTTATCACTACCATCATTAACATGAAACCATCTGCCGTTTCAATGTACCAAATCCCCCTGTTCGTCTGAGCAGTACTGATTACAGCTGTCCTTCTACTCCTTTCTCTACCAGTCCTAGCTGCTGGAATTACAATGCTTCTCACGGATCGGAATCTTAACACTGCCTTCTTCGACCCAGCAGGAGGCGGTGATCCAATCCTT------------
>EBFSF194-09|Tetrapturus_pfluegeri
CCTCTATCTAGTATTTGGTGCTTGAGCCGGAATGGTGGGCACTGCCCTGAGCCTCCTAATTCGAGCTGAACTTAGCCAACCTGGCGCTTTACTAGGCGATGATCAAATTTATAACGTAATCGTTACAGCCCACGCCTTCGTAATAATCTTCTTTATAGTAATGCCAATTATGATTGGAGGTTTCGGAAACTGACTGATCCCTCTAATGATCGGAGCCCCAGACATGGCTTTCCCTCGAATAAACAACATGAGCTTTTGACTGCTCCCTCCCTCATTCCTTCTACTTCTCGCCTCCTCCGGGGTTGAAGCCGGGGCCGGCACAGGGTGAACCGTTTACCCGCCTCTAGCAGGTAACCTAGCCCACGCAGGAGCATCTGTTGACCTAACTATTTTCTCCCTCCATCTAGCTGGTATTTCCTCCATCTTAGGAGCAATCAACTTTATCACTACCATCATTAACATGAAACCATCTGCCGTTTCAATGTACCAAATCCCCCTGTTCGTCTGAGCAGTACTGATTACAGCTGTCCTTCTACTCCTTTCTCTACCAGTCCTAGCTGCTGGAATTACAATGCTTCTCACGGATCGGAATCTTAACACTGCCTTCTTCGACCCAGCAGGAGGCGGTGATCCAATCCTTTATCAACACCTA
>EBFSF195-09|Tetrapturus_pfluegeri
----------GTATTTGGTGCTTGAGCCGGAATGGTGGGCACTGCCCTGAGCCTCCTAATTCGAGCTGAACTTAGCCAACCTGGCGCTTTACTAGGCGATGATCAAATTTATAACGTAATCGTTACAGCCCACGCCTTCGTAATAATCTTCTTTATAGTAATGCCAATTATGATTGGAGGTTTCGGAAACTGACTGATCCCTCTAATGATCGGAGCCCCAGACATGGCTTTCCCTCGAATAAACAACATGAGCTTTTGACTGCTCCCTCCCTCATTCCTTCTACTTCTCGCCTCCTCCGGGGTTGAAGCCGGGGCCGGCACAGGGTGAACCGTTTACCCGCCTCTAGCAGGTAACCTAGCCCACGCAGGAGCATCTGTTGACCTAACTATTTTCTCCCTCCATCTAGCTGGTATTTCCTCCATCTTAGGAGCAATCAACTTTATCACTACCATCATTAACATGAAACCATCTGCCGTTTCAATGTACCAAATCCCCCTGTTCGTCTGAGCAGTACTGATTACAGCTGTCCTTCTACTCCTTTCTCTACCAGTCCTAGCTGCTGGAATTACAATGCTTCTCACGGATCGGAATCTTAACACTGCCTTCTTCGACCCAGCAGGAGGCGGTGATCCAATCCTTTATCAACACCTA
>EBFSF196-09|Tetrapturus_pfluegeri
---------------------TTGAGCCGGAATGGTGGGCACTGCCCTGAGCCTCCTAATTCGAGCTGAACTTAGCCAACCTGGCGCTTTACTAGGCGATGATCAAATTTATAACGTAATCGTTACAGCCCACGCCTTCGTAATAATCTTCTTTATAGTAATGCCAATTATGATTGGAGGTTTCGGAAACTGACTGATCCCTCTAATGATCGGAGCCCCAGACATGGCTTTCCCTCGAATAAACAACATGAGCTTTTGACTGCTCCCTCCCTCATTCCTTCTACTTCTCGCCTCCTCCGGGGTTGAAGCCGGGGCCGGCACAGGGTGAACCGTTTACCCGCCTCTAGCAGGTAACCTAGCCCACGCAGGAGCATCTGTTGACCTAACTATTTTCTCCCTCCATCTAGCTGGTATTTCCTCCATCTTAGGAGCAATCAACTTTATCACTACCATCATTAACATGAAACCATCTGCCGTTTCAATGTACCAAATCCCCCTGTTCGTCTGAGCAGTACTGATTACAGCTGTCCTTCTACTCCTTTCTCTACCAGTCCTAGCTGCTGGAATTACAATGCTTCTCACGGATCGGAATCTTAACACTGCCTTCTTCGACCCAGCAGGAGGCGGTGATCC-------------------
>EBFSF197-09|Tetrapturus_georgii
-------------------GCTTGAGCCGGAATGGTGGGCACTGCCCTGAGCCTCCTAATTCGGGCTGAACTTAGCCAACCTGGCGCTTTACTAGGCGATGATCAAATTTATAACGTAATCGTTACAGCCCACGCCTTCGTAATAATCTTCTTTATAGTAATGCCAATTATGATTGGAGGTTTCGGAAACTGACTGATCCCTCTAATGATCGGAGCCCCAGACATGGCTTTCCCTCGAATAAACAACATGAGCTTTTGACTGCTCCCTCCCTCATTCCTTCTACTTCTCGCCTCCTCTGGGGTTGAAGCCGGGGCCGGCACAGGGTGAACCGTTTACCCGCCTCTAGCAGGTAACCTAGCCCACGCAGGAGCATCTGTTGACCTGACTATTTTCTCCCTTCATCTAGCTGGTATTTCCTCCATCTTAGGAGCAATCAACTTTATTACTACCATCATTAACATGAAACCAGCTGCCGTTTCAATGTACCAAATCCCCCTGTTCGTCTGAGCAGTACTAATTACAGCTGTCCTTCTACTCCTTTCTCTACCAGTCCTAGCTGCTGGTATTACAATGCTTCTTACGGATCGAAATCTTAACACTGCCTTCTTCGACCCAGCAGGGGGTGG-------------------------
>EBFSF198-09|Tetrapturus_georgii
------------------TGCTTGAGCCGGAATGGTGGGCACTGCCCTGAGCCTCCTAATTCGGGCTGAACTTAGCCAACCTGGCGCTTTACTAGGCGATGATCAAATTTATAACGTAATCGTTACAGCCCACGCCTTCGTAATAATCTTCTTTATAGTAATGCCAATTATGATTGGAGGTTTCGGAAACTGACTGATCCCTCTAATGATCGGAGCCCCAGACATGGCTTTCCCTCGAATAAACAACATGAGCTTTTGACTGCTCCCTCCCTCATTCCTTCTACTTCTCGCCTCCTCTGGGGTTGAAGCCGGGGCCGGCACAGGGTGAACCGTTTACCCGCCTCTAGCAGGTAACCTAGCCCACGCAGGAGCATCTGTTGACCTGACTATTTTCTCCCTTCATCTAGCTGGTATTTCCTCCATCTTAGGAGCAATCAACTTTATTACTACCATCATTAACATGAAACCAGCTGCCGTTTCAATGTACCAAATCCCCCTGTTCGTCTGAGCAGTACTAATTACAGCTGTCCTTCTACTCCTTTCTCTACCAGTCCTAGCTGCTGGTATTACAATGCTTCTTACGGATCGAAATCTTAACACTGCCTTCTTCGACCCAGCAGGGGGTGGTGATCC-------------------
>EBFSF199-09|Tetrapturus_georgii
------------------TGCTTGAGCCGGAATGGTGGGCACTGCCCTGAGCCTCCTAATTCGGGCTGAACTTAGCCAACCTGGCGCTTTACTAGGCGATGATCAAATTTATAACGTAATCGTTACAGCCCACGCCTTCGTAATAATCTTCTTTATAGTAATGCCAATTATGATTGGAGGTTTCGGAAACTGACTGATTCCTCTAATGATCGGAGCCCCAGACATGGCTTTCCCTCGAATAAACAACATGAGCTTTTGACTGCTCCCTCCCTCATTCCTTCTACTTCTCGCCTCCTCTGGGGTTGAAGCCGGGGCCGGCACAGGGTGAACCGTTTACCCGCCTCTAGCAGGTAACCTAGCCCACGCAGGAGCATCTGTTGACCTGACTATTTTCTCCCTTCATCTAGCTGGTATTTCCTCCATCTTAGGAGCAATCAACTTTATTACTACCATCATTAACATGAAACCAGCTGCCGTTTCAATGTACCAAATCCCCCTGTTCGTCTGAGCAGTACTAATTACAGCTGTCCTTCTACTCCTTTCTCTACCAGTCCTAGCTGCTGGTATTACAATGCTTCTTACGGATCGAAATCTTAACACTGCCTTCTTCGACCCAGCAGGGGGTGGTGATCCAATCCTTTATCAACACCTA
>EBFSF200-09|Tetrapturus_georgii
------------------TGCTTGAGCCGGAATGGTGGGCACTGCCCTGAGCCTCCTAATTCGGGCTGAACTTAGCCAACCTGGCGCTTTACTAGGCGATGATCAAATTTATAACGTAATCGTTACAGCCCACGCCTTCGTAATAATCTTCTTTATAGTAATGCCAATTATGATTGGAGGTTTCGGAAACTGACTGATCCCTCTAATGATCGGAGCCCCAGACATGGCTTTCCCTCGAATAAACAACATGAGCTTTTGACTGCTCCCTCCCTCATTCCTTCTACTTCTCGCCTCCTCTGGAGTTGAAGCCGGGGCCGGCACAGGGTGAACCGTTTACCCGCCTCTAGCAGGTAACCTAGCCCACGCAGGAGCATCTGTTGACCTGACTATTTTCTCCCTTCATCTAGCTGGTATTTCCTCCATCTTAGGAGCAATCAACTTTATTACTACCATCATTAACATGAAACCAGCTGCCGTTTCAATGTACCAAATCCCCCTGTTCGTCTGAGCAGTACTAATTACAGCTGTCCTTCTACTCCTTTCTCTACCAGTCCTAGCTGCTGGTATTACAATGCTTCTTACGGATCGAAATCTTAACACTGCCTTCTTCGACCCAGCAGGGGGGGGTGATCCAATCCTTTATCAA------
>EBFSF201-09|Tetrapturus_georgii
----------------------TGAGCCGGAATGGTGGGCACTGCCCTGAGCCTCCTAATTCGGGCTGAACTTAGCCAACCTGGCGCTTTACTAGGCGATGATCAAATTTATAACGTAATCGTTACAGCCCACGCCTTCGTAATAATCTTCTTTATAGTAATGCCAATTATGATTGGAGGTTTCGGAAACTGACTGATCCCTCTAATGATCGGAGCCCCAGACATGGCTTTCCCTCGAATAAACAACATGAGCTTTTGACTGCTCCCTCCCTCATTCCTTCTACTTCTCGCCTCCTCTGGGGTTGAAGCCGGGGCCGGCACAGGGTGAACCGTTTACCCGCCTCTAGCAGGTAACCTAGCCCACGCAGGAGCATCTGTTGACCTGACTATTTTCTCCCTTCATCTAGCTGGTATTTCCTCCATCTTAGGAGCAATCAACTTTATTACTACCATCATTAACATGAAACCAGCTGCCGTTTCAATGTACCAAATCCCCCTGTTCGTCTGAGCAGTACTAATTACAGCTGTCCTTCTACTCCTTTCTCTACCAGTCCTAGCTGCTGGTATTACAATGCTTCTTACGGATCGAAATCTTAACACTGCCTTCTTCGACCCAGCAGGGGGTGGTGATCCAATCCTTTATCAACACCTA
>EBFSF202-09|Tetrapturus_georgii
CCTCTATCTAGTATTTGTTGCTTGAGCCGGAATGGTGGGCACTGCCCTGAGCCTCCTAATTCGGGCTGAACTTAGCCAACCTGGCGCTTTACTAGGCGATGATCAAATTTATAACGTAATCGTTACAGCCCACGCCTTCGTAATAATCTTCTTTATAGTAATGCCAATTATGATTGGAGGTTTCGGAAACTGACTGATCCCTCTAATGATCGGAGCCCCAGACATGGCTTTCCCTCGAATAAACAACATGAGCTTTTGACTGCTCCCTCCCTCATTCCTTCTACTTCTCGCCTCCTCTGGGGTTGAAGCCGGGGCCGGCACAGGGTGAACCGTTTACCCGCCTCTAGCAGGTAACCTAGCCCACGCAGGAGCATCTGTTGACCTGACTATTTTCTCCCTTCATCTAGCTGGTATTTCCTCCATCTTAGGAGCAATCAACTTTATTACTACCATCATTAACATGAAACCAGCTGCCGTTTCAATGTACCAAATCCCCCTGTTCGTCTGAGCAGTACTAATTACAGCTGTCCTTCTACTCCTTTCTCTACCAGTCCTAGCTGCTGGTATTACAATGCTTCTTACGGATCGAAATCTTAACACTGCCTTCTTCGACCCAGCAGGGGGTGGTGATCCAATCCTTTATCAACACCTA
>EBFSF203-09|Tetrapturus_georgii
CCTCTATCTAGTATTTGGTGCTTGAGCCGGAATGGTGGGCACTGCCCTGAGCCTCCTAATTCGGGCTGAACTTAGCCAACCTGGCGCTTTACTAGGCGATGATCAAATTTATAACGTAATCGTTACAGCCCACGCCTTCGTAATAATCTTCTTTATAGTAATGCCAATTATGATTGGAGGTTTCGGAAACTGACTGATTCCTCTAATGATCGGAGCCCCAGACATGGCTTTCCCTCGAATAAACAACATGAGCTTTTGACTGCTCCCTCCCTCATTCCTTCTACTTCTCGCCTCCTCTGGGGTTGAAGCCGGGGCCGGCACAGGGTGAACCGTTTACCCGCCTCTAGCAGGTAACCTAGCCCACGCAGGAGCATCTGTTGACCTGACTATTTTCTCCCTTCATCTAGCTGGTATTTCCTCCATCTTAGGAGCAATCAACTTTATTACTACCATCATTAACATGAAACCAGCTGCCGTTTCAATGTACCAAATCCCCCTGTTCGTCTGAGCAGTACTAATTACAGCTGTCCTTCTACTCCTTTCTCTACCAGTCCTAGCTGCTGGTATTACAATGCTTCTTACGGATCGAAATCTTAACACTGCCTTCTTCGACCCAGCAGGGGGTGGTGATCCAATCCTTTATCAACACCTA
>EBFSF204-09|Tetrapturus_georgii
CCTCTATnTAGTATTTGGTGCTTGAGCnGGAATGGTGGGCACTGCCCTGAGCCTCCTAATTCGGGCTGAACTTAGCCAACCTGGCGCTTTACTAGGCGATGATCAAATTTATAACGTAATCGTTACAGCCCACGCCTTCGTAATAATCTTCTTTATAGTAATGCCAATTATGATTGGAGGTTTCGGAAACTGACTGATTCCTCTAATGATCGGAGCCCCAGACATGGCTTTCCCTCGAATAAACAACATGAGCTTTTGACTGCTCCCTCCCTCATTCCTTCTACTTCTCGCCTCCTCTGGGGTTGAAGCCGGGGCCGGCACAGGGTGAACCGTTTACCCGCCTCTAGCAGGTAACCTAGCCCACGCAGGAGCATCTGTTGACCTGACTATTTTCTCCCTTCATCTAGCTGGTATTTCCTCCATCTTAGGAGCAATCAACTTTATTACTACCATCATTAACATGAAACCAGCTGCCGTTTCAATGTACCAAATCCCCCTGTTCGTCTGAGCAGTACTAATTACAGCTGTCCTTCTACTCCTTTCTCTACCAGTCCTAGCTGCTGGTATTACAATGCTTCTTACGGATCGAAATCTTAACACTGCCTTCTTCGACCCAGCAGGGGGTGGTGATCCAATCCTTTATCAACACC--
>EBFSF205-09|Tetrapturus_georgii
-------------TTTTGTGCTTGAGCCGGAATGGTGGGCACTGCCCTGAGCCTCCTAATTCGGGCTGAACTTAGCCAACCTGGCGCTTTACTAGGCGATGATCAAATTTATAACGTAATCGTTACAGCCCACGCCTTCGTAATAATCTTCTTTATAGTAATGCCAATTATGATTGGAGGTTTCGGAAACTGACTGATTCCTCTAATGATCGGAGCCCCAGACATGGCTTTCCCTCGAATAAACAACATGAGCTTTTGACTGCTCCCTCCCTCATTCCTTCTACTTCTCGCCTCCTCTGGGGTTGAAGCCGGGGCCGGCACAGGGTGAACCGTTTACCCGCCTCTAGCAGGTAACCTAGCCCACGCAGGAGCATCTGTTGACCTGACTATTTTCTCCCTTCATCTAGCTGGTATTTCCTCCATCTTAGGAGCAATCAACTTTATTACTACCATCATTAACATGAAACCAGCTGCCGTTTCAATGTACCAAATCCCCCTGTTCGTCTGAGCAGTACTAATTACAGCTGTCCTTCTACTCCTTTCTCTACCAGTCCTAGCTGCTGGTATTACAATGCTTCTTACGGATCGAAATCTTAACACTGCCTTCTTCGACCCAGCAGGGGGTGGTGATCCAATCCTTTATCAACACCTA
>EBFSF206-09|Tetrapturus_georgii
----------GTATTTGGTGCTTGAGCCGGAATGGTGGGCACTGCCCTGAGCCTCCTAATTCGGGCTGAACTTAGCCAACCTGGCGCTTTACTAGGCGATGATCAAATTTATAACGTAATCGTTACAGCCCACGCCTTCGTAATAATCTTCTTTATAGTAATGCCAATTATGATTGGAGGTTTCGGAAACTGACTGATTCCTCTAATGATCGGAGCCCCAGACATGGCTTTCCCTCGAATAAACAACATGAGCTTTTGACTGCTCCCTCCCTCATTCCTTCTACTTCTCGCCTCCTCTGGGGTTGAAGCCGGGGCCGGCACAGGGTGAACCGTTTACCCGCCTCTAGCAGGTAACCTAGCCCACGCAGGAGCATCTGTTGACCTGACTATTTTCTCCCTTCATCTAGCTGGTATTTCCTCCATCTTAGGAGCAATCAACTTTATTACTACCATCATTAACATGAAACCAGCTGCCGTTTCAATGTACCAAATCCCCCTGTTCGTCTGAGCAGTACTAATTACAGCTGTCCTTCTACTCCTTTCTCTACCAGTCCTAGCTGCTGGTATTACAATGCTTCTTACGGATCGAAATCTTAACACTGCCTTCTTCGACCCAGCAGGGGGTGGTGATCCAATCCTTTATCAACACCTA
>EBFSF207-09|Tetrapturus_georgii
----------GTATTTGGTGCTTGAGCCGGAATGGTGGGCACTGCCCTGAGCCTCCTAATTCGGGCTGAACTTAGCCAACCTGGCGCTTTACTAGGCGATGATCAAATTTATAACGTAATCGTTACAGCCCACGCCTTCGTAATAATCTTCTTTATAGTAATGCCAATTATGATTGGAGGTTTCGGAAACTGACTGATCCCTCTAATGATCGGAGCCCCAGACATGGCTTTCCCTCGAATAAACAACATGAGCTTTTGACTGCTCCCTCCCTCATTCCTTCTACTTCTCGCCTCCTCTGGGGTTGAAGCCGGGGCCGGCACAGGGTGAACCGTTTACCCGCCTCTAGCAGGTAACCTAGCCCACGCAGGAGCATCTGTTGACCTAACTATTTTCTCCCTTCATTTAGCTGGTATTTCCTCCATCTTAGGAGCAATCAACTTTATTACTACCATCATTAACATGAAACCAGCTGCCGTTTCAATGTACCAAATCCCCCTGTTCGTCTGAGCAGTACTAATTACAGCTGTCCTTCTACTCCTTTCTCTACCAGTCCTAGCTGCTGGTATTACAATGCTTCTTACGGATCGAAATCTTAACACTGCCTTCTTCGACCCAGCAGGGGGTGGTGATCCAATCCTTTATCAACACCTA
>EBFSF208-09|Tetrapturus_georgii
CCTCTATCTAGTATTTGGTGCTTGAGCCGGAATGGTGGGCACTGCCCTGAGCCTCCTAATTCGGGCTGAACTTAGCCAACCTGGCGCTTTACTAGGCGATGATCAAATTTATAACGTAATCGTTACAGCCCACGCCTTCGTAATAATCTTCTTTATAGTAATGCCAATTATGATTGGAGGTTTCGGAAACTGACTGATCCCTCTAATGATCGGAGCCCCAGACATGGCTTTCCCTCGAATAAACAACATGAGCTTTTGACTGCTCCCTCCCTCATTCCTTCTACTTCTCGCCTCCTCTGGGGTTGAAGCCGGGGCCGGCACAGGGTGAACCGTTTACCCGCCTCTAGCAGGTAACCTAGCCCACGCAGGAGCATCTGTTGACCTGACTATTTTCTCCCTTCATCTAGCTGGTATTTCCTCCATCTTAGGAGCAATCAACTTTATTACTACCATCATTAACATGAAACCAGCTGCCGTTTCAATGTACCAAATCCCCCTGTTCGTCTGAGCAGTACTAATTACAGCTGTCCTTCTACTCCTTTCTCTACCAGTCCTAGCTGCTGGTATTACAATGCTTCTTACGGATCGAAATCTTAACACTGCCTTCTTCGACCCAGCAGGGGGTGGTGATCCAATCCTTTATCAACACCTA
>EBFSF209-09|Tetrapturus_georgii
CCTCTATCTAGTATTTGGTGCTTGAGCCGGAATGGTGGGCACTGCCCTGAGCCTCCTAATTCGGGCTGAACTTAGCCAACCTGGCGCTTTACTAGGCGATGATCAAATTTATAACGTAATCGTTACAGCCCACGCCTTCGTAATAATCTTCTTTATAGTAATGCCAATTATGATTGGAGGTTTCGGAAACTGACTGATCCCTCTAATGATCGGAGCCCCAGACATGGCTTTCCCTCGAATAAACAACATGAGCTTTTGACTGCTCCCTCCCTCATTCCTTCTACTTCTCGCCTCCTCTGGGGTTGAAGCCGGGGCCGGCACAGGGTGAACCGTTTACCCGCCTCTAGCAGGTAACCTAGCCCACGCAGGAGCATCTGTTGACCTGACTATTTTCTCCCTTCATCTAGCTGGTATTTCCTCCATCTTAGGAGCAATCAACTTTATTACTACCATCATTAACATGAAACCAGCTGCCGTTTCAATGTACCAAATCCCCCTGTTCGTCTGAGCAGTACTAATTACAGCTGTCCTTCTACTCCTTTCTCTACCAGTCCTAGCTGCTGGTATTACAATGCTTCTTACGGATCGAAATCTTAACACTnCCTTCTTCGACCCAGCAGGGGGTGGTGA----------------------
>EBFSF210-09|Tetrapturus_georgii
CCTCTATCTAGTATTTGGTGCTTGAGCCGGAATGGTGGGCACTGCCCTGAGCCTCCTAATTCGGGCTGAACTTAGCCAACCTGGCGCTTTACTAGGCGATGATCAAATTTATAACGTAATCGTTACAGCCCACGCCTTCGTAATAATCTTCTTTATAGTAATGCCAATTATGATTGGAGGTTTCGGAAACTGACTGATTCCTCTAATGATCGGAGCCCCAGACATGGCTTTCCCTCGAATAAACAACATGAGCTTTTGACTGCTCCCTCCCTCATTCCTTCTACTTCTCGCCTCCTCTGGGGTTGAAGCCGGGGCCGGCACAGGGTGAACCGTTTACCCGCCTCTAGCAGGTAACCTAGCCCACGCAGGAGCATCTGTTGACCTGACTATTTTCTCCCTTCATCTAGCTGGTATTTCCTCCATCTTAGGAGCAATCAACTTTATTACTACCATCATTAACATGAAACCAGCTGCCGTTTCAATGTACCAAATCCCCCTGTTCGTCTGAGCAGTACTAATTACAGCTGTCCTTCTACTCCTTTCTCTACCAGTCCTAGCTGCTGGTATTACAATGCTTCTTACGGATCGAAATCTTAACACTGCCTTCTTCGACCCAGCAGGGGGTGGTGATCCAATCCTTTATCAACACCTA
>EBFSF211-09|Tetrapturus_georgii
CCTCTATCTAGTATTTGGTGCTTGAGCCGGAATGGTGGGCACTGCCCTGAGCCTCCTAATTCGGGCTGAACTTAGCCAACCTGGCGCTTTACTAGGCGATGATCAAATTTATAACGTAATCGTTACAGCCCACGCCTTCGTAATAATCTTCTTTATAGTAATGCCAATTATGATTGGAGGTTTCGGAAACTGACTGATCCCTCTAATGATCGGAGCCCCAGACATGGCTTTCCCTCGAATAAACAACATGAGCTTTTGACTGCTCCCTCCCTCATTCCTTCTACTTCTCGCCTCCTCTGGGGTTGAAGCCGGGGCCGGCACAGGGTGAACCGTTTACCCGCCTCTAGCAGGTAACCTAGCCCACGCAGGAGCATCTGTTGACCTGACTATTTTCTCCCTTCATTTAGCTGGTATTTCCTCCATCTTAGGAGCAATCAACTTTATTACTACCATCATTAACATGAAACCAGCTGCCGTTTCAATGTACCAAATCCCCCTGTTCGTCTGAGCAGTACTAATTACAGCTGTCCTTCTACTCCTTTCTCTACCAGTCCTAGCTGCTGGTATTACAATGCTTCTTACGGATCGAAATCTTAACACTGCCTTCTTCGACCCAGCAGGGGGTGGTGATCCAATCCTTTATCAACACCTA
>EBFSF212-09|Tetrapturus_georgii
----TATnTAGTATTTGGTGCTTGAGCCGGACTGGTGGGCACTGCCCTGAGCCTCCTAATTCGGGCTGAACTTAGCCAACCTGGCGCTTTACTAGGCGATGATCAAATTTATAACGTAATCGTTACAGCCCACGCCTTCGTAATAATCTTCTTTATAGTAATGCCAATTATGATTGGAGGTTTCGGAAACTGACTGATTCCTCTAATGATCGGAGCCCCAGACATGGCTTTCCCTCGAATAAACAACATGAGCTTTTGACTGCTCCCTCCCTCATTCCTTCTACTTCTCGCCTCCTCTGGGGTTGAAGCCGGGGCCGGCACAGGGTGAACCGTTTACCCGCCTCTAGCAGGTAACCTAGCCCACGCAGGAGCATCTGTTGACCTGACTATTTTCTCCCTTCATCTAGCTGGTATTTCCTCCATCTTAGGAGCAATCAACTTTATTACTACCATCATTAACATGAAACCAGCTGCCGTTTCAATGTACCAAATCCCCCTGTTCGTCTGAGCAGTACTAATTACAGCTGTCCTTCTACTCCTTTCTCTACCAGTCCTAGCTGCTGGTATTACAATGCTTCTTACGGATCGAAATCTTAACACTGCCTTCTTCGACCCAGCAGGGGGTGGTGATCCAATCCATTATCAACACCTA
>EBFSF213-09|Tetrapturus_georgii
CTTTTATCTAGTATTTGGTGCTTGAGCCGGAATGGTGGGCACTGCCCTGAGCCTCCTAATTCGGGCTGAACTTAGCCAACCTGGCGCTTTACTAGGCGATGATCAAATTTATAACGTAATCGTTACAGCCCACGCCTTCGTAATAATCTTCTTTATAGTAATGCCAATTATGATTGGAGGTTTCGGAAACTGACTGATTCCTCTAATGATCGGAGCCCCAGACATGGCTTTCCCTCGAATAAACAACATGAGCTTTTGACTGCTCCCTCCCTCATTCCTTCTACTTCTCGCCTCCTCTGGGGTTGAAGCCGGGGCCGGCACAGGGTGAACCGTTTACCCGCCTCTAGCAGGTAACCTAGCCCACGCAGGAGCATCTGTTGACCTGACTATTTTCTCCCTTCATCTAGCTGGTATTTCCTCCATCTTAGGAGCAATCAACTTTATTACTACCATCATTAACATGAAACCAGCTGCCGTTTCAATGTACCAAATCCCCCTGTTCGTCTGAGCAGTACTAATTACAGCTGTCCTTCTACTCCTTTCTCTACCAGTCCTAGCTGCTGGTATTACAATGCTTCTTACGGATCGAAATCTTAACACTGCCTTCTTCGACCCAGCAGGGGGTGGTGATCCAATCCTTTATCAACACCTA
>EBFSF214-09|Tetrapturus_georgii
CCTnTATCTAGTATTTGGTGCTTGAGCCGGAATGGTGGGCACTGCCCTGAGCCTCCTAATTCGGGCTGAACTTAGCCAACCTGGCGCTTTACTAGGCGATGATCAAATTTATAACGTAATCGTTACAGCCCACGCCTTCGTAATAATCTTCTTTATAGTAATGCCAATTATGATTGGAGGTTTCGGAAACTGACTGATTCCTCTAATGATCGGAGCCCCAGACATGGCTTTCCCTCGAATAAACAACATGAGCTTTTGACTGCTCCCTCCCTCATTCCTTCTACTTCTCGCCTCCTCTGGGGTTGAAGCCGGGGCCGGCACAGGGTGAACCGTTTACCCGCCTCTAGCAGGTAACCTAGCCCACGCAGGAGCATCTGTTGACCTGACTATTTTCTCCCTTCATCTAGCTGGTATTTCCTCCATCTTAGGAGCAATCAACTTTATTACTACCATCATTAACATGAAACCAGCTGCCGTTTCAATGTACCAAATCCCCCTGTTCGTCTGAGCAGTACTAATTACAGCTGTCCTTCTACTCCTTTCTCTACCAGTCCTAGCTGCTGGTATTACAATGCTTCTTACGGATCGAAATCTTAACACTGCCTTCTTCGACCCAGCAGGGGGTGGTGATCCAATCCTTTATCAACACCTA
>EBFSF216-09|Tetrapturus_georgii
CCTCTATCTAGTATTTGGTGCTTGAGCCGGAATGGTGGGCACTGCCCTGAGCCTCCTAATTCGGGCTGAACTTAGCCAACCTGGCGCTTTACTAGGCGATGATCAAATTTATAACGTAATCGTTACAGCCCACGCCTTCGTAATAATCTTCTTTATAGTAATGCCAATTATGATTGGAGGTTTCGGAAACTGACTGATTCCTCTAATGATCGGAGCCCCAGACATGGCTTTCCCTCGAATAAACAACATGAGCTTTTGACTGCTCCCTCCCTCATTCCTTCTACTTCTCGCCTCCTCTGGGGTTGAAGCCGGGGCCGGCACAGGGTGAACCGTTTACCCGCCTCTAGCAGGTAACCTAGCCCACGCAGGAGCATCTGTTGACCTGACTATTTTCTCCCTTCATCTAGCTGGTATTTCCTCCATCTTAGGAGCAATCAACTTTATCACTACCATCATTAACATGAAACCAGCTGCCGTTTCAATGTACCAAATCCCCCTGTTCGTCTGAGCAGTACTAATTACAGCTGTCCTTCTACTCCTTTCTCTACCAGTCCTAGCTGCTGGTATTACAATGCTTCTTACGGATCGAAATCTTAACACTGCCTTCTTCGACCCAGCAGGGGGTGGTGATCCAATCCTTTATCAACACCTA
>EBFSF218-09|Tetrapturus_georgii
CCTCTATCTAGTATTTGGTGCTTGAGCCGGAATGGTGGGCACTGCCCTGAGCCTCCTAATTCGGGCTGAACTTAGCCAACCTGGCGCTTTACTAGGCGATGATCAAATTTATAACGTAATCGTTACAGCCCACGCCTTCGTAATAATCTTCTTTATAGTAATGCCAATTATGATTGGAGGTTTCGGAAACTGACTGATTCCTCTAATGATCGGAGCCCCAGACATGGCTTTCCCTCGAATAAACAACATGAGCTTTTGACTGCTCCCTCCCTCATTCCTTCTACTTCTCGCCTCCTCTGGGGTTGAAGCCGGGGCCGGCACAGGGTGAACCGTTTACCCGCCTCTAGCAGGTAACCTAGCCCACGCAGGAGCATCTGTTGACCTGACTATTTTCTCCCTTCATCTAGCTGGTATTTCCTCCATCTTAGGAGCAATCAACTTTATTACTACCATCATTAACATGAAACCAGCTGCCGTTTCAATGTACCAAATCCCCCTGTTCGTCTGAGCAGTACTAATTACAGCTGTCCTTCTACTCCTTTCTCTACCAGTCCTAGCTGCTGGTATTACAATGCTTCTTACGGATCGAAATCTTAACACTGCCTTCTTCGACCCAGCAGGGGGTGGTGATCCAATCCTTTATCAACACCTA
>EBFSF219-09|Tetrapturus_georgii
CCTCTATCTAGTATTTGGTGCTTGAGCCGGAATGGTGGGCACTGCCCTGAGCCTCCTAATTCGGGCTGAACTTAGCCAACCTGGCGCTTTACTAGGCGATGATCAAATTTATAACGTAATCGTTACAGCCCACGCCTTCGTAATAATCTTCTTTATAGTAATGCCAATTATGATTGGAGGTTTCGGAAACTGACTGATCCCTCTAATGATCGGAGCCCCAGACATGGCTTTCCCTCGAATAAACAACATGAGCTTTTGACTGCTCCCTCCCTCATTCCTTCTACTTCTCGCCTCCTCTGGGGTTGAAGCCGGGGCCGGCACAGGGTGAACCGTTTACCCGCCTCTAGCAGGTAACCTAGCCCACGCAGGAGCATCTGTTGACCTGACTATTTTCTCCCTTCATCTAGCTGGTATTTCCTCCATCTTAGGAGCAATCAACTTTATTACTACCATCATTAACATGAAACCAGCTGCCGTTTCAATGTACCAAATCCCCCTGTTCGTCTGAGCAGTACTAATTACAGCTGTCCTTCTACTCCTTTCTCTACCAGTCCTAGCTGCTGGTATTACAATGCTTCTTACGGATCGAAATCTTAACACTGCCTTCTTCGACCCAGCAGGGGGTGGTGATCCAATCCTTTATCAACACCTA
>EBFSF220-09|Tetrapturus_georgii
CCTCTATCTAGTATTTGGTGCTTGAGCCGGAATGGTGGGCACTGCCCTGAGCCTCCTAATTCGGGCTGAACTTAGCCAACCTGGCGCTTTACTAGGCGATGATCAAATTTATAACGTAATCGTTACAGCCCACGCCTTCGTAATAATCTTCTTTATAGTAATGCCAATTATGATTGGAGGTTTCGGAAACTGACTGATCCCTCTAATGATCGGAGCCCCAGACATGGCTTTCCCTCGAATAAACAACATGAGCTTTTGACTGCTCCCTCCCTCATTCCTTCTACTTCTCGCCTCCTCTGGAGTTGAAGCCGGGGCCGGCACAGGGTGAACCGTTTACCCGCCTCTAGCAGGTAACCTAGCCCACGCAGGAGCATCTGTTGACCTGACTATTTTCTCCCTTCATCTAGCTGGTATTTCCTCCATCTTAGGAGCAATCAACTTTATTACTACCATCATTAACATGAAACCAGCTGCCGTTTCAATGTACCAAATCCCCCTGTTCGTCTGAGCAGTACTAATTACAGCTGTCCTTCTACTCCTTTCTCTACCAGTCCTAGCTGCTGGTATTACAATGCTTCTTACGGATCGAAATCTTAACACTGCCTTCTTCGACCCAGCAGGGGGTGGTGATCCAATCCTTTATCAACACCTA
>EBFSF221-09|Tetrapturus_georgii
-----ATCTAGTATTTGGTGCTTGAGCCGGAATGGTGGGCACTGCCCTGAGCCTCCTAATTCGGGCTGAACTTAGCCAACCTGGCGCTTTACTAGGCGATGATCAAATTTATAACGTAATCGTTACAGCCCACGCCTTCGTAATAATCTTCTTTATAGTAATGCCAATTATGATTGGAGGTTTCGGAAACTGACTGATTCCTCTAATGATCGGAGCCCCAGACATGGCTTTCCCTCGAATAAACAACATGAGCTTTTGACTGCTCCCTCCCTCATTCCTTCTACTTCTCGCCTCCTCTGGGGTTGAAGCCGGGGCCGGCACAGGGTGAACCGTTTACCCGCCTCTAGCAGGTAACCTAGCCCACGCAGGAGCATCTGTTGACCTGACTATTTTCTCCCTTCATCTAGCTGGTATTTCCTCCATCTTAGGAGCAATCAACTTTATTACTACCATCATTAACATGAAACCAGCTGCCGTTTCAATGTACCAAATCCCCCTGTTCGTCTGAGCAGTACTAATTACAGCTGTCCTTCTACTCCTTTCTCTACCAGTCCTAGCTGCTGGTATTACAATGCTTCTTACGGATCGAAATCTTAACACTGCCTTCTTCGACCCAGCAGGGGGTGGTGATCCAATCCTTT-----------
>EBFSF222-09|Tetrapturus_georgii
CCTCTATCTAGTATTTGGTGCTTGAGCCGGAATGGTGGGCACTGCCCTGAGCCTCCTAATTCGGGCTGAACTTAGCCAACCTGGCGCTTTACTAGGCGATGATCAAATTTATAACGTAATCGTTACAGCCCACGCCTTCGTAATAATCTTCTTTATAGTAATGCCAATTATGATTGGAGGTTTCGGAAACTGACTGATCCCTCTAATGATCGGAGCCCCAGACATGGCTTTCCCTCGAATAAACAACATGAGCTTTTGACTGCTCCCTCCCTCATTCCTTCTACTTCTCGCCTCCTCTGGGGTTGAAGCCGGGGCCGGCACAGGGTGAACCGTTTACCCGCCTCTAGCAGGTAACCTAGCCCACGCAGGAGCATCTGTTGACCTAACTATTTTCTCCCTTCATTTAGCTGGTATTTCCTCCATCTTAGGAGCAATCAACTTTATTACTACCATCATTAACATGAAACCAGCTGCCGTTTCAATGTACCAAATCCCCCTGTTCGTCTGAGCAGTACTAATTACAGCTGTCCTTCTACTCCTTTCTCTACCAGTCCTAGCTGCTGGTATTACAATGCTTCTTACGGATCGAAATCTTAACACTGCCTTCTTCGACCCAGCAGGGGGTGGTGATCCAATCCTTTATCAACACCTA
>EBFSF223-09|Tetrapturus_georgii
CCTCTATCTAGTATTTGGTGCTTGAGCCGGAATGGTGGGCACTGCCCTGAGCCTCCTAATTCGGGCTGAACTTAGCCAACCTGGCGCTTTACTAGGCGATGATCAAATTTATAACGTAATCGTTACAGCCCACGCCTTCGTAATAATCTTCTTTATAGTAATGCCAATTATGATTGGAGGTTTCGGAAACTGACTGATCCCTCTAATGATCGGAGCCCCAGACATGGCTTTCCCTCGAATAAACAACATGAGCTTTTGACTGCTCCCTCCCTCATTCCTTCTACTTCTCGCCTCCTCTGGGGTTGAAGCCGGGGCCGGCACAGGGTGAACCGTTTACCCGCCTCTAGCAGGTAACCTAGCCCACGCAGGAGCATCTGTTGACCTGACTATTTTCTCCCTTCATCTAGCTGGTATTTCCTCCATCTTAGGAGCAATCAACTTTATTACTACCATCATTAACATGAAACCAGCTGCCGTTTCAATGTACCAAATCCCCCTGTTCGTCTGAGCAGTACTAATTACAGCTGTCCTTCTACTCCTTTCTCTACCAGTCCTAGCTGCTGGTATTACAATGCTTCTTACGGATCGAAATCTTAACACTGCCTTCTTCGACCCAGCAGGGGGTGGTGATCCAATCCTTTATCAACACC--
>EBFSF224-09|Tetrapturus_georgii
CCTCTATCTAGTATTTGGTGCTTGAGCCGGAATGGTGGGCACTGCCCTGAGCCTCCTAATTCGGGCTGAACTTAGCCAACCTGGCGCTTTACTAGGCGATGATCAAATTTATAACGTAATCGTTACAGCCCACGCCTTCGTAATAATCTTCTTTATAGTAATGCCAATTATGATTGGAGGTTTCGGAAACTGACTGATTCCTCTAATGATCGGAGCCCCAGACATGGCTTTCCCTCGAATAAACAACATGAGCTTTTGACTGCTCCCTCCCTCATTCCTTCTACTTCTCGCCTCCTCTGGGGTTGAAGCCGGGGCCGGCACAGGGTGAACCGTTTACCCGCCTCTAGCAGGTAACCTAGCCCACGCAGGAGCATCTGTTGACCTGACTATTTTCTCCCTTCATCTAGCTGGTATTTCCTCCATCTTAGGAGCAATCAACTTTATTACTACCATCATTAACATGAAACCAGCTGCCGTTTCAATGTACCAAATCCCCCTGTTCGTCTGAGCAGTACTAATTACAGCTGTCCTTCTACTCCTTTCTCTACCAGTCCTAGCTGCTGGTATTACAATGCTTCTTACGGATCGAAATCTTAACACTGCCTTCTTCGACCCAGCAGGGGGTGGTGATCCAATCCATTATCAACACCTA
>EBFSF225-09|Tetrapturus_georgii
-------------------GCTTGAGCCGGAATGGTGGGCACTGCCCTGAGCCTCCTAATTCGGGCTGAACTTAGCCAACCTGGCGCTTTACTAGGCGATGATCAAATTTATAACGTAATCGTTACAGCCCACGCCTTCGTAATAATCTTCTTTATAGTAATGCCAATTATGATTGGAGGTTTCGGAAACTGACTGATTCCTCTAATGATCGGAGCCCCAGACATGGCTTTCCCTCGAATAAACAACATGAGCTTTTGACTGCTCCCTCCCTCATTCCTTCTACTTCTCGCCTCCTCTGGGGTTGAAGCCGGGGCCGGCACAGGGTGAACCGTTTACCCGCCTCTAGCAGGTAACCTAGCCCACGCAGGAGCATCTGTTGACCTGACTATTTTCTCCCTTCATCTAGCTGGTATTTCCTCCATCTTAGGAGCAATCAACTTTATTACTACCATCATTAACATGAAACCAGCTGCCGTTTCAATGTACCAAATCCCCCTGTTCGTCTGAGCAGTACTAATTACAGCTGTCCTTCTACTCCTTTCTCTACCAGTCCTAGCTGCTGGTATTACAATGCTTCTTACGGATCGAAATCTTAACACTGCCTTCTTCGACCCAGCAGGGGGTGGTGATCCAATCCTTTATCAACACCTA
>EBFSF226-09|Tetrapturus_georgii
CCTCTATCTAGTATTTGGTGCTTGAGCCGGAATGGTGGGCACTGCCCTGAGCCTCCTAATTCGGGCTGAACTTAGCCAACCTGGCGCTTTACTAGGCGATGATCAAATTTATAACGTAATCGTTACAGCCCACGCCTTCGTAATAATCTTCTTTATAGTAATGCCAATTATGATTGGAGGTTTCGGAAACTGACTGATCCCTCTAATGATCGGAGCCCCAGACATGGCTTTCCCTCGAATAAACAACATGAGCTTTTGACTGCTCCCTCCCTCATTCCTTCTACTTCTCGCCTCCTCTGGAGTTGAAGCCGGGGCCGGCACAGGGTGAACCGTTTACCCGCCTCTAGCAGGTAACCTAGCCCACGCAGGAGCATCTGTTGACCTGACTATTTTCTCCCTTCATCTAGCTGGTATTTCCTCCATCTTAGGAGCAATCAACTTTATTACTACCATCATTAACATGAAACCAGCTGCCGTTTCAATGTACCAAATCCCCCTGTTCGTCTGAGCAGTACTAATTACAGCTGTCCTTCTACTCCTTTCTCTACCAGTCCTAGCTGCTGGTATTACAATGCTTCTTACGGATCGAAATCTTAACACTGCCTTCTTCGACCCAGCAGGGGGTGGTGATCCAATCCTTTATCAACACC--
>EBFSF227-09|Tetrapturus_angustirostris
--------TAGTATTTGGTGCTTGAGCCGGAATGGTGGGCACTGCCCTGAGCCTCCTAATTCGAGCTGAACTTAGCCAACCTGGCGCTTTACTAGGCGATGATCAAATTTATAACGTAATCGTTACAGCCCACGCCTTCGTAATAATCTTCTTTATAGTAATGCCAATTATGATTGGAGGTTTCGGAAACTGACTGATCCCTCTAATGATCGGAGCCCCAGACATGGCTTTCCCTCGAATAAACAACATGAGCTTTTGACTGCTCCCTCCCTCATTCCTTCTACTTCTCGCCTCCTCCGGGGTTGAAGCCGGGGCCGGCACAGGGTGAACCGTTTACCCGCCTCTAGCAGGTAACCTAGCCCACGCAGGAGCATCTGTTGACCTAACTATTTTCTCCCTCCATCTAGCTGGTATTTCCTCCATCTTAGGAGCAATCAACTTTATCACTACCATCATTAACATGAAACCATCTGCCGTTTCAATGTACCAAATCCCCCTGTTCGTCTGAGCAGTACTGATTACAGCTGTCCTTCTACTCCTTTCTCTACCAGTCCTAGCTGCTGGAATTACAATGCTTCTCACGGATCGGAATCTTAACACTGCCTTCTTCGACCCAGCAGGAGGTGGTGATCCAATCCTTTATCAACACCTA
>EBFSF228-09|Tetrapturus_angustirostris
CTTCTATTTAGTATTTGGTGCTTGAGCCGGAATGGTGGGCACTGCCCTGAGCCTCCTAATTCGAGCTGAACTTAGCCAACCTGGCGCTTTACTAGGCGATGATCAAATTTATAACGTAATCGTTACAGCCCACGCCTTCGTAATAATCTTCTTTATAGTAATGCCAATTATGATTGGAGGTTTCGGAAACTGACTGATCCCTCTAATGATCGGAGCCCCAGACATGGCTTTCCCTCGAATAAACAACATGAGCTTTTGACTGCTCCCTCCCTCATTCCTTCTACTTCTCGCCTCCTCCGGGGTTGAAGCCGGGGCCGGCACAGGGTGAACCGTTTACCCGCCTCTAGCAGGTAACCTAGCCCACGCAGGAGCATCTGTTGACCTAACTATTTTCTCCCTCCATCTAGCTGGTATTTCCTCCATCTTAGGAGCAATCAACTTTATCACTACCATCATTAACATGAAACCATCTGCCGTTTCAATGTACCAAATCCCCCTGTTCGTCTGAGCAGTACTGATTACAGCTGTCCTTCTACTCCTTTCTCTACCAGTCCTAGCTGCTGGAATTACAATGCTTCTCACGGATCGGAATCTTAACACTGCCTTCTTCGACCCAGCAGGAGGTGGTGATCCAATCCTTTATCAACACCTA
>EBFSF229-09|Tetrapturus_angustirostris
CCTCTATCTAGTATTTGGTGCTTGAGCCGGAATGGTGGGCACTGCCCTGAGCCTCCTAATTCGAGCTGAACTTAGCCAACCTGGCGCTTTACTAGGCGATGATCAAATTTATAACGTAATCGTTACAGCCCACGCCTTCGTAATAATCTTCTTTATAGTAATGCCAATTATGATTGGAGGTTTCGGAAACTGACTGATCCCTCTAATGATCGGAGCCCCAGACATGGCTTTCCCTCGAATAAACAACATGAGCTTTTGACTGCTCCCTCCCTCATTCCTTCTACTTCTCGCCTCCTCCGGGGTTGAAGCCGGGGCCGGCACAGGGTGAACCGTTTACCCGCCTCTAGCAGGTAACCTAGCCCACGCAGGAGCATCTGTTGACCTAACTATTTTCTCCCTCCATCTAGCTGGTATTTCCTCCATCTTAGGAGCAATCAACTTTATCACTACCATCATTAACATGAAACCATCTGCCGTTTCAATGTACCAAATCCCCCTGTTCGTCTGAGCAGTACTGATTACAGCTGTCCTTCTACTCCTTTCTCTACCAGTCCTAGCTGCTGGAATTACAATGCTTCTCACGGATCGGAATCTTAACACTGCCTTCTTCGACCCAGCAGGAGGTGGTGATCCAATCCTTTATCAACACCTA
>EBFSF230-09|Tetrapturus_angustirostris
-------------------GCTTGAGCCGGAATGGTGGGCACTGCCCTGAGCCTCCTAATTCGAGCTGAACTTAGCCAACCTGGCGCTTTACTAGGCGATGATCAAATTTATAACGTAATCGTTACAGCCCACGCCTTCGTAATAATCTTCTTTATAGTAATGCCAATTATGATTGGAGGTTTCGGAAACTGACTGATCCCTCTAATGATCGGAGCCCCAGACATGGCTTTCCCTCGAATAAACAACATGAGCTTTTGACTGCTCCCTCCCTCATTCCTTCTACTTCTCGCCTCCTCCGGGGTTGAAGCCGGGGCCGGCACAGGGTGAACCGTTTACCCGCCTCTAGCAGGTAACCTAGCCCACGCAGGAGCATCTGTTGACCTAACTATTTTCTCCCTCCATCTAGCTGGTATTTCCTCCATCTTAGGAGCAATCAACTTTATCACTACCATCATTAACATGAAACCATCTGCCGTTTCAATGTACCAAATCCCCCTGTTCGTCTGAGCAGTACTGATTACAGCTGTCCTTCTACTCCTTTCTCTACCAGTCCTAGCTGCTGGAATTACAATGCTTCTCACGGATCGGAATCTTAACACTGCCTTCTTCGACCCAGCAGGAGGTGGTGATCCAATCCTTTATCAACACCTA
>EBFSF231-09|Tetrapturus_angustirostris
CCTCTATCTAGTATTTGGTGCTTGAGCCGGAATGGTGGGCACTGCCCTGAGCCTCCTAATTCGAGCTGAACTTAGCCAACCTGGCGCTTTACTAGGCGATGATCAAATTTATAACGTAATCGTTACAGCCCACGCCTTCGTAATAATCTTCTTTATAGTAATGCCAATTATGATTGGAGGTTTCGGAAACTGACTGATCCCTCTAATGATCGGAGCCCCAGACATGGCTTTCCCTCGAATAAACAACATGAGCTTTTGACTGCTCCCTCCCTCATTCCTTCTACTTCTCGCCTCCTCCGGGGTTGAAGCCGGGGCCGGCACAGGGTGAACCGTTTACCCGCCTCTAGCAGGTAACCTAGCCCACGCAGGAGCATCTGTTGACCTAACTATTTTCTCCCTCCATCTAGCTGGTATTTCCTCCATCTTAGGAGCAATCAACTTTATCACTACCATCATTAACATGAAACCATCTGCCGTTTCAATGTACCAAATCCCCCTGTTCGTCTGAGCAGTACTGATTACAGCTGTCCTTCTACTCCTTTCTCTACCAGTCCTAGCTGCTGGAATTACAATGCTTCTCACGGATCGGAATCTTAACACTGCCTTCTTCGACCCAGCAGGAGGTGGTGATCCAATCCTTTATCAA------
>EBFSF232-09|Tetrapturus_angustirostris
CCTCTATCTAGTATTTGGTGCTTGAGCCGGAATGGTGGGCACTGCCCTGAGCCTCCTAATTCGAGCTGAACTTAGCCAACCTGGCGCTTTACTAGGCGATGATCAAATTTATAACGTAATCGTTACAGCCCACGCCTTCGTAATAATCTTCTTTATAGTAATGCCAATTATGATTGGAGGTTTCGGAAACTGACTGATCCCTCTAATGATCGGAGCCCCAGACATGGCTTTCCCTCGAATAAACAACATGAGCTTTTGACTGCTCCCTCCCTCATTCCTTCTACTTCTCGCCTCCTCCGGGGTTGAAGCCGGGGCCGGCACAGGGTGAACCGTTTACCCGCCTCTAGCAGGTAACCTAGCCCACGCAGGAGCATCTGTTGACCTAACTATTTTCTCCCTCCATCTAGCTGGTATTTCCTCCATCTTAGGAGCAATCAACTTTATCACTACCATCATTAACATGAAACCATCTGCCGTTTCAATGTACCAAATCCCCCTGTTCGTCTGAGCAGTACTGATTACAGCTGTCCTTCTACTCCTTTCTCTACCAGTCCTAGCTGCTGGAATTACAATGCTTCTCACGGATCGGAATCTTAACACTGCCTTCTTCGACCCAGCAGGAGGTGGTGATCCAATCCTTTATCAACACCTA
>EBFSF233-09|Tetrapturus_belone
CCTCTATCTAGTATTTGGTGCTTGAGCCGGAATGGTGGGCACTGCCCTGAGCCTCCTAATTCGAGCTGAACTTAGCCAACCTGGCGCTTTACTAGGCGATGATCAAATTTATAACGTAATCGTTACAGCCCACGCCTTCGTAATAATCTTCTTTATAGTAATGCCAATTATGATTGGAGGTTTCGGAAACTGACTGATCCCTCTAATGATCGGAGCCCCAGACATGGCTTTCCCTCGAATAAACAACATGAGCTTTTGACTGCTCCCTCCCTCATTCCTTCTACTTCTCGCCTCCTCCGGGGTTGAAGCCGGGGCCGGCACAGGGTGAACCGTTTACCCGCCTCTAGCAGGTAACCTAGCCCACGCAGGAGCATCTGTTGACCTAACTATTTTCTCCCTCCATCTAGCTGGTATTTCCTCCATCTTAGGAGCAATCAACTTTATCACTACCATCATTAACATGAAACCATCTGCCGTTTCAATGTACCAAATCCCCCTGTTCGTCTGAGCAGTACTGATTACAGCTGTCCTTCTACTCCTTTCTCTACCAGTCCTAGCTGCTGGAATTACAATGCTTCTCACGGATCGGAATCTTAACACTGCCTTCTTCGACCCAGCAGGAGGCGGTGATCCAATCCTTTATCAACACCTA
>EBFSF234-09|Tetrapturus_belone
CCTCTATCTAGTATTTGGTGCTTGAGCCGGAATGGTGGGCACTGCCCTGAGCCTCCTAATTCGAGCTGAACTTAGCCAACCTGGCGCTTTACTAGGCGATGATCAAATTTATAACGTAATAGTTACAGCCCACGCCTTCGTAATAATCTTCTTTATAGTAATGCCAATTATGATTGGAGGTTTCGGAAACTGACTGATCCCTCTAATGATCGGAGCCCCAGACATGGCTTTCCCTCGAATAAACAACATGAGCTTTTGACTGCTCCCTCCCTCATTCCTTCTACTTCTCGCCTCCTCCGGGGTTGAAGCCGGGGCCGGCACAGGGTGAACCGTTTACCCGCCTCTAGCAGGTAACCTAGCCCACGCAGGAGCATCTGTTGACCTAACTATTTTCTCCCTCCATCTAGCTGGTATTTCCTCCATCTTAGGAGCAATCAACTTTATCACTACCATCATTAACATGAAACCATCTGCCGTTTCAATGTACCAAATCCCCCTGTTCGTCTGAGCAGTACTGATTACAGCTGTCCTTCTACTCCTTTCTCTACCAGTCCTAGCTGCTGGAATTACAATGCTTCTCACGGATCGGAATCTTAACACTGCCTTCTTCGACCCAGCAGGAGGCGGTGATCCAATCCTTTATCAACACCTA
>EBFSF235-09|Tetrapturus_belone
-------------------GCTTGAGCCGGAATGGTGGGCACTGCCCTGAGCCTCCTAATTCGAGCTGAACTTAGCCAACCTGGCGCTTTACTAGGCGATGATCAAATTTATAACGTAATCGTTACAGCCCACGCCTTCGTAATAATCTTCTTTATAGTAATGCCAATTATGATTGGAGGTTTCGGAAACTGACTGATCCCTCTAATGATCGGAGCCCCAGACATGGCTTTCCCTCGAATAAACAACATGAGCTTTTGACTGCTCCCTCCCTCATTCCTTCTACTTCTCGCCTCCTCCGGGGTTGAAGCCGGGGCCGGCACAGGGTGAACCGTTTACCCGCCTCTAGCAGGTAACCTAGCCCACGCAGGAGCATCTGTTGACCTAACTATTTTCTCCCTCCATCTAGCTGGTATTTCCTCCATCTTAGGAGCAATCAACTTTATCACTACCATCATTAACATGAAACCATCTGCCGTTTCAATGTACCAAATCCCCCTGTTCGTCTGAGCAGTACTGATTACAGCTGTCCTTCTACTCCTTTCTCTACCAGTCCTAGCTGCTGGAATTACAATGCTTCTCACGGATCGGAATCTTAACACTGCCTTCTTCGACCCAGCAGGAGGCGGTGATCCAATCCTTTATCAACACCTA
>EBFSF236-09|Tetrapturus_belone
-------------------GCTTGAGCCGGAATGGTGGGCACTGCCCTGAGCCTCCTAATTCGAGCTGAACTTAGCCAACCTGGCGCTTTACTAGGCGATGATCAAATTTATAACGTAATCGTTACAGCCCACGCCTTCGTAATAATCTTCTTTATAGTAATGCCAATTATGATTGGAGGTTTCGGAAACTGACTGATCCCTCTAATGATCGGAGCCCCAGACATGGCTTTCCCTCGAATAAACAACATGAGCTTTTGACTGCTCCCTCCCTCATTCCTTCTACTTCTCGCCTCCTCCGGGGTTGAAGCCGGGGCCGGCACAGGGTGAACCGTTTACCCGCCTCTAGCAGGTAACCTAGCCCACGCAGGAGCATCTGTTGACCTAACTATTTTCTCCCTCCATCTAGCTGGTATTTCCTCCATCTTAGGAGCAATCAACTTTATCACTACCATCATTAACATGAAACCATCTGCCGTTTCAATGTACCAAATCCCCCTGTTCGTCTGAGCAGTACTGATTACAGCTGTCCTTCTACTCCTTTCTCTACCAGTCCTAGCTGCTGGAATTACAATGCTTCTCACGGATCGGAATCTTAACACTGCCTTCTTCGACCCAGCAGGAGGGCGGGATCCCATCCTTTATCAACACCTA
>EBFSF237-09|Tetrapturus_belone
CCTCTATCTAGTATTTGGTGCTTGAGCCGGAATGGTGGGCACTGCCCTGAGCCTCCTAATTCGAGCTGAACTTAGCCAACCTGGCGCTTTACTAGGCGATGATCAAATTTATAACGTAATCGTTACAGCCCACGCCTTCGTAATAATCTTCTTTATAGTAATGCCAATTATGATTGGAGGTTTCGGAAACTGACTGATCCCTCTAATGATCGGAGCCCCAGACATGGCTTTCCCTCGAATAAACAACATGAGCTTTTGACTGCTCCCTCCCTCATTCCTTCTACTTCTCGCCTCCTCCGGGGTTGAAGCCGGGGCCGGCACAGGGTGAACCGTTTACCCGCCTCTAGCAGGTAACCTAGCCCACGCAGGAGCATCTGTTGACCTAACTATTTTCTCCCTCCATCTAGCTGGTATTTCCTCCATCTTAGGAGCAATCAACTTTATCACTACCATCATTAACATGAAACCATCTGCCGTTTCAATGTACCAAATCCCCCTGTTCGTCTGAGCAGTACTGATTACAGCTGTCCTTCTACTCCTTTCTCTACCAGTCCTAGCTGCTGGAATTACAATGCTTCTCACGGATCGGAATCTTAACACTGCCTTCTTCGACCCAGCAGGAGGCGGTGATCCAATCCTTTATCAACACCTA
>EBFSF238-09|Istiompax_indica
CCTCTATCTAGTATTTGGTGCTTGAGCCGGAATGGTGGGCACTGCCCTGAGCCTCCTAATTCGAGCTGAACTTAGCCAACCTGGCGCTTTACTAGGCGATGATCAGATTTATAACGTAATCGTTACAGCCCACGCCTTCGTAATAATCTTCTTTATAGTAATGCCAATTATGATTGGAGGTTTCGGAAACTGACTGATTCCTCTAATGATCGGAGCCCCAGACATGGCCTTCCCTCGAATAAACAACATGAGCTTTTGACTGCTCCCTCCCTCATTCCTTCTACTCCTCGCCTCCTCCGGGGTTGAAGCCGGGGCCGGCACAGGGTGAACCGTCTACCCGCCTCTAGCAGGTAACCTAGCCCACGCAGGAGCATCTGTTGACCTAACTATTTTCTCCCTCCATTTAGCTGGTATTTCCTCCATCTTAGGAGCTATCAACTTTATCACTACCATCATTAACATGAAACCAGCCGCCGTTTCAATGTACCAAATCCCCCTATTCGTCTGAGCAGTGCTGATTACAGCTGTCCTACTACTCCTCTCTCTGCCCGTCCTAGCTGCTGGGATCACAATGCTTCTCACGGATCGAAATCTTAACACTGCCTTCTTCGACCCAGCAGGGGGTGGTGACCCAATCCTTTATCAACACCTA
>EBFSF239-09|Istiompax_indica
--------TAGTATTTGGTGCTTGAGCCGGAATGGTGGGCACTGCCCTGAGCCTCCTAATTCGAGCTGAACTTAGCCAACCTGGCGCTTTACTAGGCGATGATCAGATTTATAACGTAATCGTTACAGCCCACGCCTTCGTAATAATCTTCTTTATAGTAATGCCAATTATGATTGGAGGTTTCGGAAACTGACTGATTCCTCTAATGATCGGAGCCCCAGACATGGCCTTCCCTCGAATAAACAACATGAGCTTTTGACTGCTCCCTCCCTCATTCCTTCTACTCCTCGCCTCCTCCGGGGTTGAAGCCGGGGCCGGCACAGGGTGAACCGTCTACCCGCCTCTAGCAGGTAACCTAGCCCACGCAGGAGCATCTGTTGACCTAACTATTTTCTCCCTCCATTTAGCTGGTATTTCCTCCATCTTAGGAGCTATCAACTTTATCACTACCATCATTAACATGAAACCAGCCGCCGTTTCAATGTACCAAATCCCCCTATTCGTCTGAGCAGTACTGATTACAGCTGTCCTACTACTCCTCTCTCTGCCCGTCCTAGCTGCTGGGATCACAATGCTTCTCACGGATCGAAATCTTAACACTGCCTTCTTCGACCCAGCAGGGGGTGGTGACCCAATCCTTTATCAACACCTA
>EBFSF240-09|Istiompax_indica
CCTCTATCTAGTATTTGGTGCTTGAGCCGGAATGGTGGGCACTGCCCTGAGCCTCCTAATTCGAGCTGAACTTAGCCAACCTGGCGCTTTACTAGGCGATGATCAGATTTATAACGTAATCGTTACAGCCCACGCCTTCGTAATAATCTTCTTTATAGTAATGCCAATTATGATTGGAGGTTTCGGAAACTGACTGATTCCTCTAATGATCGGAGCCCCAGACATGGCCTTCCCTCGAATAAACAACATGAGCTTTTGACTGCTCCCTCCCTCATTCCTTCTACTCCTCGCCTCCTCCGGGGTTGAAGCCGGGGCCGGCACAGGGTGAACCGTCTACCCGCCTCTAGCAGGTAACCTAGCCCACGCAGGAGCATCTGTTGACCTAACTATTTTCTCCCTCCATTTAGCTGGTATTTCCTCCATCTTAGGAGCTATCAACTTTATCACTACCATCATTAACATGAAACCAGCCGCCGTTTCAATGTACCAAATCCCCCTATTCGTCTGAGCAGTGCTGATTACAGCTGTCCTACTACTCCTCTCTCTGCCCGTCCTAGCTGCTGGGATCACAATGCTTCTCACGGATCGAAATCTTAACACTGCCTTCTTCGACCCAGCAGGGGGTGGTGACCCAATCCTTTATCAACACCTA
>EBFSF241-09|Istiompax_indica
----TATCTAGTATTTGGTGCTTGAGCCGGAATGGTGGGCACTGCCCTGAGCCTCCTAATTCGAGCTGAACTTAGCCAACCTGGCGCTTTACTAGGCGATGATCAGATTTATAACGTAATCGTTACAGCCCACGCCTTCGTAATAATCTTCTTTATAGTAATGCCAATTATGATTGGAGGTTTCGGAAACTGACTGATTCCTCTAATGATCGGAGCCCCAGACATGGCCTTCCCTCGAATAAACAACATGAGCTTTTGACTGCTCCCTCCCTCATTCCTTCTACTCCTCGCCTCCTCCGGGGTTGAAGCCGGGGCCGGCACAGGGTGAACCGTCTACCCGCCTCTAGCAGGTAACCTAGCCCACGCAGGAGCATCTGTTGACCTAACTATTTTCTCCCTCCATTTAGCTGGTATTTCCTCCATCTTAGGAGCTATCAACTTTATCACTACCATCATTAACATGAAACCAGCCGCCGTTTCAATGTACCAAATCCCCCTATTCGTCTGAGCAGTGCTGATTACAGCTGTCCTACTACTCCTCTCTCTGCCCGTCCTAGCTGCTGGGATCACAATGCTTCTCACGGATCGAAATCTTAACACTGCCTTCTTCGACCCAGCAGGGGGTGGTGACCC-------------------
>EBFSF242-09|Istiompax_indica
CCTCTATCTAGTATTTGGTGCTTGAGCCGGAATGGTGGGCACTGCCCTGAGCCTCCTAATTCGAGCTGAACTTAGCCAACCTGGCGCTTTACTAGGCGATGATCAGATTTATAACGTAATCGTTACAGCCCACGCCTTCGTAATAATCTTCTTTATAGTAATGCCAATTATGATTGGAGGTTTCGGAAACTGACTGATTCCTCTAATGATCGGAGCCCCAGACATGGCCTTCCCTCGAATAAACAACATGAGCTTTTGACTGCTCCCTCCCTCATTCCTTCTACTCCTCGCCTCCTCCGGGGTTGAAGCCGGGGCCGGCACAGGGTGAACCGTCTACCCGCCTCTAGCAGGTAACCTAGCCCACGCAGGAGCATCTGTTGACCTAACTATTTTCTCCCTCCATTTAGCTGGTATTTCCTCCATCTTAGGAGCTATCAACTTTATCACTACCATCATTAACATGAAACCAGCCGCCGTTTCAATGTACCAAATCCCCCTATTCGTCTGAGCAGTGCTGATTACAGCTGTCCTACTACTCCTCTCTCTGCCCGTCCTAGCTGCTGGGATCACAATGCTTCTCACGGATCGAAATCTTAACACTGCCTTCTTCGACCCAGCAGGGGGTGGTGACCCAATCCTTTATCAACACCTA
>EBFSF270-10|Kajikia_albida
CCTCTATCTAGTATTTGGTGCTTGAGCCGGAATGGTGGGCACTGCCCTGAGCCTCCTAATTCGAGCTGAACTTAGCCAACCTGGCGCTTTACTAGGCGATGATCAAATTTATAACGTAATCGTTACAGCCCACGCCTTCGTAATAATCTTCTTTATAGTAATGCCAATTATGATTGGAGGTTTCGGAAACTGACTGATCCCTCTAATGATCGGAGCCCCAGACATGGCCTTCCCTCGTATAAACAACATGAGCTTTTGACTGCTCCCTCCTTCATTCCTTCTACTCCTCGCCTCCTCCGGGGTTGAAGCCGGGGCCGGCACAGGGTGAACCGTTTACCCGCCTCTAGCAGGTAACCTAGCCCACGCAGGAGCATCTGTTGACCTGACTATTTTCTCTCTCCATCTAGCTGGTATTTCCTCCATCTTAGGAGCTATCAACTTTATCACTACCATCATTAACATGAAACCAGCTGCCGTTTCAATGTACCAAATCCCCCTATTCGTCTGAGCAGTACTAATTACAGCTGTCCTTCTACTCCTTTCTCTGCCCGTCCTAGCTGCTGGGATCACAATGCTTCTCACGGATCGAAATCTTAACACTGCCTTCTTCGACCCAGCAGGGGGTGGTGATCCAATCCTTTATCAACACCTA
>EBFSF271-10|Kajikia_albida
CCTCTATCTAGTATTTGGTGCTTGAGCCGGAATGGTGGGCACTGCCCTGAGCCTCCTAATTCGAGCTGAACTTAGCCAACCTGGCGCTTTACTAGGCGATGATCAAATTTATAACGTAATCGTTACAGCCCACGCCTTCGTAATAATCTTCTTTATAGTAATGCCAATTATGATTGGAGGTTTCGGAAACTGACTGATCCCTCTAATGATCGGAGCCCCAGACATGGCCTTCCCTCGTATAAACAACATGAGCTTTTGACTGCTCCCTCCTTCATTCCTTCTACTCCTCGCCTCCTCCGGGGTTGAAGCCGGGGCCGGCACAGGGTGAACCGTTTACCCGCCTCTAGCAGGTAACCTAGCCCACGCAGGAGCATCTGTTGACCTGACTATTTTCTCTCTCCATCTAGCTGGTATTTCCTCCATCTTAGGAGCTATCAACTTTATCACTACCATCATTAACATGAAACCAGCTGCCGTTTCAATGTACCAAATCCCCCTATTCGTCTGAGCAGTACTAATTACAGCTGTCCTTCTACTCCTTTCTCTGCCCGTCCTAGCTGCTGGGATCACAATGCTTCTCACGGATCGAAATCTTAACACTGCCTTCTTCGACCCAGCAGGGGGTGGTGATCCAATCCTTTATCAACACCTA
>EBFSF272-10|Kajikia_albida
CCTCTATCTAGTATTTGGTGCTTGAGCCGGAATGGTGGGCACTGCCCTGAGCCTCCTAATTCGAGCTGAACTTAGCCAACCTGGCGCTTTACTAGGCGATGATCAAATTTATAACGTAATCGTTACAGCCCACGCCTTCGTAATAATCTTCTTTATAGTAATGCCAATTATGATTGGAGGTTTCGGAAACTGACTGATCCCTCTAATGATCGGAGCCCCAGACATGGCCTTCCCTCGTATAAACAACATGAGCTTTTGACTGCTCCCTCCTTCATTCCTTCTACTCCTCGCCTCCTCCGGGGTTGAAGCCGGGGCCGGCACAGGGTGAACCGTTTACCCGCCTCTAGCAGGTAACCTAGCCCACGCAGGAGCATCTGTTGACCTGACTATTTTCTCTCTCCATCTAGCTGGTATTTCCTCCATCTTAGGAGCTATCAACTTTATCACTACCATCATTAACATGAAACCAGCTGCCGTTTCAATGTACCAAATCCCCCTATTCGTCTGAGCAGTACTAATTACAGCTGTCCTTCTACTCCTTTCTCTGCCCGTCCTAGCTGCTGGGATCACAATGCTTCTCACGGATCGAAATCTTAACACTGCCTTCTTCGACCCAGCAGGGGGTGGTGATCCAATCCTTTATCAACACCTA
>EBFSF273-10|Kajikia_albida
CCTCTATCTAGTATTTGGTGCTTGAGCCGGAATGGTGGGCACTGCCCTGAGCCTCCTAATTCGAGCTGAACTTAGCCAACCTGGCGCTTTACTAGGCGATGATCAAATTTATAACGTAATCGTTACAGCCCACGCCTTCGTAATAATCTTCTTTATAGTAATACCAATTATGATTGGAGGTTTCGGAAACTGACTGATCCCTCTAATGATCGGAGCCCCAGACATGGCCTTCCCTCGTATAAACAACATGAGCTTTTGACTGCTCCCTCCTTCATTCCTTCTACTCCTCGCCTCCTCCGGGGTTGAAGCCGGGGCCGGCACAGGGTGAACCGTTTACCCGCCTCTAGCAGGTAACCTAGCCCACGCAGGAGCATCTGTTGACCTGACTATTTTCTCTCTCCATCTAGCTGGTATTTCCTCCATCTTAGGAGCTATCAACTTTATCACTACCATCATTAACATGAAACCAGCTGCCGTTTCAATGTACCAAATCCCCCTATTCGTCTGAGCAGTACTAATTACAGCTGTCCTTCTACTCCTTTCTCTGCCCGTCCTAGCTGCTGGGATCACAATGCTTCTCACGGATCGAAATCTTAACACTGCCTTCTTCGACCCAGCAGGGGGTGGTGATCCAATCCTTTATCAACACCTA
>EBFSF274-10|Kajikia_audax
CCTCTATCTAGTATTTGGTGCTTGAGCCGGAATGGTGGGCACTGCCCTGAGCCTCCTAATTCGAGCTGAACTTAGCCAACCTGGCGCTTTACTAGGCGATGATCAAATTTATAACGTAATCGTTACAGCCCACGCCTTCGTAATAATCTTCTTTATAGTAATGCCAATTATGATTGGAGGTTTCGGAAACTGACTGATCCCTCTAATGATCGGAGCCCCAGACATGGCCTTCCCTCGTATAAACAACATGAGCTTTTGACTGCTCCCTCCTTCATTCCTTCTACTCCTCGCCTCCTCCGGGGTTGAAGCCGGGGCCGGCACAGGGTGAACCGTTTACCCGCCTCTAGCAGGTAACCTAGCCCACGCAGGAGCATCTGTTGACCTAACTATTTTCTCTCTCCATCTAGCTGGTATTTCCTCCATCTTAGGAGCTATCAACTTTATCACTACCATCATTAACATGAAACCAGCTGCCGTTTCAATGTACCAAATCCCCCTATTCGTCTGAGCAGTACTAATTACAGCTGTCCTTCTACTCCTTTCTCTGCCCGTCCTAGCTGCTGGGATCACAATGCTTCTCACGGACCGAAATCTTAACACTGCCTTCTTCGACCCAGCAGGGGGTGGTGATCCAATCCTTTATCAACACCTA
>EBFSF275-10|Kajikia_audax
CCTCTATCTAGTATTTGGTGCTTGAGCCGGAATGGTGGGCACTGCCCTGAGCCTCCTAATTCGAGCTGAACTTAGCCAACCTGGCGCTTTACTAGGCGATGATCAAATTTATAACGTAATCGTTACAGCCCACGCCTTCGTAATAATCTTCTTTATAGTAATGCCAATTATGATTGGAGGTTTCGGAAACTGACTGATCCCTCTAATGATCGGAGCCCCAGACATGGCCTTCCCTCGTATAAACAACATGAGCTTTTGACTGCTCCCTCCTTCATTCCTTCTACTCCTCGCCTCCTCCGGGGTTGAAGCCGGGGCCGGCACAGGGTGAACCGTTTACCCGCCTCTAGCAGGTAACCTAGCCCACGCAGGAGCATCTGTTGACCTAACTATTTTCTCTCTCCATCTAGCTGGTATCTCCTCCATCTTAGGAGCTATCAACTTTATCACTACCATCATTAACATGAAACCAGCTGCCGTTTCAATGTACCAAATCCCCCTATTCGTCTGAGCAGTACTAATTACAGCCGTCCTTCTACTCCTTTCTCTGCCCGTCCTAGCTGCTGGGATCACAATGCTTCTCACGGATCGAAATCTTAACACTGCCTTCTTCGACCCAGCAGGGGGTGGTGATCCAATCCTTTATCAACACCTA
>EBFSF277-10|Kajikia_audax
CCTCTATCTAGTATTTGGTGCTTGAGCCGGAATGGTGGGCACTGCCCTGAGCCTCCTAATTCGAGCTGAACTTAGCCAACCTGGCGCTTTACTAGGCGATGATCAAATTTATAACGTAATCGTTACAGCCCACGCCTTCGTAATAATCTTCTTTATAGTAATGCCAATTATGATTGGAGGTTTCGGAAACTGACTGATCCCTCTAATGATCGGAGCCCCAGACATGGCCTTCCCTCGTATAAACAACATGAGCTTTTGACTGCTCCCTCCTTCATTCCTTCTACTCCTCGCCTCCTCCGGGGTTGAAGCCGGGGCCGGCACAGGGTGAACCGTTTACCCGCCTCTAGCAGGTAACCTAGCCCACGCAGGAGCATCTGTTGACCTAACTATTTTCTCTCTCCATCTAGCTGGTATTTCCTCCATCTTAGGAGCTATCAACTTTATCACTACCATCATTAACATGAAACCAGCTGCCGTTTCAATGTACCAAATCCCCCTATTCGTCTGAGCAGTACTAATTACAGCTGTCCTTCTACTCCTTTCTCTGCCCGTCCTAGCTGCTGGGATCACAATGCTTCTCACGGACCGAAATCTTAACACTGCCTTCTTCGACCCAGCAGGGGGTGGTGATCCAATCCTTTATCAACAC---
>EBFSF278-10|Kajikia_audax
CCTCTATCTAGTATTTGGTGCTTGAGCCGGAATGGTGGGCACTGCCCTGAGCCTCCTAATTCGAGCTGAACTTAGCCAACCTGGCGCTTTACTAGGCGATGATCAAATTTATAACGTAATCGTTACAGCCCACGCCTTCGTAATAATCTTCTTTATAGTAATGCCAATTATGATTGGAGGTTTCGGAAACTGACTGATCCCTCTAATGATCGGAGCCCCAGACATGGCCTTCCCTCGTATAAACAACATGAGCTTTTGACTGCTCCCTCCTTCATTCCTTCTACTCCTCGCCTCCTCCGGGGTTGAAGCCGGGGCCGGCACAGGGTGAACCGTTTACCCGCCTCTAGCAGGTAACCTAGCCCACGCAGGAGCATCTGTTGACCTAACTATTTTCTCTCTCCATCTAGCTGGTATTTCCTCCATCTTAGGAGCTATCAACTTTATCACTACCATCATTAACATGAAACCAGCTGCCGTTTCAATGTACCAAATCCCCCTATTCGTCTGAGCAGTACTAATTACAGCTGTCCTTCTACTCCTTTCTCTGCCCGTCCTAGCTGCTGGGATCACAATGCTTCTCACGGATCGAAATCTTAACACTGCCTTCTTCGACCCAGCAGGGGGTGGTGATCCAATCCTTTATCAACACCTA
>EBFSF279-10|Kajikia_audax
CCTCTATCTAGTATTTGGTGCTTGAGCCGGAATGGTGGGCACTGCCCTGAGCCTCCTAATTCGAGCTGAACTTAGCCAACCTGGCGCTTTACTAGGCGATGATCAAATTTATAACGTAATCGTTACAGCCCACGCCTTCGTAATAATCTTCTTTATAGTAATGCCAATTATGATTGGAGGTTTCGGAAACTGACTGATCCCTCTAATGATCGGAGCCCCAGACATGGCCTTCCCTCGTATAAACAACATGAGCTTTTGACTGCTCCCTCCTTCATTCCTTCTACTCCTCGCCTCCTCCGGGGTTGAAGCCGGGGCCGGCACAGGGTGAACTGTTTACCCGCCTCTAGCAGGTAACCTAGCCCACGCAGGAGCATCTGTTGACCTAACTATTTTCTCTCTCCATCTAGCTGGTATTTCCTCCATCTTAGGAGCTATCAACTTTATCACTACCATCATTAACATGAAACCAGCTGCCGTTTCAATGTACCAAATCCCCCTATTCGTCTGAGCAGTACTAATTACAGCTGTCCTTCTACTCCTTTCTCTGCCCGTCCTAGCTGCTGGGATCACAATGCTTCTCACGGATCGAAATCTTAACACTGCCTTCTTCGACCCAGCAGGGGGTGGTGATCCAATCCTTTATCAACACCTA
>EBFSF280-10|Kajikia_audax
CCTCTATCTAGTATTTGGTGCTTGAGCCGGAATGGTGGGCACTGCCCTGAGCCTCCTAATTCGAGCTGAACTTAGCCAACCTGGCGCTTTACTAGGCGATGATCAAATTTATAACGTAATCGTTACAGCCCACGCCTTCGTAATAATCTTCTTTATAGTAATGCCAATTATGATTGGAGGTTTCGGAAACTGACTGATCCCTCTAATGATCGGAGCCCCAGACATGGCCTTCCCTCGTATAAACAACATGAGCTTTTGACTGCTCCCTCCTTCATTCCTTCTACTCCTCGCCTCCTCCGGGGTTGAAGCCGGGGCCGGCACAGGGTGAACCGTTTACCCGCCTCTAGCAGGTAACCTAGCCCACGCAGGAGCATCTGTTGACCTAACTATTTTCTCTCTCCATCTAGCTGGTATTTCCTCCATCTTAGGAGCTATCAACTTTATCACTACCATCATTAACATGAAACCAGCTGCCGTTTCAATGTACCAAATCCCCCTATTCGTCTGAGCAGTACTAATTACAGCTGTCCTTCTACTCCTTTCTCTGCCCGTCCTAGCTGCTGGGATCACAATGCTTCTCACGGATCGAAATCTTAACACTGCCTTCTTCGACCCAGCAGGGGGTGGTGATCCAATCCTTTATCAACACCTA
>EBFSF281-10|Kajikia_audax
CCTCTATCTAGTATTTGGTGCTTGAGCCGGAATGGTGGGCACTGCCCTGAGCCTCCTAATTCGAGCTGAACTTAGCCAACCTGGCGCTTTACTAGGCGATGATCAAATTTATAACGTAATCGTTACAGCCCACGCCTTCGTAATAATCTTCTTTATAGTAATGCCAATTATGATTGGAGGTTTCGGAAACTGACTGATCCCTCTAATGATCGGAGCCCCAGACATGGCCTTCCCTCGTATAAACAACATGAGCTTTTGACTGCTCCCTCCTTCATTCCTTCTACTCCTCGCCTCCTCCGGGGTTGAAGCCGGGGCCGGCACAGGGTGAACTGTTTACCCGCCTCTAGCAGGTAACCTAGCCCACGCAGGAGCATCTGTTGACCTAACTATTTTCTCTCTCCATCTAGCTGGTATTTCCTCCATCTTAGGAGCTATCAACTTTATCACTACCATCATTAACATGAAACCAGCTGCCGTTTCAATGTACCAAATCCCCCTATTCGTCTGAGCAGTACTAATTACAGCTGTCCTTCTACTCCTTTCTCTGCCCGTCCTAGCTGCTGGGATCACAATGCTTCTCACGGATCGAAATCTTAACACTGCCTTCTTCGACCCAGCAGGGGGTGGTGATCCA------------------
>EBFSF282-10|Kajikia_audax
CCTCTATCTAGTATTTGGTGCTTGAGCCGGAATGGTGGGCACTGCCCTGAGCCTCCTAATTCGAGCTGAACTTAGCCAACCTGGCGCTTTACTAGGCGATGATCAAATTTATAACGTAATCGTTACAGCCCACGCCTTCGTAATAATCTTCTTTATAGTAATGCCAATTATGATTGGAGGTTTCGGAAACTGACTGATCCCTCTAATGATCGGAGCCCCAGACATGGCCTTCCCTCGTATAAACAACATGAGCTTTTGACTGCTCCCTCCTTCATTCCTTCTACTCCTCGCCTCCTCCGGGGTTGAAGCCGGGGCCGGCACAGGGTGAACTGTTTACCCGCCTCTAGCAGGTAACCTAGCCCACGCAGGAGCATCTGTTGACCTAACTATTTTCTCTCTCCATCTAGCTGGTATTTCCTCCATCTTAGGAGCTATCAACTTTATCACTACCATCATTAACATGAAACCAGCTGCCGTTTCAATGTACCAAATCCCCCTATTCGTCTGAGCAGTACTAATTACAGCTGTCCTTCTACTCCTTTCTCTGCCCGTCCTAGCTGCTGGGATCACAATGCTTCTCACGGATCGAAATCTTAACACTGCCTTCTTCGACCCAGCAGGGGGTGGTGATCCAATCCTTTATCAACACCTA
>EBFSF283-10|Kajikia_audax
CCTCTATCTAGTATTTGGTGCTTGAGCCGGAATGGTGGGCACTGCCCTGAGCCTCCTAATTCGAGCTGAACTTAGCCAACCTGGCGCTTTACTAGGCGATGATCAAATTTATAACGTAATCGTTACAGCCCACGCCTTCGTAATAATCTTCTTTATAGTAATGCCAATTATGATTGGAGGTTTCGGAAACTGACTGATCCCTCTAATGATCGGAGCCCCAGACATGGCCTTCCCTCGTATAAACAACATGAGCTTTTGACTGCTCCCTCCTTCATTCCTTCTACTCCTCGCCTCCTCCGGGGTTGAAGCCGGGGCCGGCACAGGGTGAACCGTTTACCCGCCTCTAGCAGGTAACCTAGCCCACGCAGGAGCATCTGTTGACCTAACTATTTTCTCTCTCCATCTAGCTGGTATTTCCTCCATCTTAGGAGCTATCAACTTTATCACTACCATCATTAACATGAAACCAGCTGCCGTTTCAATGTACCAAATCCCCCTATTCGTCTGAGCAGTACTAATTACAGCTGTCCTTCTACTCCTTTCTCTGCCCGTCCTAGCTGCTGGGATCACAATGCTTCTCACGGACCGAAATCTTAACACTGCCTTCTTCGACCCAGCAGGGGGTGGTGATCCAATCCTTTATCAACACCTA
>EBFSF284-10|Kajikia_audax
CCTCTATCTAGTATTTGGTGCTTGAGCCGGAATGGTGGGCACTGCCCTGAGCCTCCTAATTCGAGCTGAACTTAGCCAACCTGGCGCTTTACTAGGCGATGATCAAATTTATAACGTAATCGTTACAGCCCACGCCTTCGTAATAATCTTCTTTATAGTAATGCCAATTATGATTGGAGGTTTCGGAAACTGACTGATCCCTCTAATGATCGGAGCCCCAGACATGGCCTTCCCTCGTATAAACAACATGAGCTTTTGACTGCTCCCTCCTTCATTCCTTCTACTCCTCGCCTCCTCCGGGGTTGAAGCCGGGGCCGGCACAGGGTGAACCGTTTACCCGCCTCTAGCAGGTAACCTAGCCCACGCAGGAGCATCTGTTGACCTAACTATTTTCTCTCTCCATCTAGCTGGTATTTCCTCCATCTTAGGAGCTATCAACTTTATCACTACCATCATTAACATGAAACCAGCTGCCGTTTCAATGTACCAAATCCCCCTATTCGTCTGAGCAGTACTAATTACAGCTGTCCTTCTACTCCTTTCTCTGCCCGTCCTAGCTGCTGGGATCACAATGCTTCTCACGGATCGAAATCTTAACACTGCCTTCTTCGACCCAGCAGGGGGTGGTGATCCAATCCTTTATCAACACCTA
>EBFSF285-10|Kajikia_audax
CCTCTATCTAGTATTTGGTGCTTGAGCCGGAATGGTGGGCACTGCCCTGAGCCTCCTAATTCGAGCTGAACTTAGCCAACCTGGCGCTTTACTAGGCGATGATCAAATTTATAACGTAATCGTTACAGCCCACGCCTTCGTAATAATCTTCTTTATAGTAATGCCAATTATGATTGGAGGTTTCGGAAACTGACTGATCCCTCTAATGATCGGAGCCCCAGACATGGCCTTCCCTCGTATAAACAACATGAGCTTTTGACTGCTCCCTCCTTCATTCCTTCTACTCCTCGCCTCCTCCGGGGTTGAAGCCGGGGCCGGCACAGGGTGAACCGTTTACCCGCCTCTAGCAGGTAACCTAGCCCACGCAGGAGCATCTGTTGACCTAACTATTTTCTCTCTCCATCTAGCTGGTATCTCCTCCATCTTAGGAGCTATCAACTTTATCACTACCATCATTAACATGAAACCAGCTGCCGTTTCAATGTACCAAATCCCCCTATTCGTCTGAGCAGTACTAATTACAGCCGTCCTTCTACTCCTTTCTCTGCCCGTCCTAGCTGCTGGGATCACAATGCTTCTCACGGATCGAAATCTTAACACTGCCTTCTTCGACCCAGCAGGGGGTGGTGATCCAATCCTTTATCAACACCTA
>EBFSF286-10|Kajikia_audax
CCTCTATCTAGTATTTGGTGCTTGAGCCGGAATGGTGGGCACTGCCCTGAGCCTCCTAATTCGAGCTGAACTTAGCCAACCTGGCGCTTTACTAGGCGATGATCAAATTTATAACGTAATCGTTACAGCCCACGCCTTCGTAATAATCTTCTTTATAGTAATGCCAATTATGATTGGAGGTTTCGGAAACTGACTGATCCCTCTAATGATCGGAGCCCCAGACATGGCCTTCCCTCGTATAAACAACATGAGCTTTTGACTGCTCCCTCCTTCATTCCTTCTACTCCTCGCCTCCTCCGGGGTTGAAGCCGGGGCCGGCACAGGGTGAACCGTTTACCCGCCTCTAGCAGGTAACCTAGCCCACGCAGGAGCATCTGTTGACCTAACTATTTTCTCTCTCCATCTAGCTGGTATTTCCTCCATCTTAGGAGCTATCAACTTTATCACTACCATCATTAACATGAAACCAGCTGCCGTTTCAATGTACCAAATCCCCCTATTCGTCTGAGCAGTACTAATTACAGCTGTCCTTCTACTCCTTTCTCTGCCCGTCCTAGCTGCTGGGATCACAATGCTTCTCACGGACCGAAATCTTAACACTGCCTTCTTCGACCCAGCAGGGGGTGGTGATCCAATCCTTTATCAACACCTA
>EBFSF287-10|Kajikia_audax
CCTCTATCTAGTATTTGGTGCTTGAGCCGGAATGGTGGGCACTGCCCTGAGCCTCCTAATTCGAGCTGAACTTAGCCAACCTGGCGCTTTACTAGGCGATGATCAAATTTATAACGTAATCGTTACAGCCCACGCCTTCGTAATAATCTTCTTTATAGTAATGCCAATTATGATTGGAGGTTTCGGAAACTGACTGATCCCTCTAATGATCGGAGCCCCAGACATGGCCTTCCCTCGTATAAACAACATGAGCTTTTGACTGCTCCCTCCTTCATTCCTTCTACTCCTCGCCTCCTCCGGGGTTGAAGCCGGGGCCGGCACAGGGTGAACCGTTTACCCGCCTCTAGCAGGTAACCTAGCCCACGCAGGAGCATCTGTTGACCTAACTATTTTCTCTCTCCATCTAGCTGGTATTTCCTCCATCTTAGGAGCTATCAACTTTATCACTACCATCATTAACATGAAACCAGCTGCCGTTTCAATGTACCAAATCCCCCTATTCGTCTGAGCAGTACTAATTACAGCTGTCCTTCTACTCCTTTCTCTGCCCGTCCTAGCTGCTGGGATCACAATGCTTCTCACGGACCGAAATCTTAACACTGCCTTCTTCGACCCAGCAGGGGGTGGTGATCCAATCCTTTATCAACACCTA
>EBFSF288-10|Kajikia_audax
CCTCTATCTAGTATTTGGTGCTTGAGCCGGAATGGTGGGCACTGCCCTGAGCCTCCTAATTCGAGCTGAACTTAGCCAACCTGGCGCTTTACTAGGCGATGATCAAATTTATAACGTAATCGTTACAGCCCACGCCTTCGTAATAATCTTCTTTATAGTAATGCCAATTATGATTGGAGGTTTCGGAAACTGACTGATCCCTCTAATGATCGGAGCCCCAGACATGGCCTTCCCTCGTATAAACAACATGAGCTTTTGACTGCTCCCTCCTTCATTCCTTCTACTCCTCGCCTCCTCCGGGGTTGAAGCCGGGGCCGGCACAGGGTGAACCGTTTACCCGCCTCTAGCAGGTAACCTAGCCCACGCAGGAGCATCTGTTGACCTAACTATTTTCTCTCTCCATCTAGCTGGTATTTCCTCCATCTTAGGAGCTATCAACTTTATCACTACCATCATTAACATGAAACCAGCTGCCGTTTCAATGTACCAAATCCCCCTATTCGTCTGAGCAGTACTAATTACAGCTGTCCTTCTACTCCTTTCTCTGCCCGTCCTAGCTGCTGGGATCACAATGCTTCTCACGGACCGAAATCTTAACACTGCCTTCTTCGACCCAGCAGGGGGTGGTGATCCAATCCTTTATCAACACCTA
>EBFSF289-10|Kajikia_audax
CCTCTATCTAGTATTTGGTGCTTGAGCCGGAATGGTGGGCACTGCCCTGAGCCTCCTAATTCGAGCTGAACTTAGCCAACCTGGCGCTTTACTAGGCGATGATCAAATTTATAACGTAATCGTTACAGCCCACGCCTTCGTAATAATCTTCTTTATAGTAATGCCAATTATGATTGGAGGTTTCGGAAACTGACTGATCCCTCTAATGATCGGAGCCCCAGACATGGCCTTCCCTCGTATAAACAACATGAGCTTTTGACTGCTCCCTCCTTCATTCCTTCTACTCCTCGCCTCCTCCGGGGTTGAAGCCGGGGCCGGCACAGGGTGAACCGTTTACCCGCCTCTAGCAGGTAACCTAGCCCACGCAGGAGCATCTGTTGACCTAACTATTTTCTCTCTCCATCTAGCTGGTATTTCCTCCATCTTAGGAGCTATCAACTTTATCACTACCATCATTAACATGAAACCAGCTGCCGTTTCAATGTACCAAATCCCCCTATTCGTCTGAGCAGTACTAATTACAGCTGTCCTTCTACTCCTTTCTCTGCCCGTCCTAGCTGCTGGGATCACAATGCTTCTCACGGATCGAAATCTTAACACTGCCTTCTTCGACCCAGCAGGGGGTGGTGATCCAATCCTTTATCAACACCTA
>EBFSF291-10|Kajikia_audax
CCTCTATCTAGTATTTGGTGCTTGAGCCGGAATGGTGGGCACTGCCCTGAGCCTCCTAATTCGAGCTGAACTTAGCCAACCTGGCGCTTTACTAGGCGATGATCAAATTTATAACGTAATCGTTACAGCCCACGCCTTCGTAATAATCTTCTTTATAGTAATGCCAATTATGATTGGAGGTTTCGGAAACTGACTGATCCCTCTAATGATCGGAGCCCCAGACATGGCCTTCCCTCGTATAAACAACATGAGCTTTTGACTGCTCCCTCCTTCATTCCTTCTACTCCTCGCCTCCTCCGGGGTTGAAGCCGGGGCCGGCACAGGGTGAACCGTTTACCCGCCTCTAGCAGGTAACCTAGCCCACGCAGGAGCATCTGTTGACCTAACTATTTTCTCTCTCCATCTAGCTGGTATTTCCTCCATCTTAGGAGCTATCAACTTTATCACTACCATCATTAACATGAAACCAGCTGCCGTTTCAATGTACCAAATCCCCCTATTCGTCTGAGCAGTACTAATTACAGCTGTCCTTCTACTCCTTTCTCTGCCCGTCCTAGCTGCTGGGATCACAATGCTTCTCACGGATCGAAATCTTAACACTGCCTTCTTCGACCCAGCAGGGGGTGGTGATCCAATCCTTTATCAACACCTA
>EBFSF292-10|Tetrapturus_georgii
CCTCTATCTAGTATTTGGTGCTTGAGCCGGAATGGTGGGCACTGCCCTGAGCCTCCTAATTCGGGCTGAACTTAGCCAACCTGGCGCTTTACTAGGCGATGATCAAATTTATAACGTAATCGTTACAGCCCACGCCTTCGTAATAATCTTCTTTATAGTAATGCCAATTATGATTGGAGGTTTCGGAAACTGACTGATCCCTCTAATGATCGGAGCCCCAGACATGGCTTTCCCTCGAATAAACAACATGAGCTTTTGACTGCTCCCTCCCTCATTCCTTCTACTTCTCGCCTCCTCTGGGGTTGAAGCCGGGGCCGGCACAGGGTGAACCGTTTACCCGCCTCTAGCAGGTAACCTAGCCCACGCAGGAGCATCTGTTGACCTGACTATTTTCTCCCTTCATCTAGCTGGTATTTCCTCCATCTTAGGAGCAATCAACTTTATTACTACCATCATTAACATGAAACCAGCTGCCGTTTCAATGTACCAAATCCCCCTGTTCGTCTGAGCAGTACTAATTACAGCTGTCCTTCTACTCCTTTCTCTACCAGTCCTAGCTGCTGGTATTACAATGCTTCTTACGGATCGAAATCTTAACACTGCCTTCTTCGACCCAGCAGGGGGTGGTGATCCAATCCTTTATCAACACCTA
>EBFSF293-10|Tetrapturus_georgii
CCTCTATCTAGTATTTGGTGCTTGAGCCGGAATGGTGGGCACTGCCCTGAGCCTCCTAATTCGGGCTGAACTTAGCCAACCTGGCGCTTTACTAGGCGATGATCAAATTTATAACGTAATCGTTACAGCCCACGCCTTCGTAATAATCTTCTTTATAGTAATGCCAATTATGATTGGAGGTTTCGGAAACTGACTGATTCCTCTAATGATCGGAGCCCCAGACATGGCTTTCCCTCGAATAAACAACATGAGCTTTTGACTGCTCCCTCCCTCATTCCTTCTACTTCTCGCCTCCTCTGGGGTTGAAGCCGGGGCCGGCACAGGGTGAACCGTTTACCCGCCTCTAGCAGGTAACCTAGCCCACGCAGGAGCATCTGTTGACCTGACTATTTTCTCCCTTCATCTAGCTGGTATTTCCTCCATCTTAGGAGCAATCAACTTTATTACTACCATCATTAACATGAAACCAGCTGCCGTTTCAATGTACCAAATCCCCCTGTTCGTCTGAGCAGTACTAATTACAGCTGTCCTTCTACTCCTTTCTCTACCAGTCCTAGCTGCTGGTATTACAATGCTTCTTACGGATCGAAATCTTAACACTGCCTTCTTCGACCCAGCAGGGGGTGGTGATCCAATCCTTTATCAACACCTA
>EBFSF294-10|Tetrapturus_georgii
CCTCTATCTAGTATTTGGTGCTTGAGCCGGAATGGTGGGCACTGCCCTGAGCCTCCTAATTCGGGCTGAACTTAGCCAACCTGGCGCTTTACTAGGCGATGATCAAATTTATAACGTAATCGTTACAGCCCACGCCTTCGTAATAATCTTCTTTATAGTAATGCCAATTATGATTGGAGGTTTCGGAAACTGACTGATCCCTCTAATGATCGGAGCCCCAGACATGGCTTTCCCTCGAATAAACAACATGAGCTTTTGACTGCTCCCTCCCTCATTCCTTCTACTTCTCGCCTCCTCTGGGGTTGAAGCCGGGGCCGGCACAGGGTGAACCGTTTACCCGCCTCTAGCAGGTAACCTAGCCCACGCAGGAGCATCTGTAGACCTGACTATTTTCTCCCTTCATCTAGCTGGTATTTCCTCCATCTTAGGAGCAATCAACTTTATTACTACCATCATTAACATGAAACCAGCTGCCGTTTCAATGTACCAAATCCCCCTGTTCGTCTGAGCAGTACTAATTACAGCTGTCCTTCTACTCCTTTCTCTACCAGTCCTAGCTGCTGGTATTACAATGCTTCTTACGGATCGAAATCTTAACACTGCCTTCTTCGACCCAGCAGGGGGTGGTGATCCAATCCTTTATCAACACCTA
>EBFSF295-10|Tetrapturus_georgii
CCTCTATCTAGTATTTGGTGCTTGAGCCGGAATGGTGGGCACTGCTCTGAGCCTCCTAATTCGGGCTGAACTTAGCCAACCTGGCGCTTTACTAGGCGATGATCAAATTTATAACGTAATCGTTACAGCCCACGCCTTCGTAATAATCTTCTTTATAGTAATGCCAATTATGATTGGAGGTTTCGGAAACTGACTGATCCCTCTAATGATCGGAGCCCCAGACATGGCTTTCCCTCGAATAAACAACATGAGCTTTTGACTGCTCCCTCCCTCATTCCTTCTACTTCTCGCCTCCTCTGGGGTTGAAGCCGGGGCCGGCACAGGGTGAACCGTTTACCCGCCTCTAGCAGGTAACCTAGCCCACGCAGGAGCATCTGTTGACCTGACTATTTTCTCCCTTCATCTAGCTGGTATTTCCTCCATCTTAGGAGCAATCAACTTTATTACTACCATCATTAACATGAAACCAGCTGCCGTTTCAATGTACCAAATCCCCCTGTTCGTCTGAGCAGTACTAATTACAGCTGTCCTTCTACTCCTTTCTCTACCAGTACTAGCTGCTGGTATTACAATGCTTCTTACGGATCGAAATCTTAACACTGCCTTCTTCGACCCAGCAGGGGGTGGTGATCCAATCCTTTATCAACACCTA
>EBFSF296-10|Tetrapturus_georgii
CCTCTATCTAGTATTTGGTGCTTGAGCCGGAATGGTGGGCACTGCCCTGAGCCTCCTAATTCGGGCTGAACTTAGCCAACCTGGCGCTTTACTAGGCGATGATCAAATTTATAACGTAATCGTTACAGCCCACGCCTTCGTAATAATCTTCTTTATAGTAATGCCAATTATGATTGGAGGTTTCGGAAACTGACTGATTCCTCTAATGATCGGAGCCCCAGACATGGCTTTCCCTCGAATAAACAACATGAGCTTTTGACTGCTCCCTCCCTCATTCCTTCTACTTCTCGCCTCCTCTGGGGTTGAAGCCGGGGCCGGCACAGGGTGAACCGTTTACCCGCCTCTAGCAGGTAACCTAGCCCACGCAGGAGCATCTGTTGACCTGACTATTTTCTCCCTTCATCTAGCTGGTATTTCCTCCATCTTAGGAGCAATCAACTTTATTACTACCATCATTAACATGAAACCAGCTGCCGTTTCAATGTACCAAATCCCCCTGTTCGTCTGAGCAGTACTAATTACAGCTGTCCTTCTACTCCTTTCTCTACCAGTCCTAGCTGCTGGTATTACAATGCTTCTTACGGATCGAAATCTTAACACTGCCTTCTTCGACCCAGCAGGGGGTGGTGATCCAATCCTTTATCAACACCTA
>EBFSF297-10|Tetrapturus_georgii
CCTCTATCTAGTATTTGGTGCTTGAGCCGGAATGGTGGGCACTGCCCTGAGCCTCCTAATTCGGGCTGAACTTAGCCAACCTGGCGCTTTACTAGGCGATGATCAAATTTATAACGTAATCGTTACAGCCCACGCCTTCGTAATAATCTTCTTTATAGTAATGCCAATTATGATTGGAGGTTTCGGAAACTGACTGATTCCTCTAATGATCGGAGCCCCAGACATGGCTTTCCCTCGAATAAACAACATGAGCTTTTGACTGCTCCCTCCCTCATTCCTTCTACTTCTCGCCTCCTCTGGGGTTGAAGCCGGGGCCGGCACAGGGTGAACCGTTTACCCGCCTCTAGCAGGTAACCTAGCCCACGCAGGAGCATCTGTTGACCTGACTATTTTCTCCCTTCATCTAGCTGGTATTTCCTCCATCTTAGGAGCAATCAACTTTATTACTACCATCATTAACATGAAACCAGCTGCCGTTTCAATGTACCAAATCCCCCTGTTCGTCTGAGCAGTACTAATTACAGCTGTCCTTCTACTCCTTTCTCTACCAGTCCTAGCTGCTGGTATTACAATGCTTCTTACGGATCGAAATCTTAACACTGCCTTCTTCGACCCAGCAGGGGGTGGTGATCCAATCCTTTATCAACACCTA
>EBFSF298-10|Tetrapturus_georgii
CCTCTATCTAGTATTTGGTGCTTGAGCCGGAATGGTGGGCACTGCCCTGAGCCTCCTAATTCGGGCTGAACTTAGCCAACCTGGCGCTTTACTAGGCGATGATCAAATTTATAACGTAATCGTTACAGCCCACGCCTTCGTAATAATCTTCTTTATAGTAATGCCAATTATGATTGGAGGTTTCGGAAACTGACTGATCCCTCTAATGATCGGAGCCCCAGACATGGCTTTCCCTCGAATAAACAACATGAGCTTTTGACTGCTCCCTCCCTCATTCCTTCTACTTCTCGCCTCCTCTGGGGTTGAAGCCGGGGCCGGCACAGGGTGAACCGTTTACCCGCCTCTAGCAGGTAACCTAGCCCACGCAGGAGCATCTGTAGACCTGACTATTTTCTCCCTTCATCTAGCTGGTATTTCCTCCATCTTAGGAGCAATCAACTTTATTACTACCATCATTAACATGAAACCAGCTGCCGTTTCAATGTACCAAATCCCCCTGTTCGTCTGAGCAGTACTAATTACAGCTGTCCTTCTACTCCTTTCTCTACCAGTCCTAGCTGCTGGTATTACAATGCTTCTTACGGATCGAAATCTTAACACTGCCTTCTTCGACCCAGCAGGGGGTGGTGATCCAATCCTTTATCAACACCTA
>EBFSF299-10|Tetrapturus_georgii
CCTCTATCTAGTATTTGGTGCTTGAGCCGGAATGGTGGGCACTGCCCTGAGCCTCCTAATTCGGGCTGAACTTAGCCAACCTGGCGCTTTACTAGGCGATGATCAAATTTATAACGTAATCGTTACAGCCCACGCCTTCGTAATAATCTTCTTTATAGTAATGCCAATTATGATTGGAGGTTTCGGAAACTGACTGATCCCTCTAATGATCGGAGCCCCAGACATGGCTTTCCCTCGAATAAACAACATGAGCTTTTGACTGCTCCCTCCCTCATTCCTTCTACTTCTCGCCTCCTCTGGGGTTGAAGCCGGGGCCGGCACAGGGTGAACCGTTTACCCGCCTCTAGCAGGTAACCTAGCCCACGCAGGAGCATCTGTTGACCTGACTATTTTCTCCCTTCATCTAGCTGGTATTTCCTCCATCTTAGGAGCAATCAACTTTATTACTACCATCATTAACATGAAACCAGCTGCCGTTTCAATGTACCAAATCCCCCTGTTCGTCTGAGCAGTACTAATTACAGCTGTCCTTCTACTCCTTTCTCTACCAGTCCTAGCTGCTGGTATTACAATGCTTCTTACGGATCGAAATCTTAACACTGCCTTCTTCGATCCAGCAGGGGGTGGTGATCCAATCCTTTATCAACACCTA
>EBFSF300-10|Tetrapturus_georgii
CCTCTATCTAGTATTTGGTGCTTGAGCCGGAATGGTGGGCACTGCCCTGAGCCTCCTAATTCGGGCTGAACTTAGCCAACCTGGCGCTTTACTAGGCGATGATCAAATTTATAACGTAATCGTTACAGCCCACGCCTTCGTAATAATCTTCTTTATAGTAATGCCAATTATGATTGGAGGTTTCGGAAACTGACTGATCCCTCTAATGATCGGAGCCCCAGACATGGCTTTCCCTCGAATAAACAACATGAGCTTTTGACTGCTCCCTCCCTCATTCCTTCTACTTCTCGCCTCCTCTGGAGTTGAAGCCGGGGCCGGCACAGGGTGAACCGTTTACCCGCCTCTAGCAGGTAACCTAGCCCACGCAGGAGCATCTGTTGACCTGACTATTTTCTCCCTTCATCTAGCTGGTATTTCCTCCATCTTAGGAGCAATCAACTTTATTACTACCATCATTAACATGAAACCAGCTGCCGTTTCAATGTACCAAATCCCCCTGTTCGTCTGAGCAGTACTAATTACAGCTGTCCTTCTACTCCTTTCTCTACCAGTCCTAGCTGCTGGTATTACAATGCTTCTTACGGATCGAAATCTTAACACTGCCTTCTTCGACCCAGCAGGGGGTGGTGATCCAATCCTTTATCAACACCTA
>EBFSF301-10|Tetrapturus_pfluegeri
CCTCTATCTAGTATTTGGTGCTTGAGCCGGAATGGTGGGCACTGCCCTGAGCCTCCTAATTCGAGCTGAACTTAGCCAACCTGGCGCTTTACTAGGCGATGATCAAATTTATAACGTAATCGTTACAGCCCACGCCTTCGTAATAATCTTCTTTATAGTAATGCCAATTATGATTGGAGGTTTCGGAAACTGACTGATCCCTCTAATGATCGGAGCCCCAGACATGGCTTTCCCTCGAATAAACAACATGAGCTTTTGACTGCTCCCTCCCTCATTCCTTCTACTTCTCGCCTCCTCCGGGGTTGAAGCCGGGGCCGGCACAGGGTGAACCGTTTACCCGCCTCTAGCAGGTAACCTAGCCCACGCAGGAGCATCTGTTGACCTAACTATTTTCTCCCTCCATCTAGCTGGTATTTCCTCCATCTTAGGAGCAATCAACTTTATCACTACCATCATTAACATGAAACCATCTGCCGTTTCAATGTATCAAATCCCCCTGTTCGTCTGAGCAGTACTGATTACAGCTGTCCTTCTACTCCTTTCTCTACCAGTCCTAGCTGCTGGAATTACAATGCTTCTCACGGATCGGAATCTTAACACTGCCTTCTTCGACCCAGCAGGAGGTGGAGATCCAATCCTTTATCAACACCTA
>EBFSF302-10|Tetrapturus_pfluegeri
CCTCTATCTAGTATTTGGTGCTTGAGCCGGAATGGTGGGCACTGCCCTGAGCCTCCTAATTCGAGCTGAACTTAGCCAACCTGGCGCTTTACTAGGCGATGATCAAATTTATAACGTAATCGTTACAGCCCACGCCTTCGTAATAATCTTCTTTATAGTAATGCCAATTATGATTGGAGGTTTCGGAAACTGACTGATCCCTCTAATGATCGGAGCCCCAGACATGGCTTTCCCTCGAATAAACAACATGAGCTTTTGACTGCTCCCTCCCTCATTCCTTCTACTTCTCGCCTCCTCCGGGGTTGAAGCCGGGGCCGGCACAGGGTGAACCGTTTACCCGCCTCTAGCAGGTAACCTAGCCCACGCAGGAGCATCTGTTGACCTAACTATTTTCTCCCTCCATCTAGCTGGTATTTCCTCCATCTTAGGAGCAATCAACTTTATCACTACCATCATTAACATGAAACCATCTGCCGTTTCAATGTACCAAATCCCCCTGTTCGTCTGAGCAGTACTGATTACAGCTGTCCTTCTACTCCTTTCTCTACCAGTCCTAGCTGCTGGAATTACAATGCTTCTCACGGATCGGAATCTTAACACTGCCTTCTTCGACCCAGCAGGAGGTGGTGATCCAATCCTTTATCAACACCTA
>EBFSF303-10|Tetrapturus_pfluegeri
CCTCTATCTAGTATTTGGTGCTTGAGCCGGAATGGTGGGCACTGCCCTGAGCCTCCTAATTCGAGCTGAACTTAGCCAACCTGGCGCTTTACTAGGCGATGATCAAATTTATAACGTAATCGTTACAGCCCACGCCTTCGTAATAATCTTCTTTATAGTAATGCCAATTATGATTGGAGGTTTCGGAAACTGACTGATCCCTCTAATGATCGGAGCCCCAGACATGGCTTTCCCTCGAATAAACAACATGAGCTTTTGACTGCTCCCTCCCTCATTCCTTCTACTTCTCGCCTCCTCCGGGGTTGAAGCCGGGGCCGGCACAGGGTGAACCGTTTACCCGCCTCTAGCAGGTAACCTAGCCCACGCAGGAGCATCTGTTGACCTAACTATTTTCTCCCTCCATCTAGCTGGTATTTCCTCCATCTTAGGAGCAATCAACTTTATCACTACCATCATTAACATGAAACCATCTGCCGTTTCAATGTATCAAATCCCCCTGTTCGTCTGAGCAGTACTGATTACAGCTGTCCTTCTACTCCTTTCTCTACCAGTCCTAGCTGCTGGAATTACAATGCTTCTCACGGATCGGAATCTTAACACTGCCTTCTTCGACCCAGCAGGAGGTGGAGATCCAATCCTTTATCAACACCTA
>EBFSF304-10|Tetrapturus_pfluegeri
CCTCTATCTAGTATTTGGTGCTTGAGCCGGAATGGTGGGCACTGCCCTGAGCCTCCTAATTCGAGCTGAACTTAGCCAACCTGGCGCTTTACTAGGCGATGATCAAATTTATAACGTAATCGTTACAGCCCACGCCTTCGTAATAATCTTCTTTATAGTAATGCCAATTATGATTGGAGGTTTCGGAAACTGACTGATCCCTCTAATGATCGGAGCCCCAGACATGGCTTTCCCTCGAATAAACAACATGAGCTTTTGACTGCTCCCTCCCTCATTCCTTCTACTTCTCGCCTCCTCCGGGGTTGAAGCCGGGGCCGGCACAGGGTGAACCGTTTACCCGCCTCTAGCAGGTAACCTAGCCCACGCAGGAGCATCTGTTGACCTAACTATTTTCTCCCTCCATCTAGCTGGTATTTCCTCCATCTTAGGAGCAATCAACTTTATCACTACCATCATTAACATGAAACCATCTGCCGTTTCAATGTACCAAATCCCCCTGTTCGTCTGAGCAGTACTGATTACAGCTGTCCTTCTACTCCTTTCTCTACCAGTCCTAGCTGCTGGAATTACAATGCTTCTCACGGATCGGAATCTTAACACTGCCTTCTTCGACCCAGCAGGAGGCGGTGATCCAATCCTTTATCAACACCTA
>EBFSF305-10|Istiophorus_platypterus
CCTCTATCTAGTATTTGGTGCTTGAGCCGGAATGGTGGGCACTGCCCTGAGCCTTCTAATTCGAGCTGAACTTAGCCAACCTGGCGCTTTACTAGGCGATGATCAAATTTATAACGTAATCGTTACAGCCCACGCCTTCGTAATAATCTTCTTTATAGTAATGCCAATTATGATTGGAGGTTTCGGAAACTGACTGATTCCTCTAATGATCGGAGCCCCAGACATGGCCTTCCCTCGAATAAACAATATGAGCTTTTGACTACTCCCTCCCTCATTCCTTCTACTCCTCGCCTCCTCCGGGGTTGAAGCCGGAGCCGGCACAGGATGAACCGTCTACCCACCTCTAGCAGGAAACCTAGCCCACGCAGGAGCATCTGTTGACCTAACTATTTTCTCCCTCCACCTAGCTGGTATTTCTTCCATCTTAGGAGCTATCAACTTTATCACTACCATCATTAACATGAAACCAGCTGCCGTTTCAATGTACCAGATCCCCCTATTCGTCTGAGCAGTACTGATTACAGCTGTCCTTCTACTCCTTTCTCTACCCGTCCTAGCTGCTGGAATCACAATGCTTCTCACGGATCGTAATCTTAACACTGCCTTCTTCGACCCAGCCGGGGGTGGTGACCCAATCCTTTATCAACACCTA
>EBFSF306-10|Istiophorus_platypterus
CCTCTATCTAGTATTTGGTGCTTGAGCCGGAATGGTGGGCACTGCCCTGAGCCTTCTAATTCGAGCTGAACTTAGCCAACCTGGCGCTTTACTAGGCGATGATCAAATTTATAACGTAATCGTTACAGCCCACGCCTTCGTAATAATCTTCTTTATAGTAATGCCAATTATGATTGGAGGTTTCGGAAACTGACTGATTCCTCTAATGATCGGAGCCCCAGACATGGCCTTCCCTCGAATAAACAACATGAGCTTTTGACTACTCCCTCCCTCATTCCTTCTACTCCTCGCCTCCTCCGGGGTTGAAGCCGGAGCCGGTACAGGATGAACCGTCTACCCACCTCTAGCAGGAAACCTAGCCCACGCAGGAGCATCTGTTGACCTAACTATTTTCTCCCTCCACCTAGCTGGTATTTCTTCCATCTTAGGAGCTATCAACTTTATCACTACCATCATTAACATGAAACCAGCTGCCGTTTCAATGTACCAGATCCCCCTATTCGTCTGAGCAGTACTGATTACAGCTGTCCTTCTACTCCTTTCTCTACCCGTCCTAGCTGCTGGAATCACAATGCTTCTCACGGATCGTAATCTTAACACTGCCTTCTTCGACCCAGCCGGGGGTGGTGACCCAATCCTTTATCAACACCTA
>EBFSF307-10|Makaira_nigricans
CCTCTATCTAGTATTCGGTGCTTGAGCCGGAATGGTGGGCACTGCCCTGAGCCTTCTAATTCGAGCTGAACTTAGCCAACCTGGCGCTTTACTAGGCGATGATCAAATTTATAACGTAATCGTTACAGCCCACGCCTTCGTAATAATCTTCTTTATAGTAATGCCAATTATGATTGGAGGTTTCGGAAACTGACTGATTCCTCTAATGATCGGAGCCCCAGACATGGCCTTCCCTCGAATAAACAACATGAGCTTTTGACTGCTCCCTCCCTCATTCCTTCTTCTCCTCGCCTCCTCCGGAGTTGAAGCCGGGGCCGGCACAGGGTGAACCGTTTACCCACCTCTAGCAGGTAACCTAGCCCACGCAGGAGCATCTGTTGACCTAACTATTTTCTCCCTCCATCTAGCTGGTATTTCTTCCATCTTAGGAGCTATCAACTTTATCACTACCATCATTAACATGAAACCAGCTGCCGTTTCAATGTACCAAATCCCCCTATTCGTCTGAGCAGTACTGATTACAGCTGTCCTTCTACTCCTTTCTCTGCCCGTCCTAGCTGCTGGGATCACAATGCTTCTCACAGATCGCAATCTTAACACTGCCTTCTTCGACCCAGCAGGGGGTGGTGACCCAATCCTTTATCAACACCTA
>EBFSF308-10|Makaira_nigricans
CCTCTATCTAGTATTCGGTGCTTGAGCCGGAATGGTGGGCACTGCCCTGAGCCTTCTAATTCGAGCTGAACTTAGCCAACCTGGCGCTTTACTAGGCGATGATCAAATTTATAACGTAATCGTTACAGCCCACGCCTTCGTAATAATCTTCTTTATAGTAATGCCAATTATGATTGGAGGTTTCGGAAACTGACTGATTCCTCTAATGATCGGAGCCCCAGACATGGCCTTCCCTCGAATAAACAACATGAGCTTTTGACTGCTCCCTCCCTCATTCCTTCTTCTCCTCGCCTCCTCCGGAGTTGAAGCCGGGGCCGGCACAGGGTGAACCGTTTACCCGCCTCTAGCAGGTAACCTAGCCCACGCAGGAGCATCTGTTGACCTAACTATTTTTTCCCTCCATCTAGCTGGTATTTCCTCCATCTTAGGAGCTATCAACTTTATTACTACCATCATTAACATGAAACCAGCTGCCGTTTCAATGTACCAAATCCCCCTATTCGTCTGAGCAGTACTGATTACAGCTGTCCTTCTACTCCTTTCTCTGCCCGTCCTAGCTGCTGGGATCACAATGCTTCTCACGGATCGCAATCTTAACACTGCCTTCTTCGACCCAGCAGGGGGTGGTGACCCAATCCTTTATCAACACCTA
>EBFSF309-10|Makaira_nigricans
CCTCTATCTAGTATTCGGTGCTTGAGCCGGAATGGTGGGCACTGCCCTGAGCCTTCTAATTCGAGCTGAACTTAGCCAACCTGGCGCTTTACTAGGCGATGATCAAATTTATAACGTAATCGTTACAGCCCACGCCTTCGTAATAATCTTCTTTATAGTAATGCCAATTATGATTGGAGGTTTCGGAAACTGACTGATTCCTCTAATGATCGGAGCCCCAGACATGGCCTTCCCTCGAATAAACAACATGAGCTTTTGACTGCTCCCTCCCTCATTCCTTCTTCTCCTCGCCTCCTCCGGAGTTGAAGCCGGGGCCGGCACAGGGTGAACCGTTTACCCGCCTCTAGCAGGTAACCTAGCCCACGCAGGAGCATCTGTTGACCTAACTATTTTTTCCCTCCATCTAGCTGGTATTTCCTCCATCTTAGGAGCTATCAACTTTATTACTACCATCATTAACATGAAACCAGCTGCCGTTTCAATGTACCAAATCCCCCTATTCGTCTGAGCAGTACTGATTACAGCTGTCCTTCTACTCCTTTCTCTGCCCGTCCTAGCTGCTGGGATCACAATGCTTCTCACGGATCGCAATCTTAACACTGCCTTCTTCGACCCAGCAGGGGGTGGTGACCCAATCCTTTATCAACACCTA
>EHKWX004-07|Microstomus_pacificus
CCTCTATCTCGTATTTGGTGCCTGAGCCGGAATAGTGGGCACAGGCCTAAGTCTGCTTATTCGAGCAGAACTAAGCCAACCTGGGGCTCTCCTAGGAGACGACCAAATTTATAACGTAATCGTCACCGCACACGCCTTTGTAATAATCTTTTTTATAGTAATACCCATTATGATTGGGGGCTTTGGAAACTGACTTATCCCCTTAATAATTGGGGCCCCTGACATAGCGTTCCCCCGAATAAATAACATGAGTTTCTGACTCCTTCCCCCATCCTTTCTGCTACTCCTAGCCTCTTCAGGTGTTGAAGCAGGGGCAGGTACTGGGTGAACCGTGTACCCCCCACTAGCTGGCAATCTAGCCCATGCTGGAGCATCTGTAGACCTAACAATCTTCTCACTACACCTCGCAGGTATCTCCTCAATTCTGGGAGCTATCAACTTTATCACCACCATTATTAACATGAAACCTGCAACAGTGACCATGTACCAAATCCCATTATTTGTCTGAGCTGTTTTAATTACCGCTGTCCTCCTCCTCCTATCACTTCCGGTCTTAGCCGCTGGGATCACGATGTTATTAACAGACCGAAACCTAAACACAACGTTTTTTGACCCTGCCGGAGGAGGTGACCCCATCCTTTATCAACACCTA
>EMRKT001-07|Lutjanus
CCTTTATCTAGTATTTGGTGCCTGGGCCGGAATAGTAGGCACGGCCCTAAGCCTGCTCATTCGAGCAGAGCTAAGCCAGCCAGGAGCTCTTCTTGGAGACGACCAGATTTATAATGTAATTGTTACAGCACACGCATTTGTAATAATTTTCTTTATAGTAATACCAATCATGATCGGAGGATTCGGGAACTGACTGATCCCATTAATAATTGGAGCCCCTGATATGGCATTCCCCCGAATAAATAACATGAGCTTTTGACTCCTCCCCCCGTCATTCCTGTTACTGCTCGCCTCTTCTGGAGTAGAAGCCGGTGCTGGAACTGGGTGGACAGTCTACCCGCCCCTAGCAGGCAACCTAGCACACGCAGGAGCATCTGTAGACCTAACTATTTTCTCCCTACATCTGGCAGGTGTCTCCTCAATTCTAGGGGCCATTAATTTCATCACAACGATCATTAACATGAAACCCCCTGCCATCTCCCAATATCAAACACCCCTATTCGTTTGAGCCGTCCTAATTACTGCTGTCCTACTCCTTCTCTCTCTGCCAGTTCTGGCGGCCGGAATTACAATACTTCTCACGGACCGAAATCTAAACACAACCTTCTTTGACCCGGCAGGAGGAGGGGACCCCATCCTTTATCAACATCTG
>EMRKT002-07|Oreochromis
CCTCTATCTAGTATTTGGTGCTTGAGCCGGAATAGTAGGAACTGCACTAAGCCTCCTAATTCGGGCAGAACTAAGCCAGCCCGGCTCTCTTCTCGGAGACGACCAAATCTATAATGTAATTGTTACAGCACATGCTTTCGTAATAATTTTCTTTATAGTAATACCAATTATGATTGGAGGCTTTGGAAACTGACTAGTACCCCTCATGATTGGTGCACCAGACATGGCCTTCCCTCGAATAAATAACATGAGCTTTTGACTTCTCCCCCCCTCATTTCTTCTTCTTCTCGCCTCATCTGGAGTCGAAGCAGGTGCCGGCACAGGATGGACTGTTTATCCCCCGCTCGCAGGCAATCTTGCCCACGCTGGACCTTCTGTTGACTTAACCATCTTCTCCCTCCACTTGGCCGGAGTGTCATCTATTTTAGGTGCAATTAATTTTATCACAACCATTATTAACATGAAACCCCCTGCCATCTCCCAATATCAAACACCCCTATTTGTGTGATCCGTCCTAATTACCGCAGTACTACTCCTTCTATCCCTGCCCGTTCTTGCCGCCGGCATCACAATACTTCTAACAGACCGAAACCTAAACACAACCTTCTTTGACCCTGCCGGAGGAGGAGACCCCATCCTATACCAACACTnT
>EMRKT004-07|Actinopterygii
CCTTTATCTCGTATTTGGTGCCTGAGCCGGCATAGTCGGAACAGCCCTAAGCCTGCTCATTCGAGCAGAGCTAAGTCAACCTGGTGCACTTCTTGGTGATGATCAAATTTATAATGTGATCGTTACAGCGCACGCTTTCGTAATAATTTTCTTTATAGTAATACCACTAATAATTGGAGGCTTTGGGAACTGACTCATTCCTCTAATGATCGGTGCACCAGATATAGCTTTCCCTCGAATAAATAACATAAGCTTCTGACTTCTTCCTCCATCTTTCCTGCTCCTTTTAGCATCCTCTGGTGTAGAAGCTGGGGCTGGAACAGGCTGAACTGTCTATCCACCTTTAGCCGGAAACCTCGCTCATGCTGGGGCATCTGTTGATCTCACTATTTTTTCTCTTCATCTAGCAGGGATTTCATCAATTCTTGGGGCAATTAATTTTATTACCACAATTATTAATATGAAACCTCCGGCAATTTCACAGTACCAAACACCCCTATTTGTTTGAGCAGTACTAATTACAGCTGTGCTTCTACTATTATCTCTCCCCGTCTTAGCAGCTGGTATCACAATACTTCTAACTGACCGTAATCTTAATACTTCTTTCTTTGACCCTGCTGGAGGAGGTGATCCCATTTTATACCAACACTTA
>EMRKT005-07|Pseudopleuronectes_americanus
CCTCTATCTTGTATTTGGTGCCTGAGCCGGAATAGTGGGGACGGGCCTAAGTCTGCTCATTCGAGCAGAGCTAAGCCAACCCGGGGCTCTCCTGGGAGACGACCAAATTTATAATGTAATCGTCACCGCACACGCCTTTGTAATAATCTTCTTTATAGTAATACCAATTATGATCGGAGGGTTCGGAAACTGACTTATTCCATTAATAATTGGGGCCCCCGATATGGCCTTCCCTCGAATAAATAACATGAGTTTCTGACTCCTACCCCCATCCTTTCTCCTCCTTCTAGCCTCTTCAGGCGTCGAAGCTGGGGCAGGGACAGGATGAACCGTGTATCCCCCACTAGCTGGAAATCTAGCACACGCCGGAGCATCAGTAGACCTCACCATTTTCTCCCTCCACCTTGCCGGAATTTCATCAATTCTAGGGGCAATCAACTTTATTACTACTATCATCAACATGAAACCAACAGCAGTCACTATGTACCAAATCCCACTATTTGTCTGGGCCGTACTAATCACTGCCGTCCTTCTTCTTCTTTCCCTACCCGTCCTGGCCGCTGGCATTACAATGCTACTGACAGACCGCAACCTAAACACAACCTTCTTTGACCCTGCCGGAGGGGGTGACCCCATCCTCTACCAACACCTA
>EMRKT006-07|Limanda
CCTCTATCTCGTATTTGGTGCCTGAGCCGGAATAGTGGGGACAGGTCTAAGTCTGCTCATTCGGGCAGAACTCAGCCAACCTGGGGCTCTCCTGGGAGACGATCAAATTTATAACGTGATCGTTACCGCACACGCCTTTGTAATAATCTTCTTTATAGTAATACCAATTATGATCGGAGGGTTCGGAAACTGACTTATCCCACTAATGATCGGGGCCCCTGATATGGCGTTCCCTCGAATGAACAACATGAGTTTCTGACTTCTGCCTCCATCCTTTCTTCTCCTCCTAGCCTCTTCAGGCGTAGAAGCCGGGGCTGGAACTGGGTGAACTGTGTATCCTCCGTTAGCTGGAAATCTAGCACACGCTGGAGCATCCGTAGACCTAACAATCTTTTCTCTTCACCTTGCCGGGATTTCATCAATCCTGGGGGCAATCAACTTTATTACCACAATCATCAACATGAAACCTACAGCAGTAACTATGTACCAAATTCCACTATTCGTGTGAGCCGTACTAATTACAGCCGTTCTTCTCCTCCTCTCCCTTCCGGTCTTAGCCGCTGGCATCACAATGCTACTGACAGACCGCAACCTAAACACAACTTTCTTTGACCCTGCCGGAGGGGGTGATCCCATCCTCTATCAACACCTA
>EMRKT007-07|Actinopterygii
CCTTTATCTCGTATTTGGTGCCTGAGCCGGCATAGTCGGAACAGCCCTAAGCCTGCTCATTCGAGCAGAGCTAAGTCAACCTGGTGCACTTCTTGGTGATGATCAAATTTATAATGTGATCGTTACAGCGCACGCTTTCGTAATAATTTTCTTTATAGTAATACCACTAATAATTGGAGGCTTTGGGAACTGACTCATTCCTCTAATGATCGGTGCACCAGATATAGCTTTCCCTCGAATAAATAACATAAGCTTCTGACTTCTTCCTCCATCTTTCCTGCTCCTTTTAGCATCCTCTGGTGTAGAAGCTGGGGCTGGAACAGGCTGAACTGTCTATCCACCTTTAGCCGGAAACCTCGCTCATGCTGGGGCATCTGTTGATCTCACTATTTTCTCTCTTCATCTAGCAGGGATTTCATCAATTCTTGGGGCAATTAATTTTATTACCACAATTATTAATATGAAACCTCCGGCAATTTCACAGTACCAAACACCCCTATTTGTTTGAGCAGTACTAATTACAGCTGTGCTTCTACTATTATCTCTCCCCGTCTTAGCAGCTGGTATCACAATACTTCTAACTGACCGTAATCTTAATACTTCTTTCTTTGACCCTGCYGGAGGAGGTGTCCCCATTTTATACCAACACTTA
>EMRKT008-07|Pristipomoides
CCTCTATCTAGTATTTGGTGCTTGAGCCGGAATAGTAGGTACAGCTCTTAGCCTGCTCATCCGGGCAGAACTAAGCCAACCAGGCGCACTTCTTGGGGACGACCAAATTTATAATGTAATCGTCACAGCACACGCATTCGTAATGATTTTCTTTATAGTAATACCAATTATGATTGGAGGCTTTGGGAATTGACTAATTCCACTAATGATTGGAGCCCCTGATATGGCATTCCCCCGAATAAATAATATGAGCTTTTGACTATTACCCCCTTCTTTCATTCTCCTCCTTGCCTCTTCTGGAGTAGAAGCCGGGGCTGGAACTGGGTGAACGGTTTACCCTCCCCTAGCTGGCAACTTAGCACATGCAGGGGCCTCCGTTGACCTTACCATCTTTTCTCTTCACCTAGCGGGTGTTTCCTCAATCCTCGGGGCAATTAATTTCATTACAACTATTGTTAACATGAAACCCCCTGCTATTTCCCAGTACCAAACGCCCCTATTTGTATGAGCTGTTCTAATTACTGCTGTACTTCTTCTCCTCTCACTCCCAGTTCTTGCTGCCGGTATTACTATGCTTCTCACAGACCGAAACTTAAATACCACTTTCTTCGACCCAGCAGGAGGAGGTGACCCGATTCTTTACCAACACCTC
>EMRKT009-07|Reinhardtius_hippoglossoides
CCTCTATCTCGTATTTGGTGCCTGAGCCGGTATAGTGGGAACAGGCCTAAGTCTGCTTATTCGGGCAGAACTAAGCCAACCTGGGGCTCTCCTTGGAGACGACCAAATTTATAACGTAATCGTCACCGCACACGCCTTTGTAATAATCTTTTTTATAGTAATACCCATTATGATCGGGGGTTTCGGAAACTGGCTTATTCCACTAATAATTGGAGCCCCAGATATGGCTTTCCCTCGAATAAATAACATGAGTTTCTGACTTCTTCCCCCATCCTTTCTTCTCCTCTTAGCCTCTTCAGGTGTTGAAGCTGGGGCAGGTACGGGGTGAACCGTTTATCCACCACTAGCTGGTAATCTGGCCCACGCCGGAGCATCCGTTGACCTAACAATCTTCTCACTTCACCTTGCAGGGATTTCGTCAATTCTGGGGGCAATTAACTTTATTACTACCATCATCAACATGAAACCCACAACAGTTACTATGTACCAAATCCCATTATTTGTTTGAGCCGTTCTAATTACCGCCGTACTTCTTCTTCTGTCCCTTCCCGTCTTAGCCGCAGGGATTACAATGCTACTAACAGACCGCAACCTCAACACAACCTTTTTTGACCCCGCCGGAGGTGGTGACCCCATCCTCTATCAACACCTA
>EMRKT010-07|Lophius
CCTTTATTTAATCTTTGGTGCCTGAGCCGGAATAGTAGGCACCGCCCTAAGCTTGCTCATTCGGGCTGAACTGAGCCAACCCGGCGCCCTCTTAGGGGATGACCAAATCTACAACGTTATTGTTACCGCTCACGCCTTTGTAATAATTTTCTTTATGGTTATACCAATTATGATTGGAGGGTTTGGCAACTGACTTATCCCCTTAATGATTGGGGCCCCGGACATAGCCTTCCCCCGAATAAACAACATAAGCTTCTGGCTACTTCCCCCTTCTTTCCTCCTGCTACTTGCATCTTCCGGGGTTGAAGCCGGAGCAGGCACTGGATGAACCGTCTACCCCCCGTTGGCAGGGAACCTTGCACATGCAGGAGCCTCTGTTGACCTAACTATTTTTTCCCTCCACCTAGCAGGAATTTCTTCAATCCTAGGAGCAATCAACTTCATCACAACAATTATTAACATAAAGCCCCCCACAATCTCCCAGTACCAGACACCTTTATTCGTTTGAGCTGTTTTAATCACAGCAGTTCTTTTACTTCTATCCCTACCCGTGCTTGCCGCAGGCATTACCATGCTCTTAACAGACCGAAACTTAAACACCACCTTCTTCGACCCCACAGGAGGAGGGGACCCCATCCTATACCAACACTTG
>EMRKT012-07|Pseudopleuronectes_americanus
CCTCTATCTTGTATTTGGTGCCTGAGCCGGAATAGTGGGGACGGGCCTAAGTCTGCTCATTCGAGCAGAGCTAAGCCAACCCGGGGCTCTCCTGGGAGACGACCAAATTTATAATGTAATCGTCACCGCACACGCCTTTGTAATAATCTTCTTTATAGTAATACCAATTATGATCGGAGGGTTCGGAAACTGACTTATTCCATTAATAATTGGGGCCCCCGATATGGCCTTCCCTCGAATAAATAACATGAGTTTCTGACTCCTACCCCCATCCTTTCTCCTCCTTCTAGCCTCTTCAGGCGTCGAAGCTGGGGCAGGGACAGGATGAACCGTGTATCCCCCACTAGCTGGAAATCTAGCACACGCCGGAGCATCAGTAGACCTCACCATTTTCTCCCTCCACCTTGCCGGAATTTCATCAATTCTAGGGGCAATCAACTTTATTACTACTATCATCAACATGAAACCAACAGCAGTCACTATGTACCAAATCCCACTATTTGTCTGGGCCGTACTAATCACTGCCGTCCTTCTTCTTCTTTCCCTACCCGTCCTGGCCGCTGGCATTACAATGCTACTGACAGACCGCAACCTAAACACAACCTTCTTTGACCCTGCCGGAGGGGGTGACCCCATCCTCTACCAACACCTA
>EMRKT013-07|Elagatis_bipinnulata
CCTCTATCTGGTATTCGGTGCCTGAGCCGGCATGGTCGGTACAGCTTTAAGTTTACTCATCCGAGCAGAACTTAGTCAACCCGGTGCTCTTCTGGGAGACGATCAAATTTATAACGTAATCGTTACAGCGCACGCGTTTGTAATAATTTTCTTTATAGTAATGCCAATTATGATTGGAGGGTTTGGGAACTGACTCATCCCCTTAATGATCGGGGCTCCCGATATAGCATTCCCCCGAATAAACAACATGAGCTTCTGACTCCTTCCCCCTTCATTCCTCCTACTTCTGGCCTCTTCAGGTGTTGAAGCCGGGGCTGGGACGGGTTGGACAGTCTACCCGCCCCTAGCCGGCAACCTTGCTCACGCGGGAGCATCCGTAGACTTAACAATTTTCTCCCTTCATTTAGCTGGGATCTCCTCAATTCTGGGGGCTATTAACTTTATCACAACCATCATCAACATAAAACCCCATGCCGTCTCTATGTACCAAATTCCTCTATTCGTTTGAGCTGTCCTGATTACGGCCGTGCTCCTGCTCCTGTCACTCCCAGTTTTAGCCGCCGGCATTACAATGCTTCTGACAGACCGAAACTTAAATACTGCCTTCTTTGACCCAGCCGGAGGAGGGGACCCCATCCTATACCAACACCTA
>EMRKT014-07|Morone
CCTATATCTAGTGTTTGGCGCTTGAGCTGGTATAGTGGGCACTGCTCTAAGTCTTCTTATTCGAGCAGAGCTAAGCCAACCGGGCGCCCTCCTTGGGGATGACCAAATCTACAACGTAATCGTTACCGCACATGCATTTGTAATGATCTTTTTTATAGTAATACCAATCATGATCGGAGGATTCGGAAACTGACTTATTCCACTAATAATTGGAGCACCTGATATAGCATTCCCCCGAATGAACAACATAAGTTTTTGACTACTTCCCCCATCCTTCCTTCTCCTCTTGGCTTCTTCAGGCGTCGAAGCCGGGGCTGGGACTGGCTGAACCGTCTATCCCCCCCTTGCAAGCAACCTTGCACACGCAGGTGCATCTGTAGACTTAACAATTTTTTCTCTCCACCTGGCTGGGATCTCCTCAATTCTGGGGGCCATTAATTTCATCACAACTATTATTAACATGAAGCCTCCCGCTATTTCCCAGTACCAAACCCCCTTATTTGTCTGAGCTGTTCTAATTACAGCCGTCCTCTTACTTCTCTCTCTGCCAGTCCTCGCAGCCGGAATTACAATACTACTTACAGACCGAAATCTAAACACCACCTTCTTTGACCCTGCCGGGGGAGGGGACCCCATCCTCTACCAACACCTC
>EMRKT015-07|Scomber_scombrus
CCTCTACCTAGTATTTGGTGCATGATCTGGAATAGTTGGCACGGCCTTAAGCTTGCTTATCCGAGCCGAACTAAGCCAACCAGGGTCCCTTCTCGGCGACGACCAAGTTTATAACGTAATTGTTACGGCCCATGCCTTCATTATAATCTTCTTTTTAGTAATACCAGTCATGATTGGAGGGTTCGGAAACTGACTTATCCCCCTAATGATCGGAGCCCCCGATATAGCGTTCCCCCGAATGAATAACATAAGCTTCTGACTTCTTCCCCCTTCTCTCCTACTACTCCTGTCCTCTTCGGCAGTTGAAGCTGGAGCCGGAACTGGCTGAACAGTCTACCCCCCACTAGCTGGTAACCTAGCGCATGCCGGGGCATCAGTTGACCTAACCATCTTCTCCCTTCACCTAGCAGGTGTTTCCTCAATTCTTGGGGCCATTAACTTCATCACAACAATTATTAATATGAAACCTGCAGGTATCTCTCAATACCAAACCCCTCTGTTCGTCTGAGCAGTCCTAATTACAGCTGTTCTTCTACTCCTATCTCTGCCAGTCCTTGCTGCCGGCATTACAATGCTTCTAACTGATCGAAATCTTAATACCACTTTCTTTGACCCCGGAGGAGGAGGAGATCCTATTCTTTACCAACATCTA
>EMRKT016-07|Mallotus_villosus
CCTATATCTGATCTTTGGGGCCTGGGCAGGAATAGTAGGGACGGCTTTAAGCCTCCTTATCCGAGCCGAGCTGAGCCAACCTGGCGCTCTTCTGGGnGACGACCAGATTTACAATGTTATCGTCACCGCACACGCTTTTGTTATAATCTTTTTTATAGTTATACCTATCATGATCGGAGGGTTCGGCAACTGGCTAATCCCTCTTATGATTGGGGCCCCAGACATGGCATTCCCACGCATAAATAACATGAGTTTCTGACTTTTACCTCCCTCCTTCCTTCTCCTCTTAGCCTCCTCCGGGGTAGAAGCAGGAGCCGGTACCGGCTGAACAGTTTACCCACCACTTGCTGGCAATCTCGCTCACGCGGGGGCTTCCGTAGATTTAACCATCTTCTCCCTTCACCTTGCGGGTATCTCnTCTATTCTAGGnGCCATTAATTTTATTACAACTATTATTAACATGAAACCTCCTGCTATTTCTCAGTACCAAACTCCTTTATTTGTTTGGGCTGTGCTAATTACAGCCGTTCTTCTTCTACTGTCCCTTCCCGTCTTAGCCGCTGGGATTACAATGCTTCTGACAGACCGAAATCTAAACACCACTTTCTTTGACCCTGCTGGGGGAGGnGATCCTATTCTATATCAGCATTTA
>EMRKT018-07|Lophius
CCTTTATTTAATCTTTGGTGCCTGAGCCGGAATAGTAGGCACCGCCCTAAGCTTGCTCATTCGGGCTGAACTGAGCCAACCCGGCGCCCTCTTAGGGGATGACCAAATCTACAACGTTATTGTTACCGCTCACGCCTTTGTAATAATTTTCTTTATGGTTATACCAATTATGATTGGAGGGTTTGGCAACTGACTTATCCCCTTAATGATTGGGGCCCCGGACATAGCCTTCCCCCGAATAAACAACATAAGCTTCTGGCTACTTCCCCCTTCTTTCCTCCTGCTACTTGCATCTTCCGGGGTTGAAGCCGGAGCAGGCACTGGATGAACCGTCTACCCCCCGTTGGCAGGGAACCTTGCACATGCAGGAGCCTCTGTTGACCTAACTATTTTTTCCCTCCACCTAGCAGGAATTTCTTCAATCCTAGGAGCAATCAACTTCATCACAACAATTATTAACATAAAGCCCCCCACAATCTCCCAGTACCAGACACCTTTATTCGTTTGAGCTGTTTTAATCACAGCAGTTCTTTTACTTCTATCCCTACCCGTGCTTGCCGCAGGCATTACCATGCTCTTAACAGACCGAAACTTAAACACCACCTTCTTCGACCCCACAGGAGGAGGGGACCCCATCCTATACCAACACTTG
>EMRKT019-07|Thunnus
CCTTTATCTAGTATTCGGTGCATGAGCTGGAATAGTTGGCACGGCCTTAAGCTTGCTCATCCGAGCTGAACTAAGCCAACCAGGTGCCCTTCTTGGGGACGACCAGATCTACAATGTAATCGTTACGGCCCATGCCTTCGTAATGATTTTCTTTATAGTAATACCAATTATGATTGGAGGATTTGGAAACTGACTTATTCCTCTAATGATCGGAGCCCCCGACATGGCATTCCCACGAATGAACAACATGAGCTTCTGACTCCTTCCCCCCTCTTTCCTTCTGCTCCTAGCTTCTTCAGGAGTTGAGGCTGGAGCCGGAACCGGTTGAACAGTCTACCCTCCCCTTGCCGGCAACCTGGCCCACGCAGGGGCATCAGTTGACCTAACTATTTTCTCACTTCACTTAGCAGGGGTTTCCTCAATTCTTGGGGCAATTAACTTCATCACAACAATTATCAATATGAAACCTGCAGCTATTTCTCAGTATCAAACACCACTGTTTGTATGAGCTGTACTAATTACAGCTGTTCTTCTCCTACTTTCCCTTCCAGTCCTTGCCGCTGGTATTACAATGCTCCTTACAGACCGAAACCTAAATACAACCTTCTTCGACCCTGCAGGAGGGGGAGACCCAATCCTTTACCAACACCTA
>EMRKT020-07|Dissostichus_eleginoides
TCTCTACTTAATCTTCGGCGCTTGAGCCGGAATAGTAGGCACAGCCCTTAGCCTGCTCATCCGGGCAGAACTCAGCCAACCTGGCGCCCTATTGGGAGACGACCAAATTTATAACGTGATTGTTACCGCTCACGCCTTCGTAATAATCTTTTTTATGGTCATACCGATTATAATTGGAGGCTTCGGAAACTGACTCATCCCCCTCATGATCGGAGCCCCCGACATGGCTTTCCCCCGAATAAATAATATGAGTTTCTGGCTCCTCCCTCCCTCCTTCCTACTATTACTAGCTTCTTCAGGTGTAGAAGCCGGGGCGGGAACCGGCTGGACCGTCTATCCCCCCCTCTCTGGAAACTTAGCCCACGCAGGTGCATCCGTTGACCTAACTATTTTTTCTCTGCATTTAGCAGGCATTTCTTCCATCTTAGGTGCAATTAATTTTATCACAACAATTATTAACATGAAACCCCCTGCCATCTCTCAATACCAAACCCCTCTGTTCGTATGGGCCGTCCTAATTACTGCCGTTCTTCTACTTCTTTCACTTCCTGTGCTAGCTGCCGGAATTACCATGCTTCTCACGGACCGAAACCTCAACACCACCTTCTTTGACCCTGCAGGAGGGGGAGACCCTATTCTTTACCAACATCTT
>EMRKT021-07|Mullidae
CCTTTACCTAGTCTTCGGTGCTTGGGCCGGTATGGTAGGAACTGCTTTAAGCCTTCTTATTCGTGCCGAGCTCAGCCAACCAGGCGCTCTTTTAGGAGACGACCAAATTTATAACGTAATTGTTACAGCACATGCCTTTGTAATAATTTTCTTTATGGTAATGCCAATCATGATCGGCGGGTTCGGAAACTGACTCATCCCACTAATGATTGGTGCGCCAGATATGGCTTTCCCTCGAATGAACAATATGAGCTTTTGACTCCTTCCTCCATCTTTCCTCCTACTACTTGCCTCTTCAGGCGTTGAAGCAGGGGCAGGAACTGGTTGAACAGTATATCCCCCACTAGCCAGCAACTTAGCACACGCCGGTGCCTCAGTTGATTTAACCATCTTCTCGCTGCATCTGGCAGGTATCTCTTCTATTCTAGGAGCAATTAATTTCATTACCACAATTATTAATATGAAACCCCCTGCTATCTCGCAGTATCAAACCCCTCTATTTGTGTGGGCCGTACTAATCACAGCCGTCCTACTCCTGCTCTCACTCCCAGTTCTTGCCGCCGGCATTACAATGCTACTCACAGATCGTAATCTAAATACGACCTTCTTCGACCCAGCGGGAGGGGGAGATCCTATCCTTTACCAACACCTA
>EMRKT022-07|Morone_saxatilis
CCTATATCTAGTATTTGGCGCTTGAGCTGGTATAGTGGGCACTGCTTTAAGCCTCCTTATTCGAGCAGAGCTAAGCCAACCGGGCGCCCTCCTTGGGGATGACCAGATCTACAATGTAATCGTTACCGCACATGCATTTGTAATGATTTTTTTTATAGTAATGCCAATTATGATTGGAGGGTTTGGGAATTGACTAATTCCTCTAATGATCGGGGCGCCAGATATGGCATTTCCCCGAATGAACAACATAAGTTTTTGACTGCTTCCCCCATCCTTCCTCCTCCTTCTAGCTTCTTCAGGTGTCGAAGCCGGGGCTGGAACTGGCTGAACCGTTTACCCCCCTCTTGCAAGCAACCTTGCACATGCAGGAGCATCTGTAGACCTAACAATTTTCTCCCTCCACCTAGCCGGGATCTCCTCGATTTTAGGAGCCATTAATTTCATCACAACTATTATTAACATGAAGCCTCCTGCCATCTCCCAATATCAGACCCCTTTATTTGTCTGAGCAGTTCTAATTACAGCCGTCCTTTTGCTTCTTTCTCTCCCAGTCCTTGCAGCCGGAATTACTATGTTACTCACAGACCGAAATCTAAACACTACCTTCTTCGACCCTGCGGGAGGAGGGGACCCCATCCTCTACCAACACCTT
>EMRKT023-07|Scomber_scombrus
CCTCTACCTAGTATTTGGTGCATGATCTGGAATAGTTGGCACGGCCTTAAGCTTGCTTATCCGAGCTGAACTGAGCCAACCAGGGTCCCTTCTCGGCGACGACCAAGTTTATAACGTAATTGTTACGGCCCATGCCTTCATTATAATCTTCTTTTTAGTAATACCAGTCATGATTGGAGGGTTCGGAAACTGACTGATCCCCCTAATGATCGGAGCCCCCGATATAGCATTCCCCCGAATGAATAACATAAGCTTCTGACTTCTTCCCCCTTCTCTCCTACTACTCCTGTCTTCTTCGGCAGTTGAAGCTGGAGCCGGAACTGGCTGAACAGTCTACCCCCCACTAGCTGGTAACCTAGCGCATGCCGGGGCATCAGTTGACCTAACCATCTTCTCCCTTCACCTAGCAGGTGTTTCCTCAATTCTTGGGGCCATTAACTTCATCACAACAATTATTAATATGAAACCTGCAGGTATCTCTCAATACCAAACCCCTCTGTTCGTCTGAGCAGTCCTAATTACAGCTGTTCTTCTACTCCTATCTCTGCCAGTCCTTGCTGCCGGCATTACAATGCTTCTAACTGATCGAAATCTTAATACCACTTTCTTTGACCCCGGAGGAGGAGGAGATCCTATTCTTTACCAACATCTA
>EMRKT024-07|Paralichthys_dentatus
CCTCTATCTCATATTTGGTGCCTGAGCCGGAATAGTGGGAACAGCCCTGAGTTTACTCATTCGGGCAGAACTTAGCCAACCCGGCGCCCTGCTAGGGGACGACCAGATTTATAACGTAATCGTTACTGCACACGCCTTTGTAATAATCTTTTTTATGGTAATACCAATTATAATCGGAGGGTTTGGGAACTGGCTTATTCCCCTCATAATTGGTGCCCCAGATATAGCATTTCCTCGAATAAACAATATAAGCTTTTGACTATTACCTCCTTCATTCCTTCTTCTTTTAGCTTCCTCGGGTGTTGAAGCTGGTGCCGGTACCGGATGAACTGTCTACCCTCCTTTAGCCAGCAACCTGGCTCATGCCGGAGCCTCGGTAGATCTAACTATCTTTTCACTTCACCTTGCCGGTATCTCGTCAATTCTAGGAGCTATCAACTTCATTACTACCATCATTAATATAAAACCAACGACTATGACTATATACCAAATACCCTTATTTATTTGGGCCGTACTGATTACAGCTGTCCTCTTACTCCTCTCTCTGCCAGTCCTAGCCGCTGGCATTACAATACTGCTGACGGACCGGAACCTGAATACAACCTTCTTTGACCCTGCAGGAGGGGGCGACCCAATTCTCTACCAACACCTA
>EMRKT025-07|Actinopterygii
nnnnnnnnnnnnnnnnnnnnnnnnnnnnnnnnnnnnnnnnnnnnnnnnnnnnnnnnnnnnnnnnnnnnnnnnnnnnnnnnnnnnnnnnnnnnnAGGCGACGACCAGATTTATAATGTAATTGTTACAGCACACGCATTTGTAATAATTTTCTTTATAGTAATGCCAATTATGATTGGGGGCTTTGGAAACTGATTAATTCCACTTATAATTGGTGCCCCTGATATGGCCTTCCCCCGAATGAACAACATAAGCTTCTGACTACTCCCCCCATCTTTCCTTCTTCTACTCGCTTCCTCnGGGGTnGAAGCCGGGGCTGGCACTGGGTGAACAGTTTATCCACCAnTGGCGGGnAATCTnGCCCATGCAGGAGCATCAGTCGACCTAACCATCTTTTCTCTTCACTTAGCGGGTATTTCATCAATTCTAGnTGCAATTAACTTTATTACTACCATnATnAATATGAAACCCCCTGCTATTTCCCAGTATCAAACCCCCTTATTCGTTTGGGCCGTTCTTATTACCGCTGTCCTTCTTCTTTTATCCCTGCCAGTTCTTGCTGCAGGnATTACAATGCTCCTAACCGATCGnAATCTAAACACTACCTTCTTTGACCCAGCnGGAGGAGGAGACCCAATTCTTTATCAACACTTG
>EMRKT026-07|Reinhardtius_hippoglossoides
CCTnTATCTCGTATTTGGTGCCTGAGCCGGTATAGTGGGAACAGGCCTAAGTCTGCTTATTCGGGCAGAACTAAGCCAACCTGGGGCTCTCCTTGGAGACGACCAAATTTATAACGTAATCGTCACCGCACACGCCTTTGTAATAATCTTTTTTATAGTAATACCCATTATGATCGGGGGTTTCGGAAACTGGCTTATTCCACTAATAATTGGAGCCCCAGATATGGCTTTCCCTCGAATAAATAACATGAGTTTCTGACTTCTTCCCCCATCCTTTCTTCTCCTCTTAGCCTCTTCAGGTGTTGAAGCTGGGGCAGGTACGGGGTGAACCGTTTATCCACCACTAGCTGGTAATCTGGCCCACGCCGGAGCATCCGTTGACCTAACAATCTTCTCACTTCACCTTGCAGGGATTTCGTCAATTCTGGGGGCAATTAACTTTATTACTACCATCATCAACATGAAACCCACAACAGTTACTATGTACCAAATCCCATTATTTGTTTGAGCCGTTCTAATTACCGCCGTACTTCTTCTTCTGTCCCTTCCCGTCTTAGCCGCAGGGATTACAATGCTACTAACAGACCGCAACCTCAACACAACCTTTTTTGACCCCGCCGGAGGTGGTGACCCCATCCTCTATCAACACCTA
>EMRKT027-07|Pristipomoides
CCTCTATCTAGTATTTGGTGCTTGAGCCGGAATAGTAGGTACAGCTCTTAGCCTGCTCATCCGGGCAGAACTAAGCCAACCAGGCGCACTTCTTGGGGACGACCAAATTTATAATGTAATCGTCACAGCACACGCATTCGTAATGATTTTCTTTATAGTAATACCAATTATGATTGGAGGCTTTGGGAATTGACTAATTCCACTAATGATTGGAGCCCCTGATATGGCATTCCCCCGAATAAATAATATGAGCTTTTGACTATTACCCCCTTCTTTCATTCTCCTCCTTGCCTCTTCTGGAGTAGAAGCCGGGGCTGGAACTGGGTGAACGGTTTACCCTCCCCTAGCTGGCAACTTAGCACATGCAGGGGCCTCCGTTGACCTTACCATCTTTTCTCTTCACCTAGCGGGTGTTTCCTCAATCCTCGGGGCAATTAATTTCATTACAACTATTGTTAACATGAAACCCCCTGCTATTTCCCAGTACCAAACGCCCCTATTTGTATGAGCTGTTCTAATTACTGCTGTACTTCTTCTCCTCTCACTTCCAGTTCTTGCTGCCGGTATTACTATGCTTCTCACAGACCGAAACTTAAATACCACTTTCTTCGACCCAGCAGGAGGAGGGGACCCGATTCTTTACCAACACCTC
>EMRKT028-07|Lepidopsetta_polyxystra
CCTCTATCTCGTATTTGGTGCCTGAGCCGGAATAGTGGGGACAGGCTTAAGTCTGCTCATTCGGGCAGAGCTAAGCCAACCTGGGGCTCTCCTCGGAGACGACCAAATTTATAACGTAATCGTCACCGCACACGCCTTTGTAATAATCTTCTTTATAGTAATGCCAATTATGATCGGAGGGTTCGGAAACTGACTTATTCCATTAATAATTGGGGCCCCCGATATGGCCTTCCCTCGAATAAATAACATGAGTTTCTGACTTCTACCCCCGTCTTTTCTCCTTCTTCTAGCCTCTTCAGGCGTTGAAGCTGGGGCAGGAACAGGATGAACCGTGTATCCCCCATTAGCTGGGAATCTAGCACACGCCGGAGCATCCGTAGACCTCACAATCTTCTCTCTTCACCTTGCCGGAATTTCATCAATTCTAGGGGCAATCAACTTTATTACTACCATCATCAACATGAAGCCGACAGCAGTCACTATGTACCAAATTCCATTATTTGTCTGGGCCGTACTAATCACCGCCGTCCTCCTTCTCCTTTCTCTGCCCGTCTTAGCCGCTGGCATTACAATGCTACTGACAGACCGCAATCTAAACACAACCTTCTTTGACCCTGCCGGAGGAGGTGACCCCATCCTCTATCAACACCTA
>EMRKT029-07|Salmo_salar
CCTCTATTTAGTATTTGGTGCCTGAGCCGGAATAGTCGGCACCGCCCTAAGTCTCTTSATTCGAGCAGAACTCAGCCAGCCTGGCGCCCTTCTGGGAGATGACCAAATTTATAACGTAATTGTTACRGCCCATGCCTTCGTCATAATTTTCTTTATAGTCATACCGATTATGATCGGCGGCTTTGGAAACTGATTAATTCCTCTTATAATCGGGGCCCCCGACATAGCATTCCCCCGAATGAATAACATAAGTTTTTGACTTCTCCCTCCCTCCTTTCTTCTCCTCCTGGCCTCATCTGGAGTTGAAGCCGGCGCTGGCACCGGATGAACAGTCTACCCCCCTCTAGCAGGYAATCTTGCCCACGCAGGAGCTTCCGTTGACTTAACTATTTTTTCCCTCCATTTGGCTGGTATTTCTTCAATTCTKGGGGCCATTAATTTTATTACAACCATTATTAATATAAAACCCCCAGCTATCTCTCAGTATCAAACCCCACTTTTTGTTTGAGCTGTATTAGTCACTGCCGTCCTTTTGTTACTCTCCCTCCCTGTTCTAGCAGCAGGCATTACCATACTACTTACAGACCGAAATCTAAATACCACTTTCTTTGACCCGGCAGGCGGAGGAGACCCAATCTTGTACCAACATCTC
>EMRKT030-07|Merluccius
CCTCTATCTCGTATTTGGTGCTTGAGCCGGCATAGTCGGAACAGCCCTAAGCCTGCTCATCCGAGCAGAACTTAGTCAACCAGGCGCACTCCTGGGCGACGATCAAATTTATAACGTAATCGTCACGGCACACGCCTTCGTAATAATTTTCTTTATAGTAATACCGTTAATAATTGGGGGCTTTGGAAACTGACTCGTCCCCCTAATGATCGGAGCCCCCGACATAGCCTTCCCCCGAATAAATAACATAAGCTTCTGACTTCTCCCTCCATCTTTCCTGCTCCTTCTAGCATCTTCCGGAGTAGAAGCCGGGGCCGGGACAGGTTGAACAGTATATCCCCCTCTCGCAAGCAATCTTGCCCACGCTGGCGCCAGCGTGGACCTCACTATTTTCTCACTTCACTTAGCAGGCGTTTCCTCAATTCTGGGAGCAATTAATTTTATTACTACTATTATCAATATGAAGCCCCCTGCAATCTCACAATACCAGACACCCCTCTTTGTTTGATCCGTACTTATTACAGCTGTTCTTCTCCTACTCTCCCTGCCCGTCTTAGCCGCCGGCATCACAATACTACTAACTGACCGAAACCTCAACACCTCCTTCTTTGACCCCGCCGGAGGGGGAGACCCCATCCTATACCAGCACTTA
>EMRKT031-07|Pangasiidae
CCTCTACCTAGTATTTGGTGCCTGAGCAGGAATAGTTGGTACGGCCCTCAGCCTCCTAATTCGGGCAGAGCTAGCCCAACCCGGCGCCCTTCTAGGCGACGACCAAATTTATAATGTTATTGTCACTGCCCATGCCTTCGTAATAATTTTCTTTATAGTAATACCAATTATAATTGGAGGCTTTGGAAACTGACTTGTCCCCTTAATAATTGGAGCGCCTGATATGGCATTCCCTCGAATAAATAATATGAGTTTTTGATTACTTCCGCCTTCCTTCCTACTATTGCTTGCCTCCTCTGGAGTAGAAGCAGGGGCAGGAACAGGATGAACTGTATATCCACCCCTTGCTGGAAACCTCGCACATGCCGGGGCTTCTGTAGATTTAACTATTTTCTCCCTTCATCTTGCAGGGGTATCATCCATTCTAGGAGCCATTAATTTTATTACAACCATTATTAACATAAAACCACCAGCAATTTCACAATATCAAACACCTTTATTTGTATGGGCCGTCTTAATTACAGCTGTTCTTCTATTATTATCTCTACCAGTACTGGCTGCCGGCATTACTATACTCCTAACAGATCGAAACCTAAATACTACATTCTTTGATCCTGCAGGCGGAGGAGATCCTATTTTATATCAACATCTT
>EMRKT032-07|Sebastes
CCTTTATCTAGTATTTGGTGCCTGAGCCGGTATAGTAGGCACAGCCCTCAGCCTACTCATTCGAGCAGAACTAAGCCAACCGGGCGCTCTCCTTGGAGACGACCAAATTTATAATGTAATCGTTACAGCACATGCCTTCGTAATGATTTTCTTTATAGTAATGCCAATTATAATTGGAGGTTTTGGAAACTGATTAATTCCGCTAATGATTGGAGCCCCAGATATAGCATTTCCTCGTATAAATAACATAAGTTTCTGACTTCTACCCCCTTCTTTCCTACTACTACTTGCCTCTTCTGGAGTAGAAGCGGGGGCCGGAACCGGGTGAACAGTGTACCCGCCCCTGGCTGGTAATTTAGCCCACGCAGGAGCATCAGTCGACCTGACAATCTTTTCACTTCACCTAGCAGGTATTTCCTCAATCCTCGGGGCAATCAATTTTATTACCACAATTATTAATATGAAGCCACCAGCCATCTCTCAATACCAGACACCCCTGTTTGTGTGAGCCGTCCTAATTACCGCTGTTCTTCTCCTCCTATCTCTGCCAGTTCTTGCTGCCGGCATCACAATACTCCTTACGGACCGAAATCTTAATACCACCTTCTTTGACCCGGCAGGAGGAGGGGACCCAATCCTTTACCAGCACTTA
>EMRKT033-07|Xiphias_gladius
CCTCTATCTAGTATTTGGTGCTTGAGCCGGTATAGTAGGCACAGCCCTAAGTCTACTAATCCGAGCAGAACTCAGCCAACCTGGCGCCCTACTAGGGGATGACCAGATTTACAACGTAATCGTTACAGCTCACGCCTTTGTAATGATCTTCTTTATAGTAATGCCAATCATGATTGGAGGGTTCGGAAATTGACTAATTCCCCTAATGATTGGAGCCCCCGATATAGCATTCCCTCGAATGAATAACATAAGCTTCTGACTCCTCCCTCCATCATTCCTTCTCCTCCTTGCTTCTTCTGGAGTTGAAGCTGGCGCTGGAACCGGGTGAACTGTCTACCCTCCTCTAGCAGGTAACCTAGCCCACGCAGGTGCATCTGTTGACCTTACCATCTTCTCCCTTCACCTAGCTGGGATCTCCTCTATTCTGGGGGCAATCAACTTCATCACAACTATTATCAATATAAAACCAGCTGCCGTTTCTATGTACCAGATTCCTCTGTTCGTGTGAGCCGTACTAATTACAGCTGTCCTCCTTCTCCTCTCCCTTCCCGTTCTAGCTGCCGGAATTACCATGCTCTTAACAGACCGTAATTTAAACACCGCCTTCTTTGACCCTGCAGGAGGTGGGGATCCCATCCTCTACCAACACCTG
>EMRKT034-07|Hippoglossoides
CCTCTATCTCGTATTTGGTGCCTGAGCCGGAATAGTGGGGACAGGCCTAAGTCTGCTCATTCGAGCAGAACTCAGCCAACCTGGGGCTCTCCTGGGAGACGATCAAATTTATAACGTGATCGTTACCGCACACGCCTTTGTAATAATCTTCTTTATAGTAATACCAATTATGATCGGAGGGTTCGGAAACTGACTTATCCCGCTAATGATCGGAGCCCCCGATATGGCTTTCCCTCGGATAAATAACATGAGCTTCTGACTTCTACCCCCATCGTTTCTTCTCCTCCTAGCCTCTTCAGGTGTAGAAGCCGGGGCTGGGACAGGATGAACCGTATATCCTCCCCTGGCTGGAAATCTGGCACACGCCGGAGCGTCCGTAGACCTCACAATCTTCTCTCTTCACCTTGCCGGAATTTCATCAATCCTGGGAGCAATCAACTTTATTACCACCATCATCAACATGAAACCTACAGCGGTCACTATATACCAAATCCCACTATTTGTGTGAGCCGTACTAATCACGGCCGTTCTTCTCCTCCTTTCCCTTCCAGTCTTAGCGGCTGGCATCACAATGCTATTAACAGACCGCAACCTAAACACAACTTTCTTTGACCCTGCCGGAGGGGGTGATCCCATCCTCTATCAACACCTA
>EMRKT035-07|Gadidae
CCTTTATCTCGTATTTGGTGCCTGAGCCGGCATAGTCGGAACAGCCCTAAGCCTGCTCATTCGAGCAGAGCTAAGTCAACCTGGTGCACTTCTTGGTGATGATCAAATTTATAATGTGATCGTTACAGCGCACGCTTTCGTAATAATTTTCTTTATAGTAATACCACTAATAATTGGAGGCTTTGGAAACTGACTCATTCCTCTAATGATCGGTGCCCCAGATATAGCTTTCCCTCGAATAAATAACATAAGCTTCTGACTTCTTCCCCCATCTTTCCTGCTCCTTTTAGCATCCTCTGGTGTAGAAGCTGGGGCTGGAACAGGCTGAACTGTCTATCCACCTTTAGCCGGAAACCTCGCTCATGCTGGGGCATCTGTTGATCTTACTATTTTCTCTCTTCATCTAGCAGGGATTTCATCAATTCTTGGGGCAATTAATTTTATTACCACAATTATTAATATGAAACCTCCAGCAATTTCACAGTACCAAACACCCCTATTTGTTTGAGCAGTACTAATTACAGCCGTGCTTCTACTTCTATCTCTCCCCGTCTTAGCAGCTGGTATCACAATACTTCTAACTGACCGTAATCTTAATACTTCTTTCTTCGACCCTGCTGGAGGGGGTGACCCCATTTTATATCAACACTTA
>EMRKT036-07|Actinopterygii
CCTTTACCTTGTATTTGGTGCCTGAGCCGGAATAGTGGGCACCGCCCTTAGCCTGCTTATCCGGGCGGAATTAGCCCAACCCGGCGCCCTTCTAGGCGATGACCAAATTTACAATGTTATTGTTACTGCTCACGCCTTTGTAATAATTTTCTTTATAGTAATACCAATTATGATTGGAGGGTTTGGAAACTGGCTTGTTCCCCTAATGATCGGAGCGCCAGATATGGCCTTCCCTCGAATGAACAACATAAGCTTCTGGCTCCTGCCCCCCTCCTTCCTACTTCTGCTCGCCTCCTCCGGAGTTGAAGCAGGAGCAGGAACAGGGTGAACTGTATACCCGCCTCTTGCCGGCAACCTCGCACATGCAGGGGCCTCCGTAGATTTAACTATCTTTTCCCTACATCTTGCAGGAGTTTCATCTATTCTTGGGGCCATTAACTTTATTACAACAATTATTAATATGAAGCCCCCCGCAATCTCACAATATCAAACCCCCCTATTTGTCTGAGCCGTCCTAATTACAGCCGTCCTCCTACTACTATCCCTCCCAGTTTTAGCCGCTGGTATCACAATACTTCTAACAGACCGAAACTTAAATACTACCTTCTTTGACCCCGCAGGGGGAGGCGACCCCATTCTTTACCAACACCTT
>EMRKT038-07|Pinjalo
CCTCTATCTAGTATTCGGTGCTTGAGCCGGAATAGTAGGCACCGCCCTAAGCCTGCTCATTCGAGCAGAACTTAGCCAACCAGGCGCTCTTCTTGGAGACGACCAGATTTATAATGTAATCGTTACAGCACATGCATTCGTAATAATTTTCTTTATAGTAATACCAATTATGATCGGAGGATTCGGGAACTGGCTAATCCCACTTATAATTGGAGCCCCCGACATAGCATTCCCCCGAATAAACAACATGAGCTTTTGACTTCTCCCACCCTCTTTCCTTCTTCTACTTGCATCTTCTGGAGTAGAGGCTGGGGCCGGAACCGGGTGAACAGTTTACCCCCCACTAGCAGGGAATCTCGCACACGCAGGAGCATCTGTTGATTTAACCATCTTTTCTCTTCACCTAGCGGGTGTTTCTTCAATTCTGGGCGCTATCAATTTTATCACCACAATCATTAACATAAAACCGCCAGCTATCTCCCAATACCAGACACCCCTGTTTGTTTGAGCCGTCCTAATTACAGCCGTCCTTCTCCTTCTTTCCCTTCCAGTCCTAGCTGCTGGAATTACAATACTTCTTACAGACCGAAACTTAAATACCACATTCTTTGACCCCGCGGGAGGAGGGGACCCCATCCTTTACCAGCACCTC
>EMRKT039-07|Thunnus
CCTTTATCTAGTATTCGGTGCATGAGCTGGAATAGTTGGCACGGCCTTAAGCTTGCTCATCCGAGCTGAACTAAGCCAACCAGGTGCCCTTCTTGGGGACGACCAGATCTACAATGTAATCGTTACGGCCCATGCCTTCGTAATGATTTTCTTTATAGTAATACCAATTATGATTGGAGGATTTGGAAACTGACTTATTCCTCTAATGATCGGAGCCCCCGACATGGCATTCCCACGAATGAACAACATGAGCTTCTGACTCCTTCCCCCCTCTTTCCTTCTGCTCCTAGCTTCTTCAGGAGTTGAGGCTGGAGCCGGAACCGGTTGAACAGTCTACCCTCCCCTTGCCGGCAACCTGGCCCACGCAGGGGCATCAGTTGACCTAACTATTTTCTCACTTCACTTAGCAGGGGTTTCCTCAATTCTTGGGGCAATTAACTTCATCACAACAATTATCAATATGAAACCTGCAGCTATTTCTCAGTATCAAACACCACTGTTTGTATGAGCTGTACTAATTACAGCTGTTCTTCTCCTACTTTCCCTTCCAGTCCTTGCCGCTGGTATTACAATGCTCCTTACAGACCGAAACCTAAATACAACCTTCTTCGACCCTGCAGGAGGGGGAGACCCAATCCTTTACCAACACCTA
>EMRKT040-07|Gadidae
CCTTTATCTCGTATTTGGTGCCTGAGCCGGCATAGTCGGAACAGCCCTAAGCCTGCTCATTCGAGCAGAGCTAAGTCAACCTGGTGCACTTCTTGGTGATGATCAAATTTATAATGTGATCGTTACAGCGCACGCTTTCGTAATAATTTTCTTTATAGTAATACCACTAATAATTGGAGGCTTTGGAAACTGACTCATTCCTCTAATGATCGGTGCCCCAGATATAGCTTTCCCTCGAATAAATAACATAAGCTTCTGACTTCTTCCCCCATCTTTCCTGCTCCTTTTAGCATCCTCTGGTGTAGAAGCTGGGGCTGGAACAGGCTGAACTGTCTATCCACCTTTAGCCGGAAACCTCGCTCATGCTGGGGCATCTGTTGATCTCACTATTTTCTCTCTTCATCTAGCAGGGATTTCATCAATTCTTGGGGCAATTAATTTTATTACCACAATTATTAATATGAAACCTCCAGCAATTTCACAGTACCAAACACCCCTATTTGTTTGAGCAGTACTAATTACAGCCGTGCTTCTACTTCTATCTCTCCCCGTCTTAGCAGCTGGTATCACAATACTTCTAACTGACCGTAATCTTAATACTTCTTTCTTCGATCCTGCTGGAGGGGGTGACCCCATTTTATATCAACACTTA
>EMRKT041-07|Gadidae
CCTTTATCTCGTATTTGGTGCCTGAGCCGGCATAGTCGGAACAGCTTTAAGCCTGCTCATTCGAGCAGAGCTAAGTCAACCTGGTGCACTTCTTGGTGATGATCAAATTTATAATGTGATCGTTACAGCGCACGCTTTCGTAATAATTTTCTTTATAGTAATACCACTAATAATTGGAGGCTTTGGAAACTGACTCATTCCTCTAATGATTGGTGCCCCAGATATGGCTTTCCCTCGAATAAATAACATAAGCTTCTGACTTCTTCCCCCATCTTTCCTGCTCCTTTTAGCATCCTCTGGTGTAGAAGCTGGGGCTGGAACAGGCTGAACTGTCTATCCACCTTTAGCCGGAAACCTCGCCCATGCTGGGGCATCTGTTGATCTCACTATTTTCTCTCTTCATCTAGCAGGGATTTCATCAATTCTTGGGGCAATTAATTTTATTACCACAATTATTAATATGAAACCTCCAGCAATTTCACAGTACCAAACACCCCTATTTGTTTGAGCAGTACTAATTACAGCCGTGCTTCTACTTCTATCTCTCCCCGTCTTAGCAGCTGGTATCACAATACTTCTAACTGACCGTAATCTTAATACTTCTTTCTTCGATCCTGCTGGAGGGGGTGACCCCATTTTATATCAACACTTA
>EMRKT042-07|Actinopterygii
CCTTTATCTTGTATTTGGTGCTTGGGCCGGGATAGTAGGGACTGCCTTAAGCCTGCTCATCCGAGCTGAGCTTAGCCAGCCCGGGGCTCTCCTAGGCGACGACCAGATTTATAATGTAATTGTTACAGCACACGCATTTGTAATAATTTTCTTTATAGTAATGCCAATTATGATTGGGGGCTTTGGAAACTGATTAATTCCACTTATAATTGGTGCCCCTGATATGGCCTTCCCCCGAATGAACAACATAAGCTTCTGACTACTCCCCCCATCTTTCCTTCTTCTACTCGCTTCCTCCGGGGTTGAAGCCGGGGCTGGCACTGGGTGAACAGTTTATCCACCACTGGCGGGTAATCTTGCCCATGCAGGAGCATCAGTCGACCTAACCATCTTTTCTCTTCACTTAGCGGGTATTTCATCAATTCTTGGTGCAATTAACTTTATTACTACCATCATCAATATGAAACCCCCTGCTATTTCCCAGTATCAGACCCCCTTGTTCGTTTGGGCCGTTCTTATTACCGCTGTCCTTCTTCTTTTATCCCTGCCAGTTCTTGCTGCAGGGATTACAATGCTCCTAACCGATCGTAATCTAAACACTACCTTCTTTGACCCAGCTGGAGGAGGAGACCCAATTCTTTATCAACACTTG
>EMRKT043-07|Dissostichus_eleginoides
nCTCTACTTAATCTTCGGCGCTTGAGCCGGAATAGTAGGCACAGCCCTTAGCCTGCTCATCCGGGCAGAACTCAGCCAACCTGGCGCCCTATTGGGAGACGACCAAATTTATAACGTGATTGTTACCGCTCACGCCTTCGTAATAATCTTTTTTATGGTCATACCGATTATAATTGGAGGCTTCGGAAACTGACTCATCCCCCTCATGATCGGAGCCCCCGACATGGCTTTCCCCCGAATAAATAATATGAGTTTCTGGCTCCTTCCTCCCTCCTTCCTACTATTACTAGCTTCTTCAGGTGTAGAAGCCGGGGCGGGAACCGGCTGGACCGTCTATCCCCCCCTCTCTGGAAACTTAGCCCACGCAGGTGCATCCGTTGACCTAACTATTTTTTCTCTGCATTTAGCAGGCATTTCTTCCATCTTAGGTGCAATTAATTTTATCACAACAATTATTAACATGAAACCCCCTGCCATCTCTCAATACCAAACCCCTCTGTTCGTATGGGCCGTCCTAATTACTGCCGTTCTTCTACTTCTTTCACTTCCTGTGCTAGCTGCCGGAATTACCATGCTTCTCACGGACCGAAACCTCAACACCACCTTCTTTGACCCTGCAGGAGGGGGAGACCCTATTCTTTACCAACATCTT
>EMRKT044-07|Hippoglossus
CCTCTATCTCGTATTTGGTGCCTGAGCCGGAATAGTGGGGACAGGCCTAAGTCTGCTTATTCGGGCAGAACTAAGCCAACCCGGGGCTCTCCTGGGAGACGACCAAATTTATAATGTGATCGTCACCGCACACGCCTTTGTAATAATCTTTTTTATAGTAATACCCATTATGATTGGGGGGTTCGGAAACTGGCTTATTCCACTAATAATTGGGGCCCCAGACATGGCGTTCCCTCGAATGAATAATATGAGTTTCTGACTTCTTCCCCCCTCCTTTCTCCTCCTCTTAGCCTCTTCAGGTGTTGAAGCCGGAGCAGGTACCGGATGAACCGTGTACCCCCCACTAGCTGGCAATTTAGCCCACGCCGGGGCATCCGTAGACCTGACAATCTTCTCACTTCACCTTGCAGGAATTTCCTCAATTCTGGGGGCAATTAACTTTATTACTACCATCATTAACATGAAACCCACAACAGTCACTATGTACCAAATCCCGTTATTTGTTTGAGCCGTTCTTATTACAGCCGTACTTCTTCTTCTGTCCCTGCCCGTTTTAGCCGCAGGGATTACAATGCTACTAACAGACCGCAACCTTAACACGACCTTCTTTGACCCTGCCGGAGGAGGTGACCCCATTCTCTACCAACACCTA
>EMRKT045-07|Isurus_oxyrinchus
CCTATATTTAATCTTTGGTGCATGAGCAGGAATGGTAGGAACAGCCCTAAGCCTTTTAATTCGTGCCGAACTGGGTCAACCTGGTTCCCTCCTAGGGGATGATCAGATTTATAATGTTATTGTAACCGCCCATGCATTTGTAATAATTTTCTTTATGGTTATGCCCGTAATAATTGGAGGCTTTGGAAATTGACTAGTGCCTTTAATGATCGGAGCACCAGACATAGCCTTCCCCCGAATAAATAACATAAGTTTCTGGCTCCTACCCCCTTCTTTCCTTTTACTCTTAGCCTCAGCCGGAGTTGAGTCAGGAGCCGGCACTGGTTGAACAGTCTACCCTCCCCTAGCTGGCAACTTAGCACACGCCGGAGCATCTGTTGATCTAGCCATTTTCTCCCTCCACCTGGCTGGTATCTCGTCCATCCTAGCTTCCATTAACTTCATTACAACCATCATCAACATAAAACCCCCAGCAATCTCCCAATACCAAACACCCCTGTTTGTCTGGTCCATTCTAGTGACAACCATCCTCCTTCTTTTAGCACTCCCAGTGCTCGCCGCTGGCATTACAATACTACTTACGGACCGAAACCTAAACACAACATTCTTTGATCCAGCCGGAGGAGGTGACCCTATCCTCTACCAGCATCTG
>EMRKT046-07|Dicentrarchus
nCTATACCTGGTATTCGGCGCTTGAGCTGGGATAGTGGGCACTGCTCTAAGCCTTCTTATTCGAGCAGAATTAAGCCAGCCGGGCGCCCTCCTCGGGGACGACCAGATCTACAATGTAATCGTTACTGCTCACGCCTTCGTAATAATCTTTTTTATAGTCATACCAATTATGATTGGGGGATTTGGAAATTGACTTATTCCGCTAATGATTGGGGCGCCTGATATAGCATTTCCCCGGATAAATAACATAAGTTTTTGACTGCTTCCTCCATCCTTCCTCCTCCTTTTAGCCTCCTCAGGAGTAGAAGCCGGGGCCGGGACAGGCTGAACCGTCTACCCCCCTCTTGCAAGCAACCTTGCTCACGCAGGAGCATCCGTTGACTTAACAATTTTTTCTCTTCACTTAGCCGGGATTTCCTCGATCTTAGGAGCTATTAATTTCATTACAACTATTATTAATATAAAACCCCCTGCCATTTCCCAGTACCAAACTCCTTTGTTTGTCTGAGCTGTTCTCATTACAGCCGTCCTTCTACTTCTCTCCCTCCCTGTTCTTGCAGCTGGAATTACTATATTACTTACAGACCGTAATTTAAATACCACTTTTTTCGACCCCGCAGGGGGTGGAGACCCCATCCTCTATCAACACCTT
>EMRKT047-07|Lopholatilus_chamaeleonticeps
CCTTTATTTAGTATTTGGTGCTTGAGCCGGAATAGTAGGCACAGCCCTAAGCTTGCTCATTCGAGCAGAACTTAGCCAACCAGGCGCCCTTCTCGGGGATGACCAGATTTATAATGTAATTGTTACAGCTCATGCCTTTGTAATAATTTTCTTTATAGTAATACCAATTATAATTGGTGGTTTCGGTAATTGATTAATTCCCCTCATAATTGGGGCCCCCGACATAGCCTTTCCTCGAATAAATAATATAAGTTTTTGACTCCTTCCCCCTTCATTCTTACTTCTACTCGCCTCCTCTGGTGTAGAAGCGGGGGCAGGAACTGGCTGAACGGTATATCCCCCTCTAGCGGGCAATTTGGCCCACGCAGGACCTTCCGTCGACTTGACCATCTTCTCCCTTCATTTAGCTGGTATCTCTTCAATCCTTGGGGCCATTAATTTTATTACAACTATCATTAATATAAAACCCCCGGCCACCTCACAATACCAAACCCCACTATTTGTCTGATCCGTATTAATTACAGCTGTTCTCCTTCTCCTGTCCCTACCTGTTCTTGCCGCAGGTATCACAATGCTTCTTACAGATCGTAACCTAAACACTACTTTCTTCGACCCTGCGGGAGGGGGGGACCCAATCCTTTATCAACACCTC
>EMRKT048-07|Scombridae
CCTTTATCTAGTATTTGGTGCATGAGCTGGAATAGTTGGCACAGCCCTAAGCCTACTTATCCGAGCTGAACTAAGCCAACCAGGAGCCCTTCTTGGGGACGACCAAATCTACAACGTAATCGTTACGGCCCATGCCTTCGTAATGATTTTCTTTATAGTAATACCAATCATGATCGGGGGGTTTGGAAACTGACTGATTCCCCTAATGATTGGGGCCCCTGACATAGCATTCCCCCGAATGAACAACATGAGTTTTTGACTTCTACCCCCTTCCTTCCTCCTACTCCTGGCCTCTTCTGGAGTTGAAGCCGGGGCTGGCACTGGTTGAACAGTCTATCCCCCTCTCGCCGGAAACTTAGCCCACGCGGGAGCATCCGTTGATTTAACCATCTTTTCCCTCCACTTAGCAGGAATTTCTTCAATCCTGGGAGCAATCAATTTCATCACAACAATTATTAACATAAAACCCCCAGCCATTTCTCAGTACCAAACACCCCTGTTTGTGTGAGCCGTCCTTATTACAGCCGTCCTCCTTCTCCTATCACTACCGGTCCTTGCTGCCGGCATCACAATGCTTCTTACAGACCGAAATTTAAATACAACCTTCTTCGATCCAGCAGGGGGAGGAGACCCAATCCTTTACCAACACCTA
>EMRKT049-07|Leucoraja
nnnnnnnnnnnnnTTTGGTGCCTGAGCnnGTATAGTCGGAnCTGGCCTAAGTCTTTTAATTCGAGCAGAGTTGAGCCAGCCCGGATCACTTCTAGGTGATGATCAGATTTATAATGTCCTTGTCACAGCCCATGCCTTAnTAATAATCTTTTTTATGGTTATACCAATTATAATTGGAGGGTTTGGCAATTGACTCGTCCCTTTAATGATTGGCTCTCnAnACATAGCCTTTCCCCGCATGAATAATATGAGCTTTTGACTTTTACCACCTTCATTTCTTCTTCTCCTAGCCTCCGCTGGAGTTGAAGCTGGGGCGGGGACAGGTTGAACTGTCTACCCCCCTCTAGCAGGCAATCTAGCCCACGCGGGGGCCTCCGTAGACTTAACAATTTTCTCTCTCCATTTGGCAGGTATCTCCTCCATCCTGGCCTCCATTAACTTCATCACCACAATTATTAACATAAAACCCCCAGCAATCTCTCAATACCAAACACCTCTATTCGnATGATCAATCCTTGTTACAACTGTCTTACTTCTTATAGCCCTCCCAGTTCTAGCAGCTGGCATTACTATGCTTCTCACAGATCGTAACCTCAATACAACTTTCTTTGACCCAGCAGGAGGAGGAGACCCCATTCTTTACCAACACCTG
>EMRKT050-07|Urophycis_tenuis
CCTTTATCTAGTATTTGGTGCCTGAGCCGGAATAGTTGGTACAGCCCTAAGCCTACTCATCCGAGCAGAATTAAGTCAACCAGGTACCCTCCTGGGCGACGATCAGATTTATAATGTTATCGTAACAGCACATGCCTTCGTAATAATCTTCTTCATGGTTATACCCTTAATAATTGGGGGTTTTGGAAATTGGCTTGTCCCTTTAATAATTGGTGCCCCTGACATGGCTTTCCCCCGTATAAACAACATAAGTTTCTGACTCCTTCCACCCTCCTTCTTGCTTCTATTAGCATCTTCTGGGGTAGAAGCTGGGGCCGGAACAGGCTGAACAGTTTATCCCCCTTTAGCAAGTAATCTTGCCCACGCCGGTGCATCCGTAGACCTTACTATCTTCTCCCTTCATCTGGCCGGAGTCTCCTCAATTCTTGGGGCCATTAATTTTATTACTACTATTATTAATATGAAACCTCCTACCACAACACTATATCATATACCCCTGTTTGTATGAGCCGTTCTTATTACAGCCGTTCTACTTCTCCTGTCTCTTCCTGTTTTAGCTGCCGGCATTACTATACTTCTTACAGACCGAAACCTCAACACTTCTTTCTTTGACCCCTCTGGGGGAGGAGACCCCATCCTATACCAACACCTC
>EMRKT051-07|Sebastes
CCTTTATCTAGTATTTGGTGCCTGAGCCGGTATAGTAGGCACAGCCCTCAGCCTACTCATTCGAGCAGAACTAAGCCAACCGGGCGCTCTCCTTGGAGACGACCAAATTTATAATGTAATCGTTACAGCACATGCCTTCGTAATGATTTTCTTTATAGTAATGCCAATTATAATTGGAGGTTTTGGAAACTGATTAATTCCGCTAATGATTGGAGCCCCAGATATAGCATTTCCTCGTATAAATAACATAAGTTTCTGACTTCTACCCCCTTCTTTCCTACTACTACTTGCCTCTTCTGGAGTAGAAGCGGGGGCCGGAACCGGGTGAACAGTGTACCCGCCCCTGGCTGGTAATTTAGCCCACGCAGGAGCATCAGTCGACCTGACAATCTTTTCACTTCACCTAGCAGGTATTTCCTCAATCCTCGGGGCAATCAATTTTATTACCACAATTATTAATATGAAGCCACCAGCCATCTCTCAATACCAGACACCCCTGTTTGTGTGAGCCGTCCTAATTACCGCTGTTCTTCTCCTCCTATCTCTGCCAGTTCTTGCTGCCGGCATCACAATACTCCTTACGGACCGAAATCTTAATACCACCTTCTTTGACCCGGCAGGAGGAGGGGACCCAATCCTTTACCAGCACTTA
>EMRKT052-07|Salmo_salar
TCTCTATTTAGTATTTGGTGCCTGAGCCGGAATAGTCnnCACCGCCCTAAGTCTCTTGATTCGAGCAGAACTCAGCCAGCCTGGCGCCCTTCTGGGAGATGACCAAATTTATAACGTAATTGTTACAGCCCATGCCTTCGTCATAATTTTCTTTATAGTCATACCGATTATGATCGGCGGCTTTGGAAACTGATTAATTCCTCTTATAATCGGGGCCCCCGACATAGCATTCCCCCGAATGAATAACATAAGTTTTTGACTTCTCCCTCCCTCCTTTCTTCTCCTCCTGGCCTCATYTGGAGTTGAAGCCGGCGCTGGCACCGGATGAACAGTCTACCCCCCTCTAGCAGGTAATCTTGCCCACGCAGGAGCTTCCGTTGACTTAACTATTTTTTCCCTCCATTTGGCTGGTATTTCTTCAATTCTTGGGGCCATTAATTTTATTACAACCATTATTAATATAAAACCCCCAGCTATCTCTCAGTATCAAACCCCACTTTTTGTTTGAGCTGTATTAGTCACTGCCGTCCTTTTGTTACTCTCCCTCCCTGTTCTAGCAGCAGGCATTACCATACTACTTACAGACCGAAATCTAAATACCACTTTCTTTGACCCGGCAGGCGGAGGAGACCCAATCTTGTACCAACATCTC
>EMRKT053-07|Oreochromis
CCTCTATCTAGTATTTGGTGCTTGAGCCGGAATAGTAGGAACTGCATTAAGCCTCCTAATTCGGGCAGAACTAAGCCAGCCCGGCTCTCTCCTCGGAGACGACCAGATTTATAATGTAATTGTTACAGCACATGCTTTCGTAATAATTTTCTTTATAGTAATGCCAATTATAATTGGAGGTTTTGGAAACTGACTAGTGCCACTAATGATTGGTGCACCAGACATGGCCTTCCCTCGAATAAATAACATGAGTTTTTGACTCCTCCCCCCCTCATTTCTCCTTCTCCTCGCCTCATCCGGGGTCGAAGCAGGGGCCGGTACAGGATGGACTGTTTATCCCCCACTCGCAGGCAATCTCGCCCATGCTGGGCCTTCCGTTGACTTAACCATCTTCTCCCTCCACTTGGCCGGGGTGTCATCTATTTTAGGTGCAATTAATTTTATTACAACCATTATTAACATAAAACCCCCTGCCATCTCCCAATATCAAACACCCCTCTTTGTATGATCCGTTCTAATTACCGCAGTACTACTCCTACTATCCCTACCCGTTCTTGCCGCCGGCATCACAATACTTCTAACAGACCGAAACCTAAACACAACCTTCTTTGACCCTGCCGGAGGAGGAGACCCCATCCTTTACCAACACTTA
>EMRKT054-07|Thunnus
CCTTTATCTAGTATTCGGTGCATGAGCTGGAATAGTTGGCACGGCCTTAAGCTTGCTCATCCGAGCTGAACTAAGCCAACCAGGTGCCCTTCTTGGGGACGACCAGATCTACAATGTAATCGTTACGGCCCATGCCTTCGTAATGATTTTCTTTATAGTAATACCAATTATGATTGGAGGATTTGGAAACTGACTTATTCCTCTAATGATCGGAGCCCCCGACATGGCATTCCCACGAATGAACAACATGAGCTTCTGACTCCTTCCCCCCTCTTTCCTTCTGCTCCTAGCTTCTTCAGGAGTTGAGGCTGGAGCCGGAACCGGTTGAACAGTCTACCCTCCCCTTGCCGGCAACCTGGCCCACGCAGGGGCATCAGTTGACCTAACTATTTTCTCACTTCACTTAGCAGGGGTTTCCTCAATTCTTGGGGCAATTAACTTCATCACAACAATTATCAATATGAAACCTGCAGCTATTTCTCAGTATCAAACACCACTGTTTGTATGAGCTGTACTAATTACAGCTGTTCTTCTCCTACTTTCCCTTCCAGTCCTTGCCGCTGGTATTACAATGCTCCTTACAGACCGAAACCTAAATACAACCTTCTTCGACCCTGCAGGAGGGGGAGACCCAATCCTTTACCAACACCTA
>EMRKT055-07|Actinopterygii
CCTTTATCTCGTATTTGGTGCCTGAGCCGGCATAGTCGGAACAGCCCTAAGCCTGCTCATTCGAGCAGAGCTAAGTCAACCTGGTGCACTTCTTGGTGATGATCAAATTTATAATGTGATCGTTACAGCGCACGCTTTCGTAATAATTTTCTTTATAGTAATACCACTAATAATTGGAGGCTTTGGGAACTGACTCATTCCTCTAATGATCGGTGCACCAGATATAGCTTTCCCTCGAATAAATAACATAAGCTTCTGACTTCTTCCTCCATCTTTCCTGCTCCTTTTAGCATCCTCTGGTGTAGAAGCTGGGGCTGGAACAGGCTGAACTGTCTATCCACCTTTAGCCGGAAACCTCGCTCATGCTGGGGCATCTGTTGATCTCACTATTTTTTCTCTTCATCTAGCAGGGATTTCATCAATTCTTGGGGCAATTAATTTTATTACCACAATTATTAATATGAAACCTCCGGCAATTTCACAGTACCAAACACCCCTATTTGTTTGAGCAGTACTAATTACAGCTGTGCTTCTACTATTATCTCTCCCCGTCTTAGCAGCTGGTATCACAATACTTCTAACTGACCGTAATCTTAATACTTCTTTCTTTGACCCTGCTGGAGGAGGTGATCCCATTTTATACCAACACTTA
>EMRKT056-07|Dissostichus_eleginoides
TCTCTACTTAATCTTCGGCGCTTGAGCCGGAATAGTAGGCACAGCCCTTAGCCTGCTCATCCGGGCAGAACTCAGCCAACCTGGCGCCCTATTGGGAGACGACCAAATTTATAACGTGATTGTTACCGCTCACGCCTTCGTAATAATCTTTTTTATGGTCATACCGATTATAATTGGAGGCTTCGGAAACTGACTCATCCCCCTCATGATCGGAGCCCCCGACATGGCTTTCCCCCGAATAAATAATATGAGTTTCTGGCTCCTTCCTCCCTCCTTCCTACTATTACTAGCTTCTTCAGGTGTAGAAGCCGGGGCGGGAACCGGCTGGACCGTCTATCCCCCCCTCTCTGGAAACTTAGCCCACGCAGGTGCATCCGTTGACCTAACTATTTTTTCTCTGCATTTAGCAGGCATTTCTTCCATCTTAGGTGCAATTAATTTTATCACAACAATTATTAACATGAAACCCCCTGCCATCTCTCAATACCAAACCCCTCTGTTCGTATGGGCCGTCCTAATTACTGCCGTTCTTCTACTTCTTTCACTTCCTGTGCTAGCTGCCGGAATTACCATGCTTCTCACGGACCGAAACCTCAACACCACCTTCTTTGACCCTGCAGGAGGGGGAGACCCTATTCTTTACCAACATCTT
>EMRKT057-07|Actinopterygii
CCTTTATCTCGTATTTGGTGCCTGAGCCGGCATAGTCGGAACAGCCCTAAGCCTGCTCATTCGAGCAGAGCTAAGTCAACCTGGTGCACTTCTTGGTGATGATCAAATTTATAATGTGATCGTTACAGCGCACGCTTTCGTAATAATTTTCTTTATAGTAATACCACTAATAATTGGAGGCTTTGGGAACTGACTCATTCCTCTAATGATCGGTGCACCAGATATAGCTTTCCCTCGAATAAATAACATAAGCTTCTGACTTCTTCCTCCATCTTTCCTGCTCCTTTTAGCATCCTCTGGTGTAGAAGCTGGGGCTGGAACAGGCTGAACTGTCTATCCACCTTTAGCCGGAAACCTCGCTCATGCTGGGGCATCTGTTGATCTCACTATTTTTTCTCTTCATCTAGCAGGGATTTCATCAATTCTTGGGGCAATTAATTTTATTACCACAATTATTAATATGAAACCTCCGGCAATTTCACAGTACCAAACACCCCTATTTGTTTGAGCAGTACTAATTACAGCTGTGCTTCTACTATTATCTCTCCCCGTCTTAGCAGCTGGTATCACAATACTTCTAACTGACCGTAATCTTAATACTTCTTTCTTTGACCCTGCTGGAGGAGGTGATCCCATTTTATACCAACACTTA
>EMRKT058-07|Hippoglossus
CCTCTATCTCGTATTTGGTGCCTGAGCCGGAATAGTGGGGACAGGCCTAAGTCTGCTTATTCGGGCAGAACTAAGCCAACCCGGGGCTCTCCTGGGAGACGACCAAATTTATAATGTGATCGTCACCGCACACGCCTTTGTAATAATCTTTTTTATAGTAATACCCATTATGATTGGGGGGTTCGGAAACTGGCTTATTCCACTAATAATTGGGGCCCCAGACATGGCGTTCCCTCGAATGAATAATATGAGTTTCTGACTTCTTCCCCCCTCCTTTCTCCTCCTCTTAGCCTCTTCAGGTGTTGAAGCCGGAGCAGGTACCGGATGAACCGTGTACCCCCCACTAGCTGGCAATTTAGCCCACGCCGGGGCATCCGTAGACCTGACAATCTTCTCACTTCACCTTGCAGGAATTTCCTCAATTCTGGGGGCAATTAACTTTATTACTACCATCATTAACATGAAACCCACAACAGTCACTATGTACCAAATCCCGTTATTTGTTTGAGCCGTTCTTATTACAGCCGTACTTCTTCTTCTGTCCCTGCCCGTTTTAGCCGCAGGGATTACAATGCTACTAACAGACCGCAACCTTAACACGACCTTCTTTGACCCTGCCGGAGGAGGTGACCCCATTCTCTACCAACACCTA
>EMRKT059-07|Lutjanus
CCTTTATCTAGTATTTGGTGCCTGGGCCGGAATAGTAGGCACGGCCCTAAGCCTGCTCATTCGAGCAGAGCTAAGCCAGCCAGGAGCTCTTCTTGGAGACGACCAGATTTATAATGTAATTGTTACAGCACACGCATTTGTAATAATTTTCTTTATAGTAATACCAATCATGATCGGAGGATTCGGGAACTGACTGATCCCATTAATAATTGGAGCCCCTGATATGGCATTCCCCCGAATAAATAACATGAGCTTTTGACTCCTCCCCCCGTCATTCCTGTTACTGCTCGCCTCTTCTGGAGTAGAAGCCGGTGCTGGAACTGGGTGGACAGTCTACCCGCCCCTAGCAGGCAACCTAGCACACGCAGGAGCATCTGTAGACCTAACTATTTTCTCCCTACATCTGGCAGGTGTCTCCTCAATTCTAGGGGCCATTAATTTCATCACAACGATCATTAACATGAAACCCCCTGCCATCTCCCAATATCAAACACCCCTATTCGTTTGAGCCGTCCTAATTACTGCTGTCCTACTCCTTCTCTCTCTGCCAGTTCTGGCGGCCGGAATTACAATACTTCTCACGGACCGAAATCTAAACACAACCTTCTTTGACCCGGCAGGAGGAGGGGACCCCATCCTTTATCAACATCTG
>EMRKT060-07|Centropristis
CCTCTATTTAGTATTTGGTGCCTGAGCTGGCATGGTAGGTACGGCCTTAAGCCTTCTTATCCGAGCTGAGCTAAGCCAACCGGGAGCCCTCTTAGGGGACGACCAGATTTACAATGTAATCGTTACGGCACACGCCTTCGTAATAATCTTCTTTATAGTAATGCCAATTATAATTGGGGGCTTCGGCAACTGGTTAATCCCCCTGATGATTGGGGCCCCAGACATGGCTTTCCCCCGAATAAACAACATGAGCTTCTGGCTCCTCCCCCCATCTTTCCTTCTATTGCTAGCTTCCTCCGGAGTAGAAGCCGGGGCCGGCACCGGGTGGACGGTGTACCCCCCCCTTGCTGGGAACTTAGCGCACGCGGGGGCATCAGTAGACCTAACAATCTTCTCCCTCCACTTGGCCGGAATCTCGTCAATTCTAGGAGCCATCAACTTTATCACAACAATTATTAATATGAAGCCCCCTGCCATCTCTCAGTACCAGACCCCGCTATTTGTGTGGGCCGTTTTAATTACTGCTGTTCTTCTACTTTTATCCCTCCCAGTTCTTGCAGCAGGAATTACCATACTATTAACTGACCGAAACTTAAATACCACGTTCTTCGACCCAGCAGGAGGTGGTGACCCCATTCTCTACCAGCACCTG
>EMRKT061-07|Sebastes
CCTTTATCTAGTATTTGGTGCCTGAGCCGGTATAGTAGGCACAGCCCTCAGCCTACTCATTCGAGCAGAACTAAGCCAACCGGGCGCTCTCCTTGGAGACGACCAAATTTATAATGTAATCGTTACAGCACATGCCTTCGTAATGATTTTCTTTATAGTAATGCCAATTATAATTGGAGGTTTTGGAAACTGATTAATTCCGCTAATGATTGGAGCCCCAGATATAGCATTTCCTCGTATAAATAACATAAGTTTCTGACTTCTACCCCCTTCTTTCCTACTACTACTTGCCTCTTCTGGAGTAGAAGCGGGGGCCGGAACCGGGTGAACAGTGTACCCGCCCCTGGCTGGTAATTTAGCCCACGCAGGAGCATCAGTCGACCTGACAATCTTTTCACTTCACCTAGCAGGTATTTCCTCAATCCTCGGGGCAATCAATTTTATTACCACAATTATTAATATGAAGCCACCAGCCATCTCTCAATACCAGACACCCCTGTTTGTGTGAGCCGTCCTAATTACCGCTGTTCTTCTCCTCCTATCTCTGCCAGTTCTTGCTGCCGGCATCACAATACTCCTTACGGACCGAAATCTTAATACCACCTTCTTTGACCCGGCAGGAGGAGGGGACCCAATCCTTTACCAGCACTTA
>EMRKT062-07|Dissostichus_eleginoides
TCTCTACTTAATCTTCGGCGCTTGAGCCGGAATAGTAGGCACAGCCCTTAGCCTGCTCATCCGGGCAGAACTCAGCCAACCTGGCGCCCTATTGGGAGACGACCAAATTTATAACGTGATTGTTACCGCTCACGCCTTCGTAATAATCTTTTTTATGGTCATACCGATTATAATTGGAGGCTTCGGAAACTGACTCATCCCCCTCATGATCGGAGCCCCCGACATGGCTTTCCCCCGAATAAATAATATGAGTTTCTGGCTCCTCCCTCCCTCCTTCCTACTATTACTAGCTTCTTCAGGTGTAGAAGCCGGGGCGGGAACCGGCTGGACCGTCTATCCCCCCCTCTCTGGAAACTTAGCCCACGCAGGTGCATCCGTTGACCTAACTATTTTTTCTCTGCATTTAGCAGGCATTTCTTCCATCTTAGGTGCAATTAATTTTATCACAACAATTATTAACATGAAACCCCCTGCCATCTCTCAATACCAAACCCCTCTGTTCGTATGGGCCGTCCTAATTACTGCCGTTCTTCTACTTCTTTCACTTCCTGTGCTAGCTGCCGGAATTACCATGCTTCTCACGGACCGAAACCTCAACACCACCTTCTTTGACCCTGCAGGAGGGGGAGACCCTATTCTTTACCAACATCTT
>EMRKT063-07|Gadidae
CCTTTATCTCGTATTTGGTGCCTGAGCCGGCATAGTCGGAACAGCCCTAAGCCTACTCATTCGAGCAGAGCTAAGTCAACCTGGTGCACTCCTAGGTGATGATCAAATTTATAATGTGATCGTTACAGCGCACGCTTTCGTAATAATTTTCTTTATAGTAATACCACTAATAATTGGAGGCTTTGGGAACTGACTCATTCCTCTAATGATCGGTGCCCCCGATATAGCTTTCCCTCGAATAAATAACATAAGCTTCTGACTTCTCCCTCCATCTTTCCTGCTCCTTTTAGCATCCTCTGGTGTAGAAGCTGGAGCTGGAACAGGCTGAACTGTCTACCCACCTTTAGCCGGAAACCTCGCTCATGCTGGGGCATCTGTTGATCTCACTATTTTTTCTCTCCATCTAGCAGGGATTTCATCAATTCTTGGGGCAATTAATTTTATTACCACAATTATTAATATGAAACCTCCAGCAATTTCACAGTACCAAACACCCCTCTTTGTTTGAGCAGTACTAATTACAGCTGTGCTTCTACTATTATCTCTCCCCGTCTTAGCAGCTGGCATCACGATACTTCTAACTGACCGTAATCTTAACACTTCTTTCTTTGACCCTGCTGGAGGGGGTGATCCCATCCTATATCAACACTTA
>EMRKT064-07|Lates_niloticus
CCTATATCTAGTGTTTGGTGCTTGAGCCGGAATAGTGGGCACAGCCCTAAGCCTACTCATCCGAGCTGAACTTAGCCAACCTGGCGCACTCCTAGGAGACGACCAGATCTATAACGTAATCGTTACCGCCCACGCTTTCGTAATAATTTTCTTTATAGTAATACCAATTATGATCGGAGGCTTTGGAAACTGACTTATCCCACTAATAATTGGGGCCCCAGACATAGCATTCCCTCGAATAAATAACATGAGTTTCTGACTCCTTCCACCATCTTTCCTGCTCCTCCTAGCTTCTTCTGGAGTAGAAGCCGGAGCTGGAACCGGTTGAACTGTGTATCCACCCCTCGCTGGGAACCTTGCCCATGCTGGAGCATCCGTCGACCTGACCATCTTCTCACTTCACTTAGCAGGAATTTCCTCAATTCTCGGGGCCATCAACTTTATTACTACCATCTTCAATATGAAGCCGGCTGCCGTATCTATGTACCAAATTCCTCTATTCGTCTGAGCAGTGTTAATCACAGCTGTCCTACTCCTTCTTTCCCTCCCAGTCTTAGCTGCGGGTATCACAATACTTCTCACAGACCGAAATCTAAATACAGCATTCTTTGACCCCGCCGGAGGAGGAGACCCCATTCTCTATCAACACCTA
>EMRKT065-07|Mesocentrotus_franciscanus
ACTTTATTTGATTTTTGGAGCCTGAGCTnGCATGGTAGGGACAGCTATGAGTGTAATTATCCGTGCCGAATTGGCACAACCCGGTTCTCTACTAAAAGATGACCAAATCTACAAnGTAGTCGTTnCCGCACACGCACTGGTCATGATTTTCTTCATGGTGATGCCAATAATGATTGGAGGGTTTGGGAATTGACTCATTCCGCTAATGATTGGTGCACCAGACATGGCTTTCCCCCGTATGAAAAATATGAGATTTTGACTTATTCCCCCTTCCTTTATCTTACTTCTCGCTTCTGCAGGAGTAGAAAGAGGGGCAGGAACTGGATGAACTATTTATCCCCCCCTCTCTAGTAAAATAGCACACGCCGGAGGATCCGTTGACTTAGCGATCTTTTCCCTTCACCTTGCCGGTGCCTCCTCTATTCTAGCCTCAATTAAATTTATAACAACAATAATTAATATGCGAACACCAGGGATGTCTTTTGATCGTCTTCCCTTATTTGTnTGATCTGTCTTCGTTACCGCATTCTTACTACTCCTCTCTCTTCCAGTGCTAGCTGGAGCAATCACCATGCTTCTGACAGATCGAAATATAAATACAACTTTCTTTGATCCAGCAGGAGGAGGAGATCCnnnnnnnnnnnnnnnnnnn
>EMRKT066-07|Gadidae
CCTTTATCTCGTATTTGGTGCCTGAGCCGGCATAGTCGGAACAGCCCTAAGCCTGCTCATTCGAGCAGAGCTAAGTCAACCTGGTGCACTTCTTGGTGATGATCAAATTTATAATGTGATCGTTACAGCGCACGCTTTCGTAATAATTTTCTTTATAGTAATACCACTAATAATTGGAGGCTTTGGAAACTGACTCATTCCTCTAATGATCGGTGCCCCAGATATAGCTTTCCCTCGAATAAATAACATAAGCTTCTGACTTCTTCCCCCATCTTTCCTGCTCCTTTTAGCATCCTCTGGTGTAGAAGCTGGGGCTGGAACAGGCTGAACTGTCTATCCACCTTTAGCCGGAAACCTCGCTCATGCTGGGGCATCTGTTGATCTCACTATTTTCTCTCTTCATCTAGCAGGGATTTCATCAATTCTTGGGGCAATTAATTTTATTACCACAATTATTAATATGAAACCTCCAGCAATTTCACAGTACCAAACACCCCTATTTGTTTGAGCAGTACTAATTACAGCCGTGCTTCTACTTCTATCTCTCCCCGTCTTAGCAGCTGGTATCACAATACTTCTAACTGACCGTAATCTTAATACTTCTTTCTTCGATCCTGCTGGAGGGGGTGACCCCATTTTATATCAACACTTA
>EHKWX005-07|Merluccius_paradoxus
CCTCTATCTCGTATTTGGTGCTTGAGCCGGCATAGTCGGAACAGCCCTAAGCCTGCTCATCCGGGCAGAACTTAGTCAACCAGGCGCGCTCCTGGGCGACGATCAAATTTACAACGTGATCGTCACGGCACACGCCTTCGTAATAATCTTCTTTATAGTAATACCACTAATAATTGGAGGCTTTGGAAACTGGCTCGTCCCCCTAATGATTGGGGCCCCCGACATAGCCTTCCCCCGAATAAATAACATAAGCTTCTGGCTTCTCCCTCCGTCTTTCCTGCTCCTCCTAGCATCTTCTGGGGTAGAAGCCGGGGCCGGGACAGGCTGAACAGTCTATCCCCCTCTTGCAAGCAATCTTGCCCACGCTGGCGCCTCCGTTGACCTCACCATCTTCTCACTCCACCTAGCAGGTGTTTCATCAATTCTAGGGGCAATTAATTTTATTACTACTATTATCAACATAAAACCCCCTGCAATCTCACAGTACCAAACACCCCTCTTTGTTTGGTCCGTCCTTATTACAGCCGTCCTGCTACTGCTATCTCTGCCCGTCTTGGCCGCCGGCATCACAATGCTATTAACTGACCGAAACCTCAACACCTCTTTCTTTGACCCCGCCGGAGGGGGAGACCCAATCCTATACCAACACTTG
>EMRKT067-07|Salmo_salar
CCTCTATTTAGTATTTGGTGCCTGAGCCGGAATAGTCGGCACCGCCCTAAGTCTCTTGATTCGAGCAGAACTCAGCCAGCCTGGCGCCCTTCTGGGAGATGACCAAATTTATAACGTAATTGTTACAGCCCATGCCTTCGTCATAATTTTCTTTATAGTCATACCGATTATGATCGGCGGCTTTGGAAACTGATTAATTCCTCTTATAATCGGGGCCCCCGACATAGCATTCCCCCGAATGAATAACATAAGTTTTTGACTTCTCCCTCCCTCCTTTCTTCTCCTCCTGGCCTCATCTGGAGTTGAAGCCGGCGCTGGCACCGGATGAACAGTCTACCCCCCTCTAGCAGGTAATCTTGCCCACGCAGGAGCTTCCGTTGACTTAACTATTTTTTCCCTCCATTTGGCTGGTATTTCTTCAATTCTGGGGGCCATTAATTTTATCACAACCATTATTAATATAAAACCCCCAGCTATCTCTCAGTATCAAACCCCACTTTTTGTTTGAGCTGTATTAGTCACTGCCGTCCTTTTATTACTCTCCCTCCCTGTTCTAGCAGCAGGCATTACCATACTACTTACAGACCGAAATCTAAATACCACTTTCTTTGACCCGGCAGGCGGAGGGGACCCAATCTTGTACCAACATCTC
>EMRKT068-07|Oreochromis
CCTCTATCTAGTATTTGGTGCTTGAGCCGGAATAGTAGGAACCGCGCTAAGCCTCCTAATTCGGGCAGAACTAAGCCAACCCGGCTCTCTCCTCGGAGACGACCAGATTTATAATGTAATTGTTACAGCACATGCTTTTGTAATAATTTTCTTTATAGTAATGCCAATTATGATTGGAGGCTTTGGAAACTGACTAGTACCACTCATGATTGGTGCCCCAGATATGGCCTTCCCTCGAATGAACAACATGAGTTTCTGACTCCTCCCTCCCTCATTCCTCCTCCTCCTCGCCTCATCTGGAGTCGAAGCAGGTGCCGGCACAGGGTGAACTGTTTACCCCCCGCTCGCAGGCAATCTTGCCCATGCTGGGCCTTCTGTCGACTTAACCATCTTCTCTCTCCACTTGGCCGGGGTGTCATCTATTCTAGGCGCAATTAATTTCATTACAACAATCATTAACATGAAACCCCCCGCCATCTCTCAATATCAAACACCCCTATTTGTATGGTCCGTTCTAATTACCGCAGTATTACTTCTTCTATCCCTACCCGTTCTTGCCGCCGGCATCACAATACTTCTCACAGACCGAAACCTAAACACAACCTTCTTTGATCCTGCCGGAGGAGGAGACCCCATCCTTTACCAACACTTA
>EMRKT069-07|Pangasiidae
CCTCTACCTAGTATTTGGTGCCTGAGCAGGAATAGTTGGTACGGCCCTCAGCCTCCTAATTCGGGCAGAGCTAGCCCAACCCGGCGCCCTTCTAGGCGACGACCAAATTTATAATGTTATTGTCACTGCCCATGCCTTCGTAATAATTTTCTTTATAGTAATACCAATTATAATTGGAGGCTTTGGAAACTGACTTGTCCCCTTAATAATTGGAGCGCCTGATATGGCATTCCCTCGAATAAATAATATGAGTTTTTGATTACTTCCGCCTTCCTTCCTACTATTGCTTGCCTCCTCTGGAGTAGAAGCAGGGGCAGGAACAGGATGAACTGTATATCCACCCCTTGCTGGAAACCTCGCACATGCCGGGGCTTCTGTAGATTTAACTATTTTCTCCCTTCATCTTGCAGGGGTATCATCCATTCTAGGAGCCATTAATTTTATTACAACCATTATTAACATAAAACCACCAGCAATTTCACAATATCAAACACCTTTATTTGTATGGGCTGTCTTAATTACAGCTGTTCTTCTATTATTATCTCTACCAGTACTGGCTGCCGGCATTACTATACTCCTAACAGATCGAAACCTAAATACTACATTCTTTGATCCTGCAGGCGGAGGAGATCCTATTTTATATCAACATCTT
>EMRKT070-07|Pangasiidae
CCTCTACCTAGTATTTGGTGCCTGAGCAGGAATAGTTGGTACGGCCCTCAGCCTCCTAATTCGGGCAGAGCTAGCCCAACCCGGCGCCCTTCTAGGCGACGACCAAATTTATAATGTTATTGTCACTGCCCATGCCTTCGTAATAATTTTCTTTATAGTAATACCAATTATAATTGGAGGCTTTGGAAACTGACTTGTCCCCTTAATAATTGGAGCGCCTGATATGGCATTCCCTCGAATAAATAATATGAGTTTTTGATTACTTCCGCCTTCCTTCCTACTATTGCTTGCCTCCTCTGGAGTAGAAGCAGGGGCAGGAACAGGATGAACTGTATATCCACCCCTTGCTGGAAACCTCGCACATGCCGGGGCTTCTGTAGATTTAACTATTTTCTCCCTTCATCTTGCAGGGGTATCATCCATTCTAGGAGCCATTAATTTTATTACAACCATTATTAACATAAAACCACCAGCAATTTCACAATATCAAACACCTTTATTTGTATGGGCTGTCTTAATTACAGCTGTTCTTCTATTATTATCTCTACCAGTACTGGCTGCCGGCATTACTATACTCCTAACAGATCGAAACCTAAATACTACATTCTTTGATCCTGCAGGCGGAGGAGATCCTATTTTATATCAACATCTT
>EMRKT071-07|Pangasiidae
CCTCTACCTAGTATTTGGTGCCTGAGCAGGAATAGTTGGTACGGCCCTCAGCCTCCTAATTCGGGCAGAGCTAGCCCAACCCGGCGCCCTTCTAGGCGACGACCAAATTTATAATGTTATTGTCACTGCCCATGCCTTCGTAATAATTTTCTTTATAGTAATACCAATTATAATTGGAGGCTTTGGAAACTGACTTGTCCCCTTAATAATTGGAGCGCCTGATATGGCATTCCCTCGAATAAATAATATGAGTTTTTGATTACTTCCGCCTTCCTTCCTACTATTGCTTGCCTCCTCTGGAGTAGAAGCAGGGGCAGGAACAGGATGAACTGTATATCCACCCCTTGCTGGAAACCTCGCACATGCCGGGGCTTCTGTAGATTTAACTATTTTCTCCCTTCATCTTGCAGGGGTATCATCCATTCTAGGAGCCATTAATTTTATTACAACCATTATTAACATAAAACCACCAGCAATTTCACAATATCAAACACCTTTATTTGTATGGGCTGTCTTAATTACAGCTGTTCTTCTATTATTATCTCTACCAGTACTGGCTGCCGGCATTACTATACTCCTAACAGATCGAAACCTAAATACTACATTCTTTGATCCTGCAGGCGGAGGAGATCCTATTTTATATCAACATCTT
>EMRKT072-07|Pangasiidae
CCTCTACCTAGTATTTGGTGCCTGAGCAGGAATAGTTGGTACGGCCCTCAGCCTCCTAATTCGGGCAGAGCTAGCCCAACCCGGCGCCCTTCTAGGCGACGACCAAATTTATAATGTTATTGTCACTGCCCATGCCTTCGTAATAATTTTCTTTATAGTAATACCAATTATAATTGGAGGCTTTGGAAACTGACTTGTCCCCTTAATAATTGGAGCGCCTGATATGGCATTCCCTCGAATAAATAATATGAGTTTTTGATTACTTCCGCCTTCCTTCCTACTATTGCTTGCCTCCTCTGGAGTAGAAGCAGGGGCAGGAACAGGATGAACTGTATATCCACCCCTTGCTGGAAACCTCGCACATGCCGGGGCTTCTGTAGATTTAACTATTTTCTCCCTTCATCTTGCAGGGGTATCATCCATTCTAGGAGCCATTAATTTTATTACAACCATTATTAACATAAAACCACCAGCAATTTCACAATATCAAACACCTTTATTTGTATGGGCTGTCTTAATTACAGCTGTTCTTCTATTATTATCTCTACCAGTACTGGCTGCCGGCATTACTATACTCCTAACAGATCGAAACCTAAATACTACATTCTTTGATCCTGCAGGCGGAGGAGATCCTATTTTATATCAACATCTT
>EMRKT074-07|Gadidae
CCTTTATCTCGTATTTGGTGCCTGAGCCGGCATAGTCGGAACAGCCCTAAGCCTGCTCATTCGAGCAGAGCTAAGTCAACCTGGTGCACTTCTTGGTGATGATCAAATTTATAATGTGATCGTTACAGCGCACGCTTTCGTAATAATTTTCTTTATAGTAATACCACTAATAATTGGAGGCTTTGGAAACTGACTCATTCCTCTAATGATCGGTGCCCCAGATATAGCTTTCCCTCGAATAAATAACATAAGCTTCTGACTTCTTCCCCCATCTTTCCTGCTCCTTTTAGCATCCTCTGGTGTAGAAGCTGGGGCTGGAACAGGCTGAACTGTCTATCCACCTTTAGCCGGAAACCTCGCTCATGCTGGGGCATCTGTTGATCTCACTATTTTCTCTCTTCATCTAGCAGGGATTTCATCAATTCTTGGGGCAATTAATTTTATTACCACAATTATTAATATGAAACCTCCAGCAATTTCACAGTACCAAACACCCCTATTTGTTTGAGCAGTACTAATTACAGCCGTGCTTCTACTTCTATCTCTCCCCGTCTTAGCAGCTGGTATCACAATACTTCTAACTGACCGTAATCTTAATACTTCTTTCTTCGATCCTGCTGGAGGGGGTGACCCCATTTTATATCAACACTTA
>EMRKT075-07|Limanda
CCTCTATCTCGTATTTGGTGCCTGAGCCGGAATAGTGGGGACAGGTCTAAGTCTGCTCATTCGGGCAGAACTCAGCCAACCTGGGGCTCTCCTGGGAGACGATCAAATTTATAACGTGATCGTTACCGCACACGCCTTTGTAATAATCTTCTTTATAGTAATACCAATTATGATCGGAGGGTTCGGAAACTGACTTATCCCACTAATGATCGGGGCCCCTGATATGGCGTTCCCTCGAATGAACAACATGAGTTTCTGACTTCTGCCTCCATCCTTTCTTCTCCTCCTAGCCTCTTCAGGCGTAGAAGCCGGGGCTGGAACTGGGTGAACTGTGTATCCTCCGTTAGCTGGAAATCTAGCACACGCTGGAGCATCCGTAGACCTAACAATCTTTTCTCTTCACCTTGCCGGGATTTCATCAATCCTGGGGGCAATCAACTTTATTACCACAATCATCAACATGAAACCTACAGCAGTAACTATGTACCAAATTCCACTATTCGTGTGAGCCGTACTAATTACAGCCGTTCTTCTCCTCCTCTCCCTTCCGGTCTTAGCCGCTGGCATCACAATGCTACTGACAGACCGCAACCTAAACACAACTTTCTTTGACCCTGCCGGAGGGGGTGATCCCATCCTCTATCAACACCTA
>EMRKT076-07|Gadidae
CCTTTATCTCGTATTTGGTGCCTGAGCCGGCATAGTCGGAACAGCCCTAAGCCTGCTCATTCGAGCAGAGCTAAGTCAACCTGGTGCACTTCTTGGTGATGATCAAATTTATAATGTGATCGTTACAGCGCACGCTTTCGTAATAATTTTCTTTATAGTAATACCACTAATAATTGGAGGCTTTGGAAACTGACTCATTCCTCTAATGATCGGTGCCCCAGATATAGCTTTCCCTCGAATAAATAACATAAGCTTCTGACTTCTTCCCCCATCTTTCCTGCTCCTTTTAGCATCCTCTGGTGTAGAAGCTGGGGCTGGAACAGGCTGAACTGTCTATCCACCTTTAGCCGGAAACCTCGCTCATGCTGGGGCATCTGTTGATCTnACTATTTTCTCTCTTCATCTAGCAGGGATTTCATCAATTCTTGGGGCAATTAATTTTATTACCACAATTATTAATATGAAACCTCCAGCAATTTCACAGTACCAAACACCCCTATTTGTTTGAGCAGTACTAATTACAGCCGTGCTTCTACTTCTATCTCTCCCCGTCTTAGCAGCTGGTATCACAATACTTCTAACTGACCGTAATCTTAATACTTCTTTCTTCGATCCTGCTGGAGGGGGTGACCCCATTTTATATCAACACTTA
>EMRKT077-07|Limanda
CCTCTATCTCGTATTTGGTGCCTGAGCCGGAATAGTGGGGACAGGTCTAAGTCTGCTCATTCGGGCAGAACTCAGCCAACCTGGGGCTCTCCTGGGAGACGATCAAATTTATAACGTGATCGTTACCGCACACGCCTTTGTAATAATCTTCTTTATAGTAATACCAATTATGATCGGAGGGTTCGGAAACTGACTTATCCCACTAATGATCGGGGCCCCTGATATGGCATTCCCTCGAATGAACAACATGAGTTTCTGACTTCTGCCTCCATCCTTTCTTCTCCTCCTAGCCTCTTCAGGCGTAGAAGCCGGGGCTGGAACTGGGTGAACTGTATATCCTCCGTTAGCTGGAAATCTAGCACACGCTGGAGCATCCGTAGACCTAACAATCTTTTCTCTTCACCTTGCCGGGATTTCATCAATCCTGGGAGCAATCAACTTTATTACCACAATCATCAACATGAAACCTACAGCAGTAACTATGTACCAAATTCCACTATTCGTGTGAGCCGTACTAATTACAGCCGTTCTTCTCCTCCTCTCCCTTCCAGTCTTAGCCGCTGGCATCACAATGCTACTGACAGACCGCAACCTAAACACAACTTTCTTTGACCCTGCCGGAGGGGGTGACCCCATCCTCTATCAACACCTA
>EMRKT078-07|Pangasiidae
CCTCTACCTAGTATTTGGTGCCTGAGCAGGAATAGTTGGTACGGCCCTCAGCCTCCTAATTCGGGCAGAGCTAGCCCAACCCGGCGCCCTTCTAGGCGACGACCAAATTTATAATGTTATTGTCACTGCCCATGCCTTCGTAATAATTTTCTTTATAGTAATACCAATTATAATTGGAGGCTTTGGAAACTGACTTGTCCCCTTAATAATTGGAGCGCCTGATATGGCATTCCCTCGAATAAATAATATGAGTTTTTGATTACTTCCGCCTTCCTTCCTACTATTGCTTGCCTCCTCTGGAGTAGAAGCAGGGGCAGGAACAGGATGAACTGTATATCCACCCCTTGCTGGAAACCTCGCACATGCCGGGGCTTCTGTAGATTTAACTATTTTCTCCCTTCATCTTGCAGGGGTATCATCCATTCTAGGAGCCATTAATTTTATTACAACCATTATTAACATAAAACCACCAGCAATTTCACAATATCAAACACCTTTATTTGTATGGGCTGTCTTAATTACAGCTGTTCTTCTATTATTATCTCTACCAGTACTGGCTGCCGGCATTACTATACTCCTAACAGATCGAAACCTAAATACTACATTCTTTGATCCTGCAGGCGGAGGAGATCCTATTTTATATCAACATCTT
>EMRKT079-07|Pangasiidae
CCTCTACCTAGTATTTGGTGCCTGAGCAGGAATAGTTGGTACGGCCCTCAGCCTCCTAATTCGGGCAGAGCTAGCCCAACCCGGCGCCCTTCTAGGCGACGACCAAATTTATAATGTTATTGTCACTGCCCATGCCTTCGTAATAATTTTCTTTATAGTAATACCAATTATAATTGGAGGCTTTGGAAACTGACTTGTCCCCTTAATAATTGGAGCGCCTGATATGGCATTCCCTCGAATAAATAATATGAGTTTTTGATTACTTCCGCCTTCCTTCCTACTATTGCTTGCCTCCTCTGGAGTAGAAGCAGGGGCAGGAACAGGATGAACTGTATATCCACCCCTTGCTGGAAACCTCGCACATGCCGGGGCTTCTGTAGATTTAACTATTTTCTCCCTTCATCTTGCAGGGGTATCATCCATTCTAGGAGCCATTAATTTTATTACAACCATTATTAACATAAAACCACCAGCAATTTCACAATATCAAACACCTTTATTTGTATGGGCCGTCTTAATTACAGCTGTTCTTCTATTATTATCTCTACCAGTACTGGCTGCCGGCATTACTATACTCCTAACAGATCGAAACCTAAATACTACATTCTTTGATCCTGCAGGCGGAGGAGATCCTATTTTATATCAACATCTT
>EMRKT080-07|Oncorhynchus
nnnnnnnnnnnnnnnnnnnnnnTGAGCCGGGATAGTAGGCACCGCCCTGAGTCTACTGATTCGGGCGGAACTAAGCCAGCCGGGCGCTCTTCTGGGGGATGACCAAATCTATAACGTGATCGTCACAGCCCATGCCTTCGTTATGATTTTCTTTATAGTCATGCCAATTATAATCGGGGGCTTTGGAAACTGATTAATTCCCCTAATAATCGGAGCCCCTGATATGGCATTCCCTCGAATAAATAACATAAGCTTCTGACTCCTTCCTCCATCCTTTCTCCTCCTCCTGTCTTCATCAGGAGTTGAAGCCGGCGCGGGTACTGGATGAACAGTATACCCCCCTCTAGCCGGCAACCTCGCCCACGCAGGAGCCTCTGTTGATTTAACTATCTTCTCCCTTCATTTAGCTGGGATCTCCTCAATTTTAGGAGCCATTAATTTTATTACGACCATTATTAACATAAAACCTCCAGCCATCTCTCAGTACCAAACCCCCCTTTTCGTTTGAGCCGTGCTAGTTACTGCTGTCCTTCTATTACTTTCCCTCCCCGTCCTGGCAGCAGGCATTACTATGTTACTTACAGACCGAAATCTAAACACCACTTTCTTTGACCCGGCAGGCGGGGGAGATCCAATTTTATACCAACACCTC
>EMRKT081-07|Oncorhynchus
CCTCTATTTAGTATTTGGTGCCTGAGCCGGGATAGTAGGCACCGCCCTGAGTCTACTGATTCGGGCGGAACTAAGCCAGCCGGGCGCTCTTCTGGGGGATGACCAAATCTATAACGTGATCGTCACAGCCCATGCCTTCGTTATGATTTTCTTTATAGTCATGCCAATTATAATCGGGGGCTTTGGAAACTGATTAATTCCCCTAATAATCGGAGCCCCTGATATGGCATTCCCTCGAATAAATAACATAAGCTTCTGACTCCTTCCTCCATCCTTTCTCCTCCTCCTGTCTTCATCAGGAGTTGAAGCCGGCGCGGGTACTGGATGAACAGTATACCCCCCTCTAGCCGGCAACCTCGCCCACGCAGGAGCCTCTGTTGATTTAACTATCTTCTCCCTTCATTTAGCTGGGATCTCCTCAATTTTAGGAGCCATTAATTTTATTACGACCATTATTAACATAAAACCTCCAGCCATCTCTCAGTACCAAACCCCCCTTTTCGTTTGAGCCGTGCTAGTTACTGCTGTCCTTCTATTACTTTCCCTCCCCGTCCTGGCAGCAGGCATTACTATGTTACTTACAGACCGAAATCTAAACACCACTTTCTTTGACCCGGCAGGCGGGGGAGATCCAATTTTATACCAACACCTC
>EMRKT082-07|Dissostichus_mawsoni
nCTCTACTTAATTTTCGGCGCCTGGGCCGGAATAGTAGGTACAGCCCTTAGCCTGCTCATCCGGGCAGAACTTAGCCAACCTGGCGCCCTATTGGGGGACGACCAAATCTATAACGTAATTGTTACCGCTCACGCCTTCGTAATAATCTTCTTTATAGTCATACCGATCATAATCGGAGGCTTCGGAAACTGACTCATCCCCCTCATGATCGGGGCCCCCGACATGGCTTTCCCTCGAATAAATAATATGAGTTTCTGGCTCCTCCCTCCCTCCTTCCTACTCTTACTAGCTTCTTCAGGTGTAGAAGCCGGGGCGGGAACCGGCTGAACTGTCTATCCCCCCCTCTCTGGAAACTTAGCCCACGCAGGTGCATCCGTTGATCTAACTATTTTCTCTCTGCATTTAGCAGGCATTTCTTCCATCTTAGGTGCAATTAATTTTATCACAACAATTATTAACATGAAACCCCCTGCCATCTCTCAATACCAAACCCCTCTGTTCGTATGGGCCGTCTTAATTACTGCCGTTCTTCTACTTCTTTCACTTCCTGTGCTAGCTGCCGGAATCACCATGCTTCTCACGGACCGTAACCTCAACACCACCTTCTTTGACCCTGCAGGAGGGGGAGACCCTATTCTTTACCAACATCTT
>EMRKT083-07|Pangasiidae
CCTCTACCTAGTATTTGGTGCCTGAGCAGGAATAGTTGGTACGGCCCTCAGCCTCCTAATTCGGGCAGAGCTAGCCCAACCCGGCGCCCTTCTAGGCGACGACCAAATTTATAATGTTATTGTCACTGCCCATGCCTTCGTAATAATTTTCTTTATAGTAATACCAATTATAATTGGAGGCTTTGGAAACTGACTTGTCCCCTTAATAATTGGAGCGCCTGATATGGCATTCCCTCGAATAAATAATATGAGTTTTTGATTACTTCCGCCTTCCTTCCTACTATTGCTTGCCTCCTCTGGAGTAGAAGCAGGGGCAGGAACAGGATGAACTGTATATCCACCCCTTGCTGGAAACCTCGCACATGCCGGGGCTTCTGTAGATTTAACTATTTTCTCCCTTCATCTTGCAGGGGTATCATCCATTCTAGGAGCCATTAATTTTATTACAACCATTATTAACATAAAACCACCAGCAATTTCACAATATCAAACACCTTTATTTGTATGGGCTGTCTTAATTACAGCTGTTCTTCTATTATTATCTCTACCAGTACTGGCTGCCGGCATTACTATACTCCTAACAGATCGAAACCTAAATACTACATTCTTTGATCCTGCAGGCGGAGGAGATCCTATTTTATATCAACATCTT
>EMRKT084-07|Oncorhynchus
CCTCTATTTAGTATTTGGTGCCTGAGCCGGGATAGTAGGCACCGCCCTGAGTCTACTGATTCGGGCGGAACTAAGCCAGCCGGGCGCTCTTCTGGGGGATGACCAAATCTATAACGTGATCGTCACAGCCCATGCCTTCGTTATGATTTTCTTTATAGTCATGCCAATTATAATCGGGGGCTTTGGAAACTGATTAATTCCCCTAATAATCGGAGCCCCTGATATGGCATTCCCTCGAATAAATAACATAAGCTTCTGACTCCTTCCTCCATCCTTTCTCCTCCTCCTGTCTTCATCAGGAGTTGAAGCCGGCGCGGGTACTGGATGAACAGTATACCCCCCTCTAGCCGGCAACCTCGCCCACGCAGGAGCCTCTGTTGATTTAACTATCTTCTCCCTTCATTTAGCTGGAATCTCCTCAATTTTAGGAGCCATTAATTTTATTACGACCATTATTAACATAAAACCTCCAGCCATCTCTCAGTACCAAACCCCCCTTTTCGTTTGAGCCGTGCTAGTTACTGCTGTCCTTCTATTACTTTCCCTCCCCGTCCTGGCAGCAGGCATTACTATGTTACTTACAGACCGAAATCTAAACACCACTTTCTTTGACCCGGCAGGCGGGGGAGATCCAATTTTATACCAACACCTC
>EMRKT085-07|Oncorhynchus
CCTCTATTTAGTATTTGGTGCCTGAGCCGGGATAGTAGGCACCGCCCTGAGTCTACTGATTCGGGCGGAACTAAGCCAGCCGGGCGCTCTTCTGGGGGATGACCAAATCTATAACGTGATCGTCACAGCCCATGCCTTCGTTATGATTTTCTTTATAGTCATGCCAATTATAATCGGGGGCTTTGGAAACTGATTAATTCCCCTAATAATCGGAGCCCCTGATATGGCATTCCCTCGAATAAATAACATAAGCTTCTGACTCCTTCCTCCATCCTTTCTCCTCCTCCTGTCTTCATCAGGAGTTGAAGCCGGCGCGGGTACTGGATGAACAGTATACCCCCCTCTAGCCGGCAACCTCGCCCACGCAGGAGCCTCTGTTGATTTAACTATCTTCTCCCTTCATTTAGCTGGGATCTCCTCAATTTTAGGAGCCATTAATTTTATTACGACCATTATTAACATAAAACCTCCAGCCATCTCTCAGTACCAAACCCCCCTTTTCGTTTGAGCCGTGCTAGTTACTGCTGTCCTTCTATTACTTTCCCTCCCCGTCCTGGCAGCAGGCATTACTATGTTACTTACAGACCGAAATCTAAACACCACTTTCTTTGACCCGGCAGGCGGGGGAGATCCAATTTTATACCAACACCTC
>EMRKT086-07|Pangasiidae
CCTCTACCTAGTATTTGGTGCCTGAGCAGGAATAGTTGGTACGGCCCTCAGCCTCCTAATTCGGGCAGAGCTAGCCCAACCCGGCGCCCTTCTAGGCGACGACCAAATTTATAATGTTATTGTCACTGCCCATGCCTTCGTAATAATTTTCTTTATAGTAATACCAATTATAATTGGAGGCTTTGGAAACTGACTTGTCCCCTTAATAATTGGAGCGCCTGATATGGCATTCCCTCGAATAAATAATATGAGTTTTTGATTACTTCCGCCTTCCTTCCTACTATTGCTTGCCTCCTCTGGAGTAGAAGCAGGGGCAGGAACAGGATGAACTGTATATCCACCCCTTGCTGGAAACCTCGCACATGCCGGGGCTTCTGTAGATTTAACTATTTTCTCCCTTCATCTTGCAGGGGTATCATCCATTCTAGGAGCCATTAATTTTATTACAACCATTATTAACATAAAACCACCAGCAATTTCACAATATCAAACACCTTTATTTGTATGGGCTGTCTTAATTACAGCTGTTCTTCTATTATTATCTCTACCAGTACTGGCTGCCGGCATTACTATACTCCTAACAGATCGAAACCTAAATACTACATTCTTTGATCCTGCAGGCGGAGGAGATCCTATTTTATATCAACATCTT
>EMRKT087-07|Pangasiidae
CCTCTACCTAGTATTTGGTGCCTGAGCAGGAATAGTTGGTACGGCCCTCAGCCTCCTAATTCGGGCAGAGCTAGCCCAACCCGGCGCCCTTCTAGGCGACGACCAAATTTATAATGTTATTGTCACTGCCCATGCCTTCGTAATAATTTTCTTTATAGTAATACCAATTATAATTGGAGGCTTTGGAAACTGACTTGTCCCCTTAATAATTGGAGCGCCTGATATGGCATTCCCTCGAATAAATAATATGAGTTTTTGATTACTTCCGCCTTCCTTCCTACTATTGCTTGCCTCCTCTGGAGTAGAAGCAGGGGCAGGAACAGGATGAACTGTATATCCACCCCTTGCTGGAAACCTCGCACATGCCGGGGCTTCTGTAGATTTAACTATTTTCTCCCTTCATCTTGCAGGGGTATCATCCATTCTAGGAGCCATTAATTTTATTACAACCATTATTAACATAAAACCACCAGCAATTTCACAATATCAAACACCTTTATTTGTATGGGCTGTCTTAATTACAGCTGTTCTTCTATTATTATCTCTACCAGTACTGGCTGCCGGCATTACTATACTCCTAACAGATCGAAACCTAAATACTACATTCTTTGATCCTGCAGGCGGAGGAGATCCTATTTTATATCnACnTCTT
>EMRKT088-07|Salmo_salar
CCTCTATTTAGTATTTGGTGCCTGAGCCGGAATAGTCGGCACCGCCCTAAGTCTCTTGATTCGAGCAGAACTCAGCCAGCCTGGCGCCCTTCTGGGAGATGACCAAATTTATAACGTAATTGTTACAGCCCATGCCTTCGTCATAATTTTCTTTATAGTCATACCGATTATGATCGGCGGCTTTGGAAACTGATTAATTCCTCTTATAATCGGGGCCCCCGACATAGCATTCCCCCGAATGAATAACATAAGTTTTTGACTTCTCCCTCCCTCCTTTCTTCTCCTCCTGGCCTCATCTGGAGTTGAAGCCGGCGCTGGCACCGGATGAACAGTCTACCCCCCTCTAGCAGGTAATCTTGCCCACGCAGGAGCTTCCGTTGACTTAACTATTTTTTCCCTCCATTTGGCTGGTATTTCTTCAATTCTTGGGGCCATTAATTTTATTACAACCATTATTAATATAAAACCCCCAGCTATCTCTCAGTATCAAACCCCACTTTTTGTTTGAGCTGTATTAGTCACTGCCGTCCTTTTGTTACTCTCCCTCCCTGTTCTAGCAGCAGGCATTACCATACTACTTACAGACCGAAATCTAAATACCACTTTCTTTGACCCGGCAGGCGGAGGAGACCCAATCTTGTACCAACATCTC
>EMRKT089-07|Morone
nnnnnnnnnnnnnnnnnnnnnnnnnnnnnnnATAGTGGGCACTGCTCTAAGTCTTCTTATTCGAGCAGAGCTAAGCCAACCGGGCGCCCTCCTTGGGGATGACCAAATCTACAACGTAATCGTTACCGCACATGCATTTGTAATGATCTTTTTTATAGTAATACCAATCATGATCGGAGGATTCGGAAACTGACTTATTCCACTAATAATTGGAGCACCTGATATAGCATTCCCCCGAATGAACAACATAAGTTTTTGACTACTTCCCCCATCCTTCCTTCTCCTCTTGGCTTCTTCAGGCGTCGAAGCCGGGGCTGGGACTGGCTGAACCGTCTATCCCCCCCTTGCAAGCAACCTTGCACACGCAGGTGCATCTGTAGACTTAACAATTTTTTCTCTCCACCTGGCTGGGATCTCCTCAATTCTGGGGGCCATTAATTTCATCACAACTATTATTAACATGAAGCCTCCCGCTATTTCCCAGTACCAAACCCCCTTATTTGTCTGAGCTGTTCTAATTACAGCCGTCCTCTTACTTCTCTCTCTGCCAGTCCTCGCAGCCGGAATTACAATACTACTTACAGACCGAAATCTAAACACCACCTTCTTTGACCCTGCCGGGGGAGGGGACCCCATCCTCTAnnnnnnnnnn
>EMRKT090-07|Morone
CCTATATCTAGTGTTTGGCGCTTGAGCTGGTATAGTGGGCACTGCTCTAAGTCTTCTTATTCGAGCAGAGCTAAGCCAACCGGGCGCCCTCCTTGGGGATGACCAAATCTACAACGTAATCGTTACCGCACATGCATTTGTAATGATCTTTTTTATAGTAATACCAATCATGATCGGAGGATTCGGAAACTGACTTATTCCACTAATAATTGGAGCACCTGATATAGCATTCCCCCGAATGAACAACATAAGTTTTTGACTACTTCCCCCATCCTTCCTTCTCCTCTTGGCTTCTTCAGGCGTCGAAGCCGGGGCTGGGACTGGCTGAACCGTCTATCCCCCCCTTGCAAGCAACCTTGCACACGCAGGTGCATCTGTAGACTTAACAATTTTTTCTCTCCACCTGGCTGGGATCTCCTCAATTCTGGGGGCCATTAATTTCATCACAACTATTATTAACATGAAGCCTCCCGCTATTTCCCAGTACCAAACCCCCTTATTTGTCTGAGCTGTTCTAATTACAGCCGTCCTCTTACTTCTCTCTCTGCCAGTCCTCGCAGCCGGAATTACAATACTACTTACAGACCGAAATCTAAACACCACCTTCTTTGACCCTGCCGGGGGAGGGGACCCCATCCTCTACCAACACCTC
>EMRKT091-07|Oreochromis
CCTCTATCTAGTATTTGGTGCTTGAGCCGGAATAGTAGGAACCGCGCTAAGCCTCCTAATTCGGGCAGAACTAAGCCAGCCCGGCTCTCTCCTCGGAGACGACCAGATTTATAATGTAATTGTTACAGCACATGCTTTTGTAATAATTTTCTTTATAGTAATGCCAATTATGATTGGAGGCTTTGGAAACTGACTAGTACCACTCATGATTGGTGCCCCAGATATGGCCTTCCCTCGAATGAACAACATGAGTTTCTGACTCCTCCCTCCCTCATTCCTCCTCCTCCTCGCCTCATCTGGAGTCGAAGCAGGTGCCGGCACAGGGTGAACTGTTTACCCCCCGCTCGCAGGCAATCTTGCCCATGCTGGGCCTTCTGTCGACTTAACCATCTTCTCCCTCCACTTGGCCGGGGTGTCATCTATTCTAGGCGCAATTAATTTCATTACAACAATCATTAACATGAAACCCCCCGCCATCTCTCAATATCAAACACCCCTATTTGTATGGTCCGTTCTAATTACCGCAGTATTACTTCTTCTATCCCTACCCGTTCTTGCCGCCGGCATCACAATACTTCTCACAGACCGAAACCTAAACACAACCTTCTTTGATCCTGCCGGAGGAGGAGACCCCATCCTTTACCAACACTTA
>EMRKT092-07|Oreochromis
CCTCTATCTAGTATTTGGTGCTTGAGCCGGAATAGTAGGAACTGCACTAAGCCTCCTAATTCGGGCAGAACTAAGCCAGCCCGGCTCTCTTCTCGGAGACGACCAAATCTATAATGTAATTGTTACAGCACATGCTTTCGTAATAATTTTCTTTATAGTAATACCAATTATGATTGGAGGCTTTGGAAACTGACTAGTACCCCTCATGATTGGTGCACCAGACATGGCCTTCCCTCGAATAAATAACATGAGCTTTTGACTTCTCCCCCCCTCATTTCTTCTTCTTCTCGCCTCATCTGGAGTCGAAGCAGGTGCCGGCACAGGATGGACTGTTTATCCCCCGCTCGCAGGCAATCTTGCCCACGCTGGACCTTCTGTTGACTTAACCATCTTCTCCCTCCACTTGGCCGGAGTGTCATCTATTTTAGGTGCAATTAATTTTATCACAACCATTATTAACATGAAACCCCCTGCCATCTCCCAATATCAAACACCCCTATTTGTGTGATCCGTCCTAATTACCGCAGTACTACTCCTTCTATCCCTGCCCGTTCTTGCCGCCGGCATCACAATACTTCTAACAGACCGAAACCTAAACACAACCTTCTTTGACCCTGCCGGAGGAGGAGACCCCATCCTATACCAACACTTA
>EHKWX007-07|Oncorhynchus_gorbuscha
CCTCTATTTAGTATTTGGTGCCTGAGCCGGGATAGTAGGCACCGCCCTAAGCCTACTAATTCGGGCAGAACTAAGCCAGCCAGGCGCTCTTCTAGGGAATGACCAGATCTATAACGTAATCGTTACAGCCCATGCCTTCGTTATGATTTTCTTTATAGTCATACCAATTATAATCGGAGGCTTTGGAAACTGATTAATCCCCCTAATGATCGGGGCACCAGATATAGCATTTCCACGAATAAACAACATAAGCTTCTGACTCCTGCCCCCATCCTTCCTCCTCCTCCTTTCTTCATCTGGAGTCGAAGCCGGCGCTGGTACCGGATGGACAGTTTATCCCCCTCTAGCCGGGAACCTTGCCCACGCAGGAGCATCCGTCGACTTAACTATCTTCTCCCTTCATTTAGCCGGAATCTCATCAATTTTAGGGGCCATTAATTTTATTACGACCATTATCAACATAAAACCACCGGCAATCTCTCAGTACCAAACCCCACTTTTTGTTTGAGCTGTGCTAATCACTGCTGTACTTCTTCTACTATCCCTCCCCGTTCTGGCAGCAGGTATCACTATGTTGCTCACGGACCGAAATTTAAACACTACTTTCTTTGACCCAGCGGGGGGCGGAGATCCAATTTTATACCAACACCTC
>EHKWX008-07|Actinopterygii
CCTTTATCTCGTATTTGGTGCCTGAGCCGGCATAGTCGGAACAGCCTTAAGCCTGCTCATTCGAGCAGAGCTAAGTCAACCTGGTGCACTTCTAGGTGATGATCAAATTTATAATGTGATTGTCACAGCACACGCTTTCGTAATAATTTTCTTTATAGTAATACCACTAATAATTGGAGGCTTCGGAAACTGACTCATTCCTCTAATGATTGGTGCCCCAGATATGGCTTTCCCTCGAATAAACAACATAAGTTTCTGACTTCTTCCTCCATCTTTTCTGCTTCTTTTAGCATCATCTGGAGTAGAAGCTGGAGCTGGCACAGGTTGAACTGTTTATCCCCCTTTAGCTGGAAACCTCGCTCATGCTGGGGCATCTGTTGACCTCACTATTTTTTCTCTTCATCTAGCCGGAATTTCATCAATTCTTGGAGCAATTAATTTTATTACCACAATTATTAATATAAAACCTCCTGCAATTTCACAATATCAAACACCCCTTTTTGTTTGAGCAGTCCTAATTACAGCTGTGCTTCTGCTATTATCTCTTCCCGTCTTAGCCGCCGGTATCACAATACTTTTAACTGATCGTAACCTCAATACTTCTTTCTTTGATCCTGCTGGAGGAGGTGACCCCATTTTATATCAACATTTA
>EWTGS079-06|Galeocerdo_cuvier
CCTTTATCTTATTTTTGGTGCATGAGCAGGTATAGTTGGAACAGCTCTAAGTCTTCTAATTCGAGCTGAACTCGGACAACCAGGATCACTCTTAGGGGACGATCAAATCTATAATGTAATCGTAACTGCCCATGCTTTCGTAATAATCTTTTTTATAGTTATACCAATCATAATTGGTGGCTTCGGAAATTGACTAGTTCCGTTAATAATTGGTGCACCAGATATAGCTTTCCCACGAATAAATAACATAAGCTTCTGACTTCTTCCACCATCATTTCTTCTTCTACTAGCCTCTGCTGGAGTAGAGGCTGGAGCAGGTACTGGTTGAACAGTTTATCCTCCATTAGCTAGTAACCTAGCTCATGCTGGACCATCTGTTGATTTAGCAATTTTCTCTCTTCACTTAGCTGGTGTTTCATCAATTTTAGCCTCAATTAACTTTATTACAACTATCATTAATATAAAACCCCCAGCTATCTCCCAATATCAAACACCATTATTTGTATGATCCATTCTTGTTACTACTATTCTCCTTCTTCTTTCACTTCCAGTTCTTGCAGCAGGAATTACAATACTACTTACAGACCGTAACCTTAATACTACATTCTTTGATCCAGCGGGTGGAGGAGATCCAATCCTTTATCAGCACTTA
>EWTGS101-06|Galeocerdo_cuvier
CCTTTATCTTATTTTTGGTGCATGAGCAGGTATAGTTGGAACAGCTCTAAGTCTTCTAATTCGAGCTGAACTCGGACAACCAGGATCACTCTTAGGGGACGATCAAATCTATAATGTAATCGTAACTGCCCATGCTTTCGTAATAATCTTTTTTATAGTTATACCAATCATAATTGGTGGCTTCGGAAATTGACTAGTTCCGTTAATAATTGGTGCACCAGATATAGCTTTCCCACGAATAAATAACATAAGCTTCTGACTTCTTCCACCATCATTTCTTCTTCTACTAGCCTCTGCTGGAGTAGAGGCTGGAGCAGGTACTGGTTGAACAGTTTATCCTCCATTAGCTAGTAACCTAGCTCATGCTGGACCATCTGTTGATTTAGCAATTTTCTCTCTTCACTTAGCTGGTGTTTCATCAATTTTAGCCTCAATTAACTTTATTACAACTATCATTAATATAAAACCCCCAGCTATCTCCCAATATCAAACACCATTATTTGTATGATCTATTCTTGTTACTACTATTCTCCTTCTTCTTTCACTTCCAGTTCTTGCAGCAGGAATTACAATACTACTTACAGACCGTAACCTTAATACTACATTCTTTGATCCAGCGGGTGGAGGAGATCCAATCCTTTATCAGCACTTA
>EWTGS083-06|Galeocerdo_cuvier
CCTTTATCTTATTTTTGGTGCATGAGCAGGTATAGTTGGAACAGCTCTAAGTCTTCTAATTCGAGCTGAACTCGGACAACCAGGATCACTCTTAGGGGACGATCAAATCTATAATGTAATCGTAACTGCCCATGCTTTCGTAATAATCTTTTTTATAGTTATACCAATCATAATTGGTGGCTTCGGAAATTGACTAGTTCCGTTAATAATTGGTGCACCAGATATAGCTTTCCCACGAATAAATAACATAAGCTTCTGACTTCTTCCACCATCATTTCTTCTTCTACTAGCCTCTGCTGGAGTAGAGGCTGGAGCAGGTACTGGTTGAACAGTTTATCCTCCATTAGCTAGTAACCTAGCTCATGCTGGACCATCTGTTGATTTAGCAATTTTCTCTCTTCACTTAGCTGGTGTTTCATCAATTTTAGCCTCAATTAACTTTATTACAACTATCATTAATATAAAACCCCCAGCTATCTCCCAATATCAAACACCATTATTTGTATGATCCATTCTTGTTACTACTATTCTCCTTCTTCTTTCACTTCCAGTTCTTGCAGCAGGAATTACAATACTACTTACAGACCGTAACCTTAATACTACATTCTTTGATCCAGCGGGTGGAGGAGATCCAATCCTTTATCAGCACTTA
>EWTGS102-06|Galeocerdo_cuvier
CCTTTATCTTATTTTTGGTGCATGAGCAGGTATAGTTGGAACAGCTCTAAGTCTTCTAATTCGAGCTGAACTCGGACAACCAGGATCACTCTTAGGGGACGATCAAATCTATAATGTAATCGTAACTGCCCATGCTTTCGTAATAATCTTTTTTATAGTTATACCAATCATAATTGGTGGCTTCGGAAATTGACTAGTTCCGTTAATAATTGGTGCACCAGATATAGCTTTCCCACGAATAAATAACATAAGCTTCTGACTTCTTCCACCATCATTTCTTCTTCTACTAGCCTCTGCTGGAGTAGAGGCTGGAGCAGGTACTGGTTGAACAGTTTATCCTCCATTAGCTAGTAACCTAGCTCATGCTGGACCATCTGTTGATTTAGCAATTTTCTCTCTTCACTTAGCTGGTGTTTCATCAATTTTAGCCTCAATTAACTTTATTACAACTATCATTAATATAAAACCCCCAGCTATCTCCCAATATCAAACACCATTATTTGTATGATCTATTCTTGTTACTACTATTCTCCTTCTTCTTTCACTTCCAGTTCTTGCAGCAGGAATTACAATACTACTTACAGACCGTAACCTTAATACTACATTCTTTGATCCAGCGGGTGGAGGAGATCCAATCCTTTATCAGCACTTA
>EWTGS078-06|Galeocerdo_cuvier
CCTTTATCTTATTTTTGGTGCATGAGCAGGTATAGTTGGAACAGCTCTAAGTCTTCTAATTCGAGCTGAACTCGGACAACCAGGATCACTCTTAGGGGACGATCAAATCTATAATGTAATCGTAACTGCCCATGCTTTCGTAATAATCTTTTTTATAGTTATACCAATCATAATTGGTGGCTTCGGAAATTGACTAGTTCCGTTAATAATTGGTGCACCAGATATAGCTTTCCCACGAATAAATAACATAAGCTTCTGACTTCTTCCACCATCATTTCTTCTTCTACTAGCCTCTGCTGGAGTAGAGGCTGGAGCAGGTACTGGTTGAACAGTTTATCCTCCATTAGCTAGTAACCTAGCTCATGCTGGACCATCTGTTGATTTAGCAATTTTCTCTCTTCACTTAGCTGGTGTTTCATCAATTTTAGCCTCAATTAACTTTATTACAACTATCATTAATATAAAACCCCCAGCTATCTCCCAATATCAAACACCATTATTTGTATGATCTATTCTTGTTACTACTATTCTCCTTCTTCTTTCACTTCCAGTTCTTGCAGCAGGAATTACAATACTACTTACAGACCGTAACCTTAATACTACATTCTTTGATCCAGCGGGTGGAGGAGATCCAATCCTTTATCAGCACTTA
>EWTGS103-06|Galeocerdo_cuvier
CCTTTATCTTATTTTTGGTGCATGAGCAGGTATAGTTGGAACAGCTCTAAGTCTTCTAATTCGAGCTGAACTCGGACAACCAGGATCACTCTTAGGGGACGATCAAATCTATAATGTAATCGTAACTGCCCATGCTTTCGTAATAATCTTTTTTATAGTTATACCAATCATAATTGGTGGCTTCGGAAATTGACTAGTTCCGTTAATAATTGGTGCACCAGATATAGCTTTCCCACGAATAAATAACATAAGCTTCTGACTTCTTCCACCATCATTTCTTCTTCTACTAGCCTCTGCTGGAGTAGAGGCTGGAGCAGGTACTGGTTGAACAGTTTATCCTCCATTAGCTAGTAACCTAGCTCATGCTGGACCATCTGTTGATTTAGCAATTTTCTCTCTTCACTTAGCTGGTGTTTCATCAATTTTAGCCTCAATTAACTTTATTACAACTATCATTAATATAAAACCCCCAGCTATCTCCCAATATCAAACACCATTATTTGTATGATCTATTCTTGTTACTACTATTCTCCTTCTTCTTTCACTTCCAGTTCTTGCAGCAGGAATTACAATACTACTTACAGACCGTAACCTTAATACTACATTCTTTGATCCAGCGGGTGGAGGAGATCCAATCCTTTATCAGCACnTn
>EWTGS085-06|Galeocerdo_cuvier
CCTTTATCTTATTTTTGGTGCATGAGCAGGTATAGTTGGAACAGCTCTAAGTCTTCTAATTCGAGCTGAACTCGGACAACCAGGATCACTCTTAGGGGACGATCAAATCTATAATGTAATCGTAACTGCCCATGCTTTCGTAATAATCTTTTTTATAGTTATACCAATCATAATTGGTGGCTTCGGAAATTGACTAGTTCCGTTAATAATTGGTGCACCAGATATAGCTTTCCCACGAATAAATAACATAAGCTTCTGACTTCTTCCACCATCATTTCTTCTTCTACTAGCCTCTGCTGGAGTAGAGGCTGGAGCAGGTACTGGTTGAACAGTTTATCCTCCATTAGCTAGTAACCTAGCTCATGCTGGACCATCTGTTGATTTAGCAATTTTCTCTCTTCACTTAGCTGGTGTTTCATCAATTTTAGCCTCAATTAACTTTATTACAACTATCATTAATATAAAACCCCCAGCTATCTCCCAATATCAAACACCATTATTTGTATGATCCATTCTTGTTACTACTATTCTCCTTCTTCTTTCACTTCCAGTTCTTGCAGCAGGAATTACAATACTACTTACAGACCGTAACCTTAATACTACATTCTTTGATCCAGCGGGTGGAGGAGATCCAATCCTTTATCAGCACTTA
>EWTGS104-06|Galeocerdo_cuvier
CCTTTATCTTATTTTTGGTGCATGAGCAGGTATAGTTGGAACAGCTCTAAGTCTTCTAATTCGAGCTGAACTCGGACAACCAGGATCACTCTTAGGGGACGATCAAATCTATAATGTAATCGTAACTGCCCATGCTTTCGTAATAATCTTTTTTATAGTTATACCAATCATAATTGGTGGCTTCGGAAATTGACTAGTTCCGTTAATAATTGGTGCACCAGATATAGCTTTCCCACGAATAAATAACATAAGCTTCTGACTTCTTCCACCATCATTTCTTCTTCTACTAGCCTCTGCTGGAGTAGAGGCTGGAGCAGGTACTGGTTGAACAGTTTATCCTCCATTAGCTAGTAACCTAGCTCATGCTGGACCATCTGTTGATTTAGCAATTTTCTCTCTTCACTTAGCTGGTGTTTCATCAATTTTAGCCTCAATTAACTTTATTACAACTATCATTAATATAAAACCCCCAGCTATCTCCCAATATCAAACACCATTATTTGTATGATCTATTCTTGTTACTACTATTCTCCTTCTTCTTTCACTTCCAGTTCTTGCAGCAGGAATTACAATACTACTTACAGACCGTAACCTTAATACTACATTCTTTGATCCAGCGGGTGGAGGAGATCCAATCCTTTATCAGCACTTA
>EWTGS080-06|Galeocerdo_cuvier
CCTTTATCTTATTTTTGGTGCATGAGCAGGTATAGTTGGAACAGCTCTAAGTCTTCTAATTCGAGCTGAACTCGGACAACCAGGATCACTCTTAGGGGACGATCAAATCTATAATGTAATCGTAACTGCCCATGCTTTCGTAATAATCTTTTTTATAGTTATACCAATCATAATTGGTGGCTTCGGAAATTGACTAGTTCCGTTAATAATTGGTGCACCAGATATAGCTTTCCCACGAATAAATAACATAAGCTTCTGACTTCTTCCACCATCATTTCTTCTTCTACTAGCCTCTGCTGGAGTAGAGGCTGGAGCAGGTACTGGTTGAACAGTTTATCCTCCATTAGCTAGTAACCTAGCTCATGCTGGACCATCTGTTGATTTAGCAATTTTCTCTCTTCACTTAGCTGGTGTTTCATCAATTTTAGCCTCAATTAACTTTATTACAACTATCATTAATATAAAACCCCCAGCTATCTCCCAATATCAAACACCATTATTTGTATGATCCATTCTTGTTACTACTATTCTCCTTCTTCTTTCACTTCCAGTTCTTGCAGCAGGAATTACAATACTACTTACAGACCGTAACTTTAATACTACATTCTTTGATCCAGCGGGTGGAGGAGATCCAATCCTTTATCAGCACTTA
>EWTGS105-06|Galeocerdo_cuvier
CCTTTATCTTATTTTTGGTGCATGAGCAGGTATAGTTGGAACAGCTCTAAGTCTTCTAATTCGAGCTGAACTCGGACAACCAGGATCACTCTTAGGGGACGATCAAATCTATAATGTAATCGTAACTGCCCATGCTTTCGTAATAATCTTTTTTATAGTTATACCAATCATAATTGGTGGCTTCGGAAATTGACTAGTTCCGTTAATAATTGGTGCACCAGATATAGCTTTCCCACGAATAAATAACATAAGCTTCTGACTTCTTCCACCATCATTTCTTCTTCTACTAGCCTCTGCTGGAGTAGAGGCTGGAGCAGGTACTGGTTGAACAGTTTATCCTCCATTAGCTAGTAACCTAGCTCATGCTGGACCATCTGTTGATTTAGCAATTTTCTCTCTTCACTTAGCTGGTGTTTCATCAATTTTAGCCTCAATTAACTTTATTACAACTATCATTAATATAAAACCCCCAGCTATCTCCCAATATCAAACACCATTATTTGTATGATCTATTCTTGTTACTACTATTCTCCTTCTTCTTTCACTTCCAGTTCTTGCAGCAGGAATTACAATACTACTTACAGACCGTAACCTTAATACTACATTCTTTGATCCAGCGGGTGGAGGAGATCCAATCCTTTATCAGCACTTA
>EWTGS091-06|Galeocerdo_cuvier
nCTTTATCTTATTTTTGGTGCATGAGCAGGTATAGTTGGAACAGCTCTAAGTCTTCTAATTCGAGCTGAACTCGGACAACCAGGATCACTCTTAGGGGACGATCAAATCTATAATGTAATCGTAACTGCCCATGCTTTCGTAATAATCTTTTTTATAGTTATACCAATCATAATTGGTGGCTTCGGAAATTGACTAGTTCCGTTAATAATTGGTGCACCAGATATAGCTTTCCCACGAATAAATAACATAAGCTTCTGACTTCTTCCACCATCATTTCTTCTTCTACTAGCCTCTGCTGGAGTAGAGGCTGGAGCAGGTACTGGTTGAACAGTTTATCCTCCATTAGCTAGTAACCTAGCTCATGCTGGACCATCTGTTGATTTAGCAATTTTCTCTCTTCACTTAGCTGGTGTTTCATCAATTTTAGCCTCAATTAACTTTATTACAACTATCATTAATATAAAACCCCCAGCTATCTCCCAATATCAAACACCATTATTTGTATGATCTATTCTTGTTACTACTATTCTCCTTCTTCTTTCACTTCCAGTTCTTGCAGCAGGAATTACAATACTACTTACAGACCGTAACCTTAATACTACATTCTTTGATCCAGCGGGTGGAGGAGATCCAATCCTTTATCAGCACTTA
>EWTGS106-06|Galeocerdo_cuvier
CCTTTATCTTATTTTTGGTGCATGAGCAGGTATAGTTGGAACAGCTCTAAGTCTTCTAATTCGAGCTGAACTCGGACAACCAGGATCACTCTTAGGGGACGATCAAATCTATAATGTAATCGTAACTGCCCATGCTTTCGTAATAATCTTTTTTATAGTTATACCAATCATAATTGGTGGCTTCGGAAATTGACTAGTTCCGTTAATAATTGGTGCACCAGATATAGCTTTCCCACGAATAAATAACATAAGCTTCTGACTTCTTCCACCATCATTTCTTCTTCTACTAGCCTCTGCTGGAGTAGAGGCTGGAGCAGGTACTGGTTGAACAGTTTATCCTCCATTAGCTAGTAACCTAGCTCATGCTGGACCATCTGTTGATTTAGCAATTTTCTCTCTTCACTTAGCTGGTGTTTCATCAATTTTAGCCTCAATTAACTTTATTACAACTATCATTAATATAAAACCCCCAGCTATCTCCCAATATCAAACACCATTATTTGTATGATCTATTCTTGTTACTACTATTCTCCTTCTTCTTTCACTTCCAGTTCTTGCAGCAGGAATTACAATACTACTTACAGACCGTAACCTTAATACTACATTCTTTGATCCAGCGGGTGGAGGAGATCCAATCCTTTATCAGCACTTA
>EWTGS089-06|Galeocerdo_cuvier
nnnnTATCTTATTTTTGGTGTATGAGCAGGTATAGTTGGAACAGCTCTAAGTCTTCTAATTCGAGCTGAACTCGGACAACCAGGATCACTCTTAGGGGACGATCAAATCTATAATGTAATCGTAACTGCCCATGCTTTCGTAATAATCTTTTTTATAGTTATACCAATCATAATTGGTGGCTTCGGAAATTGACTAGTTCCGTTAATAATTGGTGCACCAGATATAGCTTTCCCACGAATAAATAACATAAGCTTCTGACTTCTTCCACCATCATTTCTTCTTCTACTAGCCTCTGCTGGAGTAGAGGCTGGAGCAGGTACTGGTTGAACAGTTTATCCTCCATTAGCTAGTAACCTAGCTCATGCTGGACCATCTGTTGATTTAGCAATTTTCTCTCTTCACTTAGCTGGTGTTTCATCAATTTTAGCCTCAATTAACTTTATTACAACTATCATTAATATAAAACCCCCAGCTATCTCCCAATATCAAACACCATTATTTGTATGATCCATTCTTGTTACTACTATTCTCCTTCTTCTTTCACTTCCAGTTCTTGCAGCAGGAATTACAATACTACTTACAGACCGTAACCTTAATACTACATTCTTTGATCCAGCGGGTGGAGGAGATCCAATCCTTTATCAGCACTTA
>EWTGS107-06|Galeocerdo_cuvier
CCTTTATCTTATTTTTGGTGCATGAGCAGGTATAGTTGGAACAGCTCTAAGTCTTCTAATTCGAGCTGAACTCGGACAACCAGGATCACTCTTAGGGGACGATCAAATCTATAATGTAATCGTAACTGCCCATGCTTTCGTAATAATCTTTTTTATAGTTATACCAATCATAATTGGTGGCTTCGGAAATTGACTAGTTCCGTTAATAATTGGTGCACCAGATATAGCTTTCCCACGAATAAATAACATAAGCTTCTGACTTCTTCCACCATCATTTCTTCTTCTACTAGCCTCTGCTGGAGTAGAGGCTGGAGCAGGTACTGGTTGAACAGTTTATCCTCCATTAGCTAGTAACCTAGCTCATGCTGGACCATCTGTTGATTTAGCAATTTTCTCTCTTCACTTAGCTGGTGTTTCATCAATTTTAGCCTCAATTAACTTTATTACAACTATCATTAATATAAAACCCCCAGCTATCTCCCAATATCAAACACCATTATTTGTATGATCTATTCTTGTTACTACTATTCTCCTTCTTCTTTCACTTCCAGTTCTTGCAGCAGGAATTACAATACTACTTACAGACCGTAACCTTAATACTACATTCTTTGATCCAGCGGGTGGAGGAGATCCAATCCTTTATCAGCACTTA
>EWTGS086-06|Galeocerdo_cuvier
CCTTTATCTTATTTTTGGTGCATGAGCAGGTATAGTTGGAACAGCTCTAAGTCTTCTAATTCGAGCTGAACTCGGACAACCAGGATCACTCTTAGGGGACGATCAAATCTATAATGTAATCGTAACTGCCCATGCTTTCGTAATAATCTTTTTTATAGTTATACCAATCATAATTGGTGGCTTCGGAAATTGACTAGTTCCGTTAATAATTGGTGCACCAGATATAGCTTTCCCACGAATAAATAACATAAGCTTCTGACTTCTTCCACCATCATTTCTTCTTCTACTAGCCTCTGCTGGAGTAGAGGCTGGAGCAGGTACTGGTTGAACAGTTTATCCTCCATTAGCTAGTAACCTAGCTCATGCTGGACCATCTGTTGATTTAGCAATTTTCTCTCTTCACTTAGCTGGTGTTTCATCAATTTTAGCCTCAATTAACTTTATTACAACTATCATTAATATAAAACCCCCAGCTATCTCCCAATATCAAACACCATTATTTGTATGATCCATTCTTGTTACTACTATTCTCCTTCTTCTTTCACTTCCAGTTCTTGCAGCAGGAATTACAATACTACTTACAGACCGTAACCTTAATACTACATTCTTTGATCCAGCGGGTGGAGGAGATCCAATCCTTTATCAGCACTTA
>EWTGS108-06|Galeocerdo_cuvier
CCTTTATCTTATTTTTGGTGCATGAGCAGGTATAGTTGGAACAGCTCTAAGTCTTCTAATTCGAGCTGAACTCGGACAACCAGGATCACTCTTAGGGGACGATCAAATCTATAATGTAATCGTAACTGCCCATGCTTTCGTAATAATCTTTTTTATAGTTATACCAATCATAATTGGTGGCTTCGGAAATTGACTAGTTCCGTTAATAATTGGTGCACCAGATATAGCTTTCCCACGAATAAATAACATAAGCTTCTGACTTCTTCCACCATCATTTCTTCTTCTACTAGCCTCTGCTGGAGTAGAGGCTGGAGCAGGTACTGGTTGAACAGTTTATCCTCCATTAGCTAGTAACCTAGCTCATGCTGGACCATCTGTTGATTTAGCAATTTTCTCTCTTCACTTAGCTGGTGTTTCATCAATTTTAGCCTCAATTAACTTTATTACAACTATCATTAATATAAAACCCCCAGCTATCTCCCAATATCAAACACCATTATTTGTATGATCTATTCTTGTTACTACTATTCTCCTTCTTCTTTCACTTCCAGTTCTTGCAGCAGGAATTACAATACTACTTACAGACCGTAACCTTAATACTACATTCTTTGATCCAGCGGGTGGAGGAGATCCAATCCTTTATCAGCACTTA
>EWTGS088-06|Galeocerdo_cuvier
CCTTTATCTTATTTTTGGTGCATGAGCAGGTATAGTTGGAACAGCTCTAAGTCTTCTAATTCGAGCTGAACTCGGACAACCAGGATCACTCTTAGGGGACGATCAAATCTATAATGTAATCGTAACTGCCCATGCTTTCGTAATAATCTTTTTTATAGTTATACCAATCATAATTGGTGGCTTCGGAAATTGACTAGTTCCGTTAATAATTGGTGCACCAGATATAGCTTTCCCACGAATAAATAACATAAGCTTCTGACTTCTTCCACCATCATTTCTTCTTCTACTAGCCTCTGCTGGAGTAGAGGCTGGAGCAGGTACTGGTTGAACAGTTTATCCTCCATTAGCTAGTAACCTAGCTCATGCTGGACCATCTGTTGATTTAGCAATTTTCTCTCTTCACTTAGCTGGTGTTTCATCAATTTTAGCCTCAATTAACTTTATTACAACTATCATTAATATAAAACCCCCAGCTATCTCCCAATATCAAACACCATTATTTGTATGATCCATTCTTGTTACTACTATTCTCCTTCTTCTTTCACTTCCAGTTCTTGCAGCAGGAATTACAATACTACTTACAGACCGTAACCTTAATACTACATTCTTTGATCCAGCGGGTGGAGGAGATCCAATCCTTTATCAGCACTTA
>EWTGS109-06|Galeocerdo_cuvier
CCTTTATCTTATTTTTGGTGCATGAGCAGGTATAGTTGGAACAGCTCTAAGTCTTCTAATTCGAGCTGAACTCGGACAACCAGGATCACTCTTAGGGGACGATCAAATCTATAATGTAATCGTAACTGCCCATGCTTTCGTAATAATCTTTTTTATAGTTATACCAATCATAATTGGTGGCTTCGGAAATTGACTAGTTCCGTTAATAATTGGTGCACCAGATATAGCTTTCCCACGAATAAATAACATAAGCTTCTGACTTCTTCCACCATCATTTCTTCTTCTACTAGCCTCTGCTGGAGTAGAGGCTGGAGCAGGTACTGGTTGAACAGTTTATCCTCCATTAGCTAGTAACCTAGCTCATGCTGGACCATCTGTTGATTTAGCAATTTTCTCTCTTCACTTAGCTGGTGTTTCATCAATTTTAGCCTCAATTAACTTTATTACAACTATCATTAATATAAAACCCCCAGCTATCTCCCAATATCAAACACCATTATTTGTATGATCTATTCTTGTTACTACTATTCTCCTTCTTCTTTCACTTCCAGTTCTTGCAGCAGGAATTACAATACTACTTACAGACCGTAACCTTAATACTACATTCTTTGATCCAGCGGGTGGAGGAGATCCAATCCTTTATCAGCACTTA
>EWTGS087-06|Galeocerdo_cuvier
nnnnnnTCTTATTTTTGGTGCATGAGCAGGTATAGTTGGAACAGCTCTAAGTCTTCTAATTCGAGCTGAACTCGGACAACCAGGATCACTCTTAGGGGACGATCAAATCTATAATGTAATCGTAACTGCCCATGCTTTCGTAATAATCTTTTTTATAGTTATACCAATCATAATTGGTGGCTTCGGAAATTGACTAGTTCCGTTAATAATTGGTGCACCAGATATAGCTTTCCCACGAATAAATAACATAAGCTTCTGACTTCTTCCACCATCATTTCTTCTTCTACTAGCCTCTGCTGGAGTAGAGGCTGGAGCAGGTACTGGTTGAACAGTTTATCCTCCATTAGCTAGTAACCTAGCTCATGCTGGACCATCTGTTGATTTAGCAATTTTCTCTCTTCACTTAGCTGGTGTTTCATCAATTTTAGCCTCAATTAACTTTATTACAACTATCATTAATATAAAACCCCCAGCTATCTCCCAATATCAAACACCATTATTTGTATGATCCATTCTTGTTACTACTATTCTCCTTCTTCTTTCACTTCCAGTTCTTGCAGCAGGAATTACAATACTACTTACAGACCGTAACCTTAATACTACATTCTTTGATCCAGCGGGTGGAGGAGATCCAATCCTTTATCAGCACTTA
>EWTGS110-06|Galeocerdo_cuvier
CCTTTATCTTATTTTTGGTGCATGAGCAGGTATAGTTGGAACAGCTCTAAGTCTTCTAATTCGAGCTGAACTCGGACAACCAGGATCACTCTTAGGGGACGATCAAATCTATAATGTAATCGTAACTGCCCATGCTTTCGTAATAATCTTTTTTATAGTTATACCAATCATAATTGGTGGCTTCGGAAATTGACTAGTTCCGTTAATAATTGGTGCACCAGATATAGCTTTCCCACGAATAAATAACATAAGCTTCTGACTTCTTCCACCATCATTTCTTCTTCTACTAGCCTCTGCTGGAGTAGAGGCTGGAGCAGGTACTGGTTGAACAGTTTATCCTCCATTAGCTAGTAACCTAGCTCATGCTGGACCATCTGTTGATTTAGCAATTTTCTCTCTTCACTTAGCTGGTGTTTCATCAATTTTAGCCTCAATTAACTTTATTACAACTATCATTAATATAAAACCCCCAGCTATCTCCCAATATCAAACACCATTATTTGTATGATCTATTCTTGTTACTACTATTCTCCTTCTTCTTTCACTTCCAGTTCTTGCAGCAGGAATTACAATACTACTTACAGACCGTAACCTTAATACTACATTCTTTGATCCAGCGGGTGGAGGAGATCCAATCCTTTATCAGCACTTA
>EWTGS090-06|Galeocerdo_cuvier
nnnnTATCTTATTTTTGGTGCATGAGCAGGTATAGTTGGAACAGCTCTAAGTCTTCTAATTCGAGCTGAACTCGGACAACCAGGATCACTCTTAGGGGACGATCAAATCTATAATGTAATCGTAACTGCCCATGCTTTCGTAATAATCTTTTTTATAGTTATACCAATCATAATTGGTGGCTTCGGAAATTGACTAGTTCCGTTAATAATTGGTGCACCAGATATAGCTTTCCCACGAATAAATAACATAAGCTTCTGACTTCTTCCACCATCATTTCTTCTTCTACTAGCCTCTGCTGGAGTAGAGGCTGGAGCAGGTACTGGTTGAACAGTTTATCCTCCATTAGCTAGTAACCTAGCTCATGCTGGACCATCTGTTGATTTAGCAATTTTCTCTCTTCACTTAGCTGGTGTTTCATCAATTTTAGCCTCAATTAACTTTATTACAACTATCATTAATATAAAACCCCCAGCTATCTCCCAATATCAAACACCATTATTTGTATGATCCATTCTTGTTACTACTATTCTCCTTCTTCTTTCACTTCCAGTTCTTGCAGCAGGAATTACAATACTACTTACAGACCGTAACCTTAATACTACATTCTTTGATCCAGCGGGTGGAGGAGATCCAATCCTTTATCAGCACTTA
>EWTGS111-06|Galeocerdo_cuvier
CCTTTATCTTATTTTTGGTGCATGAGCAGGTATAGTTGGAACAGCTCTAAGTCTTCTAATTCGAGCTGAACTCGGACAACCAGGATCACTCTTAGGGGACGATCAAATCTATAATGTAATCGTAACTGCCCATGCTTTCGTAATAATCTTTTTTATAGTTATACCAATCATAATTGGTGGCTTCGGAAATTGACTAGTTCCGTTAATAATTGGTGCACCAGATATAGCTTTCCCACGAATAAATAACATAAGCTTCTGACTTCTTCCACCATCATTTCTTCTTCTACTAGCCTCTGCTGGAGTAGAGGCTGGAGCAGGTACTGGTTGAACAGTTTATCCTCCATTAGCTAGTAACCTAGCTCATGCTGGACCATCTGTTGATTTAGCAATTTTCTCTCTTCACTTAGCTGGTGTTTCATCAATTTTAGCCTCAATTAACTTTATTACAACTATCATTAATATAAAACCCCCAGCTATCTCCCAATATCAAACACCATTATTTGTATGATCTATTCTTGTTACTACTATTCTCCTTCTTCTTTCACTTCCAGTTCTTGCAGCAGGAATTACAATACTACTTACAGACCGTAACCTTAATACTACATTCTTTGATCCAGCGGGTGGAGGAGATCCAATCCTTTATCAGCACTTA
>EWTGS112-06|Galeocerdo_cuvier
CCTTTATCTTATTTTTGGTGCATGAGCAGGTATAGTTGGAACAGCTCTAAGTCTTCTAATTCGAGCTGAACTCGGACAACCAGGATCACTCTTAGGGGACGATCAAATCTATAATGTAATCGTAACTGCCCATGCTTTCGTAATAATCTTTTTTATAGTTATACCAATCATAATTGGTGGCTTCGGAAATTGACTAGTTCCGTTAATAATTGGTGCACCAGATATAGCTTTCCCACGAATAAATAACATAAGCTTCTGACTTCTTCCACCATCATTTCTTCTTCTACTAGCCTCTGCTGGAGTAGAGGCTGGAGCAGGTACTGGTTGAACAGTTTATCCTCCATTAGCTAGTAACCTAGCTCATGCTGGACCATCTGTTGATTTAGCAATTTTCTCTCTTCACTTAGCTGGTGTTTCATCAATTTTAGCCTCAATTAACTTTATTACAACTATCATTAATATAAAACCCCCAGCTATCTCCCAATATCAAACACCATTATTTGTATGATCTATTCTTGTTACTACTATTCTCCTTCTTCTTTCACTTCCAGTTCTTGCAGCAGGAATTACAATACTACTTACAGACCGTAACCTTAATACTACATTCTTTGATCCAGCGGGTGGAGGAGATCCAATCCTTTATCAGCACTTA
>EWTGS113-06|Galeocerdo_cuvier
CCTTTATCTTATTTTTGGTGCATGAGCAGGTATAGTTGGAACAGCTCTAAGTCTTCTAATTCGAGCTGAACTCGGACAACCAGGATCACTCTTAGGGGACGATCAAATCTATAATGTAATCGTAACTGCCCATGCTTTCGTAATAATCTTTTTTATAGTTATACCAATCATAATTGGTGGCTTCGGAAATTGACTAGTTCCGTTAATAATTGGTGCACCAGATATAGCTTTCCCACGAATAAATAACATAAGCTTCTGACTTCTTCCACCATCATTTCTTCTTCTACTAGCCTCTGCTGGAGTAGAGGCTGGAGCAGGTACTGGTTGAACAGTTTATCCTCCATTAGCTAGTAACCTAGCTCATGCTGGACCATCTGTTGATTTAGCAATTTTCTCTCTTCACTTAGCTGGTGTTTCATCAATTTTAGCCTCAATTAACTTTATTACAACTATCATTAATATAAAACCCCCAGCTATCTCCCAATATCAAACACCATTATTTGTATGATCTATTCTTGTTACTACTATTCTCCTTCTTCTTTCACTTCCAGTTCTTGCAGCAGGAATTACAATACTACTTACAGACCGTAACCTTAATACTACATTCTTTGATCCAGCGGGTGGAGGAGATCCAATCCTTTATCAGCACTTA
>EWTGS114-06|Galeocerdo_cuvier
CCTTTATCTTATTTTTGGTGCATGAGCAGGTATAGTTGGAACAGCTCTAAGTCTTCTAATTCGAGCTGAACTCGGACAACCAGGATCACTCTTAGGGGACGATCAAATCTATAATGTAATCGTAACTGCCCATGCTTTCGTAATAATCTTTTTTATAGTTATACCAATCATAATTGGTGGCTTCGGAAATTGACTAGTTCCGTTAATAATTGGTGCACCAGATATAGCTTTCCCACGAATAAATAACATAAGCTTCTGACTTCTTCCACCATCATTTCTTCTTCTACTAGCCTCTGCTGGAGTAGAGGCTGGAGCAGGTACTGGTTGAACAGTTTATCCTCCATTAGCTAGTAACCTAGCTCATGCTGGACCATCTGTTGATTTAGCAATTTTCTCTCTTCACTTAGCTGGTGTTTCATCAATTTTAGCCTCAATTAACTTTATTACAACTATCATTAATATAAAACCCCCAGCTATCTCCCAATATCAAACACCATTATTTGTATGATCTATTCTTGTTACTACTATTCTCCTTCTTCTTTCACTTCCAGTTCTTGCAGCAGGAATTACAATACTACTTACAGACCGTAACCTTAATACTACATTCTTTGATCCAGCGGGTGGAGGAGATCCAATCCTTTATCAGCACTTA
>EWTGS115-06|Galeocerdo_cuvier
CCTTTATCTTATTTTTGGTGCATGAGCAGGTATAGTTGGAACAGCTCTAAGTCTTCTAATTCGAGCTGAACTCGGACAACCAGGATCACTCTTAGGGGACGATCAAATCTATAATGTAATCGTAACTGCCCATGCTTTCGTAATAATCTTTTTTATAGTTATACCAATCATAATTGGTGGCTTCGGAAATTGACTAGTTCCGTTAATAATTGGTGCACCAGATATAGCTTTCCCACGAATAAATAACATAAGCTTCTGACTTCTTCCACCATCATTTCTTCTTCTACTAGCCTCTGCTGGAGTAGAGGCTGGAGCAGGTACTGGTTGAACAGTTTATCCTCCATTAGCTAGTAACCTAGCTCATGCTGGACCATCTGTTGATTTAGCAATTTTCTCTCTTCACTTAGCTGGTGTTTCATCAATTTTAGCCTCAATTAACTTTATTACAACTATCATTAATATAAAACCCCCAGCTATCTCCCAATATCAAACACCATTATTTGTATGATCTATTCTTGTTACTACTATTCTCCTTCTTCTTTCACTTCCAGTTCTTGCAGCAGGAATTACAATACTACTTACAGACCGTAACCTTAATACTACATTCTTTGATCCAGCGGGTGGAGGAGATCCAATCCTTTATCAGCACTTA
>EWTGS116-06|Galeocerdo_cuvier
CCTTTATCTTATTTTTGGTGCATGAGCAGGTATAGTTGGAACAGCTCTAAGTCTTCTAATTCGAGCTGAACTCGGACAACCAGGATCACTCTTAGGGGACGATCAAATCTATAATGTAATCGTAACTGCCCATGCTTTCGTAATAATCTTTTTTATAGTTATACCAATCATAATTGGTGGCTTCGGAAATTGACTAGTTCCGTTAATAATTGGTGCACCAGATATAGCTTTCCCACGAATAAATAACATAAGCTTCTGACTTCTTCCACCATCATTTCTTCTTCTACTAGCCTCTGCTGGAGTAGAGGCTGGAGCAGGTACTGGTTGAACAGTTTATCCTCCATTAGCTAGTAACCTAGCTCATGCTGGACCATCTGTTGATTTAGCAATTTTCTCTCTTCACTTAGCTGGTGTTTCATCAATTTTAGCCTCAATTAACTTTATTACAACTATCATTAATATAAAACCCCCAGCTATCTCCCAATATCAAACACCATTATTTGTATGATCTATTCTTGTTACTACTATTCTCCTTCTTCTTTCACTTCCAGTTCTTGCAGCAGGAATTACAATACTACTTACAGACCGTAACCTTAATACTACATTCTTTGATCCAGCGGGTGGAGGAGATCCAATCCTTTATCAGCACTTA
>EWTGS117-06|Galeocerdo_cuvier
CCTTTATCTTATTTTTGGTGCATGAGCAGGTATAGTTGGAACAGCTCTAAGTCTTCTAATTCGAGCTGAACTCGGACAACCAGGATCACTCTTAGGGGACGATCAAATCTATAATGTAATCGTAACTGCCCATGCTTTCGTAATAATCTTTTTTATAGTTATACCAATCATAATTGGTGGCTTCGGAAATTGACTAGTTCCGTTAATAATTGGTGCACCAGATATAGCTTTCCCACGAATAAATAACATAAGCTTCTGACTTCTTCCACCATCATTTCTTCTTCTACTAGCCTCTGCTGGAGTAGAGGCTGGAGCAGGTACTGGTTGAACAGTTTATCCTCCATTAGCTAGTAACCTAGCTCATGCTGGACCATCTGTTGATTTAGCAATTTTCTCTCTTCACTTAGCTGGTGTTTCATCAATTTTAGCCTCAATTAACTTTATTACAACTATCATTAATATAAAACCCCCAGCTATCTCCCAATATCAAACACCATTATTTGTATGATCTATTCTTGTTACTACTATTCTCCTTCTTCTTTCACTTCCAGTTCTTGCAGCAGGAATTACAATACTACTTACAGACCGTAACCTTAATACTACATTCTTTGATCCAGCGGGTGGAGGAGATCCAATCCTTTATCAGCACTTA
>EWTGS118-06|Galeocerdo_cuvier
CCTTTATCTTATTTTTGGTGCATGAGCAGGTATAGTTGGAACAGCTCTAAGTCTTCTAATTCGAGCTGAACTCGGACAACCAGGATCACTCTTAGGGGACGATCAAATCTATAATGTAATCGTAACTGCCCATGCTTTCGTAATAATCTTTTTTATAGTTATACCAATCATAATTGGTGGCTTCGGAAATTGACTAGTTCCGTTAATAATTGGTGCACCAGATATAGCTTTCCCACGAATAAATAACATAAGCTTCTGACTTCTTCCACCATCATTTCTTCTTCTACTAGCCTCTGCTGGAGTAGAGGCTGGAGCAGGTACTGGTTGAACAGTTTATCCTCCATTAGCTAGTAACCTAGCTCATGCTGGACCATCTGTTGATTTAGCAATTTTCTCTCTTCACTTAGCTGGTGTTTCATCAATTTTAGCCTCAATTAACTTTATTACAACTATCATTAATATAAAACCCCCAGCTATCTCCCAATATCAAACACCATTATTTGTATGATCTATTCTTGTTACTACTATTCTCCTTCTTCTTTCACTTCCAGTTCTTGCAGCAGGAATTACAATACTACTTACAGACCGTAACCTTAATACTACATTCTTTGATCCAGCGGGTGGAGGAGATCCAATCCTTTATCAGCACTTA
>EWTGS119-06|Galeocerdo_cuvier
CCTTTATCTTATTTTTGGTGCATGAGCAGGTATAGTTGGAACAGCTCTAAGTCTTCTAATTCGAGCTGAACTCGGACAACCAGGATCACTCTTAGGGGACGATCAAATCTATAATGTAATCGTAACTGCCCATGCTTTCGTAATAATCTTTTTTATAGTTATACCAATCATAATTGGTGGCTTCGGAAATTGACTAGTTCCGTTAATAATTGGTGCACCAGATATAGCTTTCCCACGAATAAATAACATAAGCTTCTGACTTCTTCCACCATCATTTCTTCTTCTACTAGCCTCTGCTGGAGTAGAGGCTGGAGCAGGTACTGGTTGAACAGTTTATCCTCCATTAGCTAGTAACCTAGCTCATGCTGGACCATCTGTTGATTTAGCAATTTTCTCTCTTCACTTAGCTGGTGTTTCATCAATTTTAGCCTCAATTAACTTTATTACAACTATCATTAATATAAAACCCCCAGCTATCTCCCAATATCAAACACCATTATTTGTATGATCTATTCTTGTTACTACTATTCTCCTTCTTCTTTCACTTCCAGTTCTTGCAGCAGGAATTACAATACTACTTACAGACCGTAACCTTAATACTACATTCTTTGATCCAGCGGGTGGAGGAGATCCAATCCTTTATCAGCACTTA
>EWTGS120-06|Galeocerdo_cuvier
CCTTTATCTTATTTTTGGTGCATGAGCAGGTATAGTTGGAACAGCTCTAAGTCTTCTAATTCGAGCTGAACTCGGACAACCAGGATCACTCTTAGGGGACGATCAAATCTATAATGTAATCGTAACTGCCCATGCTTTCGTAATAATCTTTTTTATAGTTATACCAATCATAATTGGTGGCTTCGGAAATTGACTAGTTCCGTTAATAATTGGTGCACCAGATATAGCTTTCCCACGAATAAATAACATAAGCTTCTGACTTCTTCCACCATCATTTCTTCTTCTACTAGCCTCTGCTGGAGTAGAGGCTGGAGCAGGTACTGGTTGAACAGTTTATCCTCCATTAGCTAGTAACCTAGCTCATGCTGGACCATCTGTTGATTTAGCAATTTTCTCTCTTCACTTAGCTGGTGTTTCATCAATTTTAGCCTCAATTAACTTTATTACAACTATCATTAATATAAAACCCCCAGCTATCTCCCAATATCAAACACCATTATTTGTATGATCTATTCTTGTTACTACTATTCTCCTTCTTCTTTCACTTCCAGTTCTTGCAGCAGGAATTACAATACTACTTACAGACCGTAACCTTAATACTACATTCTTTGATCCAGCGGGTGGAGGAGATCCAATCCTTTATCAGCACTTA
>EWTGS121-06|Galeocerdo_cuvier
CCTTTATCTTATTTTTGGTGCATGAGCAGGTATAGTTGGAACAGCTCTAAGTCTTCTAATTCGAGCTGAACTCGGACAACCAGGATCACTCTTAGGGGACGATCAAATCTATAATGTAATCGTAACTGCCCATGCTTTCGTAATAATCTTTTTTATAGTTATACCAATCATAATTGGTGGCTTCGGAAATTGACTAGTTCCGTTAATAATTGGTGCACCAGATATAGCTTTCCCACGAATAAATAACATAAGCTTCTGACTTCTTCCACCATCATTTCTTCTTCTACTAGCCTCTGCTGGAGTAGAGGCTGGAGCAGGTACTGGTTGAACAGTTTATCCTCCATTAGCTAGTAACCTAGCTCATGCTGGACCATCTGTTGATTTAGCAATTTTCTCTCTTCACTTAGCTGGTGTTTCATCAATTTTAGCCTCAATTAACTTTATTACAACTATCATTAATATAAAACCCCCAGCTATCTCCCAATATCAAACACCATTATTTGTATGATCTATTCTTGTTACTACTATTCTCCTTCTTCTTTCACTTCCAGTTCTTGCAGCAGGAATTACAATACTACTTACAGACCGTAACCTTAATACTACATTCTTTGATCCAGCGGGTGGAGGAGATCCAATCCTTTATCAGCACTTA
>EWTGS122-06|Galeocerdo_cuvier
CCTTTATCTTATTTTTGGTGCATGAGCAGGTATAGTTGGAACAGCTCTAAGTCTTCTAATTCGAGCTGAACTCGGACAACCAGGATCACTCTTAGGGGACGATCAAATCTATAATGTAATCGTAACTGCCCATGCTTTCGTAATAATCTTTTTTATAGTTATACCAATCATAATTGGTGGCTTCGGAAATTGACTAGTTCCGTTAATAATTGGTGCACCAGATATAGCTTTCCCACGAATAAATAACATAAGCTTCTGACTTCTTCCACCATCATTTCTTCTTCTACTAGCCTCTGCTGGAGTAGAGGCTGGAGCAGGTACTGGTTGAACAGTTTATCCTCCATTAGCTAGTAACCTAGCTCATGCTGGACCATCTGTTGATTTAGCAATTTTCTCTCTTCACTTAGCTGGTGTTTCATCAATTTTAGCCTCAATTAACTTTATTACAACTATCATTAATATAAAACCCCCAGCTATCTCCCAATATCAAACACCATTATTTGTATGATCTATTCTTGTTACTACTATTCTCCTTCTTCTTTCACTTCCAGTTCTTGCAGCAGGAATTACAATACTACTTACAGACCGTAACCTTAATACTACATTCTTTGATCCAGCGGGTGGAGGAGATCCAATCCTTTATCAGCACTTA
>EWTGS123-06|Galeocerdo_cuvier
CCTTTATCTTATTTTTGGTGCATGAGCAGGTATAGTTGGAACAGCTCTAAGTCTTCTAATTCGAGCTGAACTCGGACAACCAGGATCACTCTTAGGGGACGATCAAATCTATAATGTAATCGTAACTGCCCATGCTTTCGTAATAATCTTTTTTATAGTTATACCAATCATAATTGGTGGCTTCGGAAATTGACTAGTTCCGTTAATAATTGGTGCACCAGATATAGCTTTCCCACGAATAAATAACATAAGCTTCTGACTTCTTCCACCATCATTTCTTCTTCTACTAGCCTCTGCTGGAGTAGAGGCTGGAGCAGGTACTGGTTGAACAGTTTATCCTCCATTAGCTAGTAACCTAGCTCATGCTGGACCATCTGTTGATTTAGCAATTTTCTCTCTTCACTTAGCTGGTGTTTCATCAATTTTAGCCTCAATTAACTTTATTACAACTATCATTAATATAAAACCCCCAGCTATCTCCCAATATCAAACACCATTATTTGTATGATCTATTCTTGTTACTACTATTCTCCTTCTTCTTTCACTTCCAGTTCTTGCAGCAGGAATTACAATACTACTTACAGACCGTAACCTTAATACTACATTCTTTGATCCAGCGGGTGGAGGAGATCCAATCCTTTATCAGCACTTA
>EWTGS124-06|Galeocerdo_cuvier
CCTTTATCTTATTTTTGGTGCATGAGCAGGCATAGTTGGAACAGCTCTAAGTCTTCTAATTCGAGCTGAACTCGGACAACCAGGATCACTCTTAGGGGACGATCAAATCTATAATGTAATCGTAACTGCCCATGCTTTCGTAATAATCTTTTTTATAGTTATACCAATCATAATTGGTGGCTTCGGAAATTGACTAGTTCCGTTAATAATTGGTGCACCAGATATAGCTTTCCCACGAATAAATAACATAAGCTTCTGACTTCTTCCACCATCATTTCTTCTTCTACTAGCCTCTGCTGGAGTAGAGGCTGGAGCAGGTACTGGTTGAACAGTTTATCCTCCATTAGCTAGTAACCTAGCTCATGCTGGACCATCTGTTGATTTAGCAATTTTCTCTCTTCACTTAGCTGGTGTTTCATCAATTTTAGCCTCAATTAACTTTATTACAACTATCATTAATATAAAACCCCCAGCTATCTCCCAATATCAAACACCATTATTTGTATGATCCATTCTTGTTACTACTATTCTCCTTCTTCTTTCACTTCCAGTTCTTGCAGCAGGAATTACAATACTACTTACAGACCGTAACCTTAATACTACATTCTTTGATCCAGCGGGTGGAGGAGATCCAATCCTTTATCAGCACTTA
>EWTGS125-06|Galeocerdo_cuvier
CCTTTATCTTATTTTTGGTGCATGAGCAGGTATAGTTGGAACAGCTCTAAGTCTTCTAATTCGAGCTGAACTCGGACAACCAGGATCACTCTTAGGGGACGATCAAATCTATAATGTAATCGTAACTGCCCATGCTTTCGTAATAATCTTTTTTATAGTTATACCAATCATAATTGGTGGCTTCGGAAATTGACTAGTTCCGTTAATAATTGGTGCACCAGATATAGCTTTCCCACGAATAAATAACATAAGCTTCTGACTTCTTCCACCATCATTTCTTCTTCTACTAGCCTCTGCTGGAGTAGAGGCTGGAGCAGGTACTGGTTGAACAGTTTATCCTCCATTAGCTAGTAACCTAGCTCATGCTGGACCATCTGTTGATTTAGCAATTTTCTCTCTTCACTTAGCTGGTGTTTCATCAATTTTAGCCTCAATTAACTTTATTACAACTATCATTAATATAAAACCCCCAGCTATCTCCCAATATCAAACACCATTATTTGTATGATCCATTCTTGTTACTACTATTCTCCTTCTTCTTTCACTTCCAGTTCTTGCAGCAGGAATTACAATACTACTTACAGACCGTAACCTTAATACTACATTCTTTGATCCAGCGGGTGGAGGAGATCCAATCCTTTATCAGCACTTA
>EWTGS126-06|Galeocerdo_cuvier
CCTTTATCTTATTTTTGGTGCATGAGCAGGTATAGTTGGAACAGCTCTAAGTCTTCTAATTCGAGCTGAACTCGGACAACCAGGATCACTCTTAGGGGACGATCAAATCTATAATGTAATCGTAACTGCCCATGCTTTCGTAATAATCTTTTTTATAGTTATACCAATCATAATTGGTGGCTTCGGAAATTGACTAGTTCCGTTAATAATTGGTGCACCAGATATAGCTTTCCCACGAATAAATAACATAAGCTTCTGACTTCTTCCACCATCATTTCTTCTTCTACTAGCCTCTGCTGGAGTAGAGGCTGGAGCAGGTACTGGTTGAACAGTTTATCCTCCATTAGCTAGTAACCTAGCTCATGCTGGACCATCTGTTGATTTAGCAATTTTCTCTCTTCACTTAGCTGGTGTTTCATCAATTTTAGCCTCAATTAACTTTATTACAACTATCATTAATATAAAACCCCCAGCTATCTCCCAATATCAAACACCATTATTTGTATGATCTATTCTTGTTACTACTATTCTCCTTCTTCTTTCACTTCCAGTTCTTGCAGCAGGAATTACAATACTACTTACAGACCGTAACCTTAATACTACATTCTTTGATCCAGCGGGTGGAGGAGATCCAATCCTTTATCAGCACTTA
>EWTGS127-06|Galeocerdo_cuvier
CCTTTATCTTATTTTTGGTGCATGAGCAGGTATAGTTGGAACAGCTCTAAGTCTTCTAATTCGAGCTGAACTCGGACAACCAGGATCACTCTTAGGGGACGATCAAATCTATAATGTAATCGTAACTGCCCATGCTTTCGTAATAATCTTTTTTATAGTTATACCAATCATAATTGGTGGCTTCGGAAATTGACTAGTTCCGTTAATAATTGGTGCACCAGATATAGCTTTCCCACGAATAAATAACATAAGCTTCTGACTTCTTCCACCATCATTTCTTCTTCTACTAGCCTCTGCTGGAGTAGAGGCTGGAGCAGGTACTGGTTGAACAGTTTATCCTCCATTAGCTAGTAACCTAGCTCATGCTGGACCATCTGTTGATTTAGCAATTTTCTCTCTTCACTTAGCTGGTGTTTCATCAATTTTAGCCTCAATTAACTTTATTACAACTATCATTAATATAAAACCCCCAGCTATCTCCCAATATCAAACACCATTATTTGTATGATCCATTCTTGTTACTACTATTCTCCTTCTTCTTTCACTTCCAGTTCTTGCAGCAGGAATTACAATACTACTTACAGACCGTAACCTTAATACTACATTCTTTGATCCAGCGGGTGGAGGAGATCCAATCCTTTATCAGCACTTA
>EWTGS128-06|Galeocerdo_cuvier
CCTTTATCTTATTTTTGGTGCATGAGCAGGTATAGTTGGAACAGCTCTAAGTCTTCTAATTCGAGCTGAACTCGGACAACCAGGATCACTCTTAGGGGACGATCAAATCTATAATGTAATCGTAACTGCCCATGCTTTCGTAATAATCTTTTTTATAGTTATACCAATCATAATTGGTGGCTTCGGAAATTGACTAGTTCCGTTAATAATTGGTGCACCAGATATAGCTTTCCCACGAATAAATAACATAAGCTTCTGACTTCTTCCACCATCATTTCTTCTTCTACTAGCCTCTGCTGGAGTAGAGGCTGGAGCAGGTACTGGTTGAACAGTTTATCCTCCATTAGCTAGTAACCTAGCTCATGCTGGACCATCTGTTGATTTAGCAATTTTCTCTCTTCACTTAGCTGGTGTTTCATCAATTTTAGCCTCAATTAACTTTATTACAACTATCATTAATATAAAACCCCCAGCTATCTCCCAATATCAAACACCATTATTTGTATGATCCATTCTTGTTACTACTATTCTCCTTCTTCTTTCACTTCCAGTTCTTGCAGCAGGAATTACAATACTACTTACAGACCGTAACCTTAATACTACATTCTTTGATCCAGCGGGTGGAGGAGATCCAATCCTTTATCAGCACTTA
>EWTGS129-06|Galeocerdo_cuvier
CCTTTATCTTATTTTTGGTGCATGAGCAGGTATAGTTGGAACAGCTCTAAGTCTTCTAATTCGAGCTGAACTCGGACAACCAGGATCACTCTTAGGGGACGATCAAATCTATAATGTAATCGTAACTGCCCATGCTTTCGTAATAATCTTTTTTATAGTTATACCAATCATAATTGGTGGCTTCGGAAATTGACTAGTTCCGTTAATAATTGGTGCACCAGATATAGCTTTCCCACGAATAAATAACATAAGCTTCTGACTTCTTCCACCATCATTTCTTCTTCTACTAGCCTCTGCTGGAGTAGAGGCTGGAGCAGGTACTGGTTGAACAGTTTATCCTCCATTAGCTAGTAACCTAGCTCATGCTGGACCATCTGTTGATTTAGCAATTTTCTCTCTTCACTTAGCTGGTGTTTCATCAATTTTAGCCTCAATTAACTTTATTACAACTATCATTAATATAAAACCCCCAGCTATCTCCCAATATCAAACACCATTATTTGTATGATCCATTCTTGTTACTACTATTCTCCTTCTTCTTTCACTTCCAGTTCTTGCAGCAGGAATTACAATACTACTTACAGACCGTAACCTTAATACTACATTCTTTGATCCAGCGGGTGGAGGAGATCCAATCCTTTATCAGCACTTA
>EWTGS130-06|Galeocerdo_cuvier
CCTTTATCTTATTTTTGGTGCATGAGCAGGTATAGTTGGAACAGCTCTAAGTCTTCTAATTCGAGCTGAACTCGGACAACCAGGATCACTCTTAGGGGACGATCAAATCTATAATGTAATCGTAACTGCCCATGCTTTCGTAATAATCTTTTTTATAGTTATACCAATCATAATTGGTGGCTTCGGAAATTGACTAGTTCCGTTAATAATTGGTGCACCAGATATAGCTTTCCCACGAATAAATAACATAAGCTTCTGACTTCTTCCACCATCATTTCTTCTTCTACTAGCCTCTGCTGGAGTAGAGGCTGGAGCAGGTACTGGTTGAACAGTTTATCCTCCATTAGCTAGTAACCTAGCTCATGCTGGACCATCTGTTGATTTAGCAATTTTCTCTCTTCACTTAGCTGGTGTTTCATCAATTTTAGCCTCAATTAACTTTATTACAACTATCATTAATATAAAACCCCCAGCTATCTCCCAATATCAAACACCATTATTTGTATGATCTATTCTTGTTACTACTATTCTCCTTCTTCTTTCACTTCCAGTTCTTGCAGCAGGAATTACAATACTACTTACAGACCGTAACCTTAATACTACATTCTTTGATCCAGCGGGTGGAGGAGATCCAATCCTTTATCAGCACTTA
>EWTGS131-06|Galeocerdo_cuvier
CCTTTATCTTATTTTTGGTGCATGAGCAGGTATAGTTGGAACAGCTCTAAGTCTTCTAATTCGAGCTGAACTCGGACAACCAGGATCACTCTTAGGGGACGATCAAATCTATAATGTAATCGTAACTGCCCATGCTTTCGTAATAATCTTTTTTATAGTTATACCAATCATAATTGGTGGCTTCGGAAATTGACTAGTTCCGTTAATAATTGGTGCACCAGATATAGCTTTCCCACGAATAAATAACATAAGCTTCTGACTTCTTCCACCATCATTTCTTCTTCTACTAGCCTCTGCTGGAGTAGAGGCTGGAGCAGGTACTGGTTGAACAGTTTATCCTCCATTAGCTAGTAACCTAGCTCATGCTGGACCATCTGTTGATTTAGCAATTTTCTCTCTTCACTTAGCTGGTGTTTCATCAATTTTAGCCTCAATTAACTTTATTACAACTATCATTAATATAAAACCCCCAGCTATCTCCCAATATCAAACACCATTATTTGTATGATCTATTCTTGTTACTACTATTCTCCTTCTTCTTTCACTTCCAGTTCTTGCAGCAGGAATTACAATACTACTTACAGACCGTAACCTTAATACTACATTCTTTGATCCAGCGGGTGGAGGAGATCCAATCCTTTATCAGCACTTA
>EWTGS132-06|Galeocerdo_cuvier
CCTTTATCTTATTTTTGGTGCATGAGCAGGTATAGTTGGAACAGCTCTAAGTCTTCTAATTCGAGCTGAACTCGGACAACCAGGATCACTCTTAGGGGACGATCAAATCTATAATGTAATCGTAACTGCCCATGCTTTCGTAATAATCTTTTTTATAGTTATACCAATCATAATTGGTGGCTTCGGAAATTGACTAGTTCCGTTAATAATTGGTGCACCAGATATAGCTTTCCCACGAATAAATAACATAAGCTTCTGACTTCTTCCACCATCATTTCTTCTTCTACTAGCCTCTGCTGGAGTAGAGGCTGGAGCAGGTACTGGTTGAACAGTTTATCCTCCATTAGCTAGTAACCTAGCTCATGCTGGACCATCTGTTGATTTAGCAATTTTCTCTCTTCACTTAGCTGGTGTTTCATCAATTTTAGCCTCAATTAACTTTATTACAACTATCATTAATATAAAACCCCCAGCTATCTCCCAATATCAAACACCATTATTTGTATGATCTATTCTTGTTACTACTATTCTCCTTCTTCTTTCACTTCCAGTTCTTGCAGCAGGAATTACAATACTACTTACAGACCGTAACCTTAATACTACATTCTTTGATCCAGCGGGTGGAGGAGATCCAATCCTTTATCAGCACTTA
>EWTGS133-06|Galeocerdo_cuvier
CCTTTATCTTATTTTTGGTGCATGAGCAGGTATAGTTGGAACAGCTCTAAGTCTTCTAATTCGAGCTGAACTCGGACAACCAGGATCACTCTTAGGGGACGATCAAATCTATAATGTAATCGTAACTGCCCATGCTTTCGTAATAATCTTTTTTATAGTTATACCAATCATAATTGGTGGCTTCGGAAATTGACTAGTTCCGTTAATAATTGGTGCACCAGATATAGCTTTCCCACGAATAAATAACATAAGCTTCTGACTTCTTCCACCATCATTTCTTCTTCTACTAGCCTCTGCTGGAGTAGAGGCTGGAGCAGGTACTGGTTGAACAGTTTATCCTCCATTAGCTAGTAACCTAGCTCATGCTGGACCATCTGTTGATTTAGCAATTTTCTCTCTTCACTTAGCTGGTGTTTCATCAATTTTAGCCTCAATTAACTTTATTACAACTATCATTAATATAAAACCCCCAGCTATCTCCCAATATCAAACACCATTATTTGTATGATCTATTCTTGTTACTACTATTCTCCTTCTTCTTTCACTTCCAGTTCTTGCAGCAGGAATTACAATACTACTTACAGACCGTAACCTTAATACTACATTCTTTGATCCAGCGGGTGGAGGAGATCCAATCCTTTATCAGCACTTA
>EWTGS134-06|Galeocerdo_cuvier
CCTTTATCTTATTTTTGGTGCATGAGCAGGTATAGTTGGAACAGCTCTAAGTCTTCTAATTCGAGCTGAACTCGGACAACCAGGATCACTCTTAGGGGACGATCAAATCTATAATGTAATCGTAACTGCCCATGCTTTCGTAATAATCTTTTTTATAGTTATACCAATCATAATTGGTGGCTTCGGAAATTGACTAGTTCCGTTAATAATTGGTGCACCAGATATAGCTTTCCCACGAATAAATAACATAAGCTTCTGACTTCTTCCACCATCATTTCTTCTTCTACTAGCCTCTGCTGGAGTAGAGGCTGGAGCAGGTACTGGTTGAACAGTTTATCCTCCATTAGCTAGTAACCTAGCTCATGCTGGACCATCTGTTGATTTAGCAATTTTCTCTCTTCACTTAGCTGGTGTTTCATCAATTTTAGCCTCAATTAACTTTATTACAACTATCATTAATATAAAACCCCCAGCTATCTCCCAATATCAAACACCATTATTTGTATGATCTATTCTTGTTACTACTATTCTCCTTCTTCTTTCACTTCCAGTTCTTGCAGCAGGAATTACAATACTACTTACAGACCGTAACCTTAATACTACATTCTTTGATCCAGCGGGTGGAGGAGATCCAATCCTTTATCAGCACTTA
>EWTGS135-06|Galeocerdo_cuvier
CCTTTATCTTATTTTTGGTGCATGAGCAGGTATAGTTGGAACAGCTCTAAGTCTTCTAATTCGAGCTGAACTCGGACAACCAGGATCACTCTTAGGGGACGATCAAATCTATAATGTAATCGTAACTGCCCATGCTTTCGTAATAATCTTTTTTATAGTTATACCAATCATAATTGGTGGCTTCGGAAATTGACTAGTTCCGTTAATAATTGGTGCACCAGATATAGCTTTCCCACGAATAAATAACATAAGCTTCTGACTTCTTCCACCATCATTTCTTCTTCTACTAGCCTCTGCTGGAGTAGAGGCTGGAGCAGGTACTGGTTGAACAGTTTATCCTCCATTAGCTAGTAACCTAGCTCATGCTGGACCATCTGTTGATTTAGCAATTTTCTCTCTTCACTTAGCTGGTGTTTCATCAATTTTAGCCTCAATTAACTTTATTACAACTATCATTAATATAAAACCCCCAGCTATCTCCCAATATCAAACACCATTATTTGTATGATCTATTCTTGTTACTACTATTCTCCTTCTTCTTTCACTTCCAGTTCTTGCAGCAGGAATTACAATACTACTTACAGACCGTAACCTTAATACTACATTCTTTGATCCAGCGGGTGGAGGAGATCCAATCCTTTATCAGCACTTA
>EWTGS136-06|Galeocerdo_cuvier
CCTTTATCTTATTTTTGGTGCATGAGCAGGTATAGTTGGAACAGCTCTAAGTCTTCTAATTCGAGCTGAACTCGGACAACCAGGATCACTCTTAGGGGACGATCAAATCTATAATGTAATCGTAACTGCCCATGCTTTCGTAATAATCTTTTTTATAGTTATACCAATCATAATTGGTGGCTTCGGAAATTGACTAGTTCCGTTAATAATTGGTGCACCAGATATAGCTTTCCCACGAATAAATAACATAAGCTTCTGACTTCTTCCACCATCATTTCTTCTTCTACTAGCCTCTGCTGGAGTAGAGGCTGGAGCAGGTACTGGTTGAACAGTTTATCCTCCATTAGCTAGTAACCTAGCTCATGCTGGACCATCTGTTGATTTAGCAATTTTCTCTCTTCACTTAGCTGGTGTTTCATCAATTTTAGCCTCAATTAACTTTATTACAACTATCATTAATATAAAACCCCCAGCTATCTCCCAATATCAAACACCATTATTTGTATGATCTATTCTTGTTACTACTATTCTCCTTCTTCTTTCACTTCCAGTTCTTGCAGCAGGAATTACAATACTACTTACAGACCGTAACCTTAATACTACATTCTTTGATCCAGCGGGTGGAGGAGATCCAATCCTTTATCAGCACTTA
>EWTGS137-06|Galeocerdo_cuvier
CCTTTATCTTATTTTTGGTGCATGAGCAGGTATAGTTGGAACAGCTCTAAGTCTTCTAATTCGAGCTGAACTCGGACAACCAGGATCACTCTTAGGGGACGATCAAATCTATAATGTAATCGTAACTGCCCATGCTTTCGTAATAATCTTTTTTATAGTTATACCAATCATAATTGGTGGCTTCGGAAATTGACTAGTTCCGTTAATAATTGGTGCACCAGATATAGCTTTCCCACGAATAAATAACATAAGCTTCTGACTTCTTCCACCATCATTTCTTCTTCTACTAGCCTCTGCTGGAGTAGAGGCTGGAGCAGGTACTGGTTGAACAGTTTATCCTCCATTAGCTAGTAACCTAGCTCATGCTGGACCATCTGTTGATTTAGCAATTTTCTCTCTTCACTTAGCTGGTGTTTCATCAATTTTAGCCTCAATTAACTTTATTACAACTATCATTAATATAAAACCCCCAGCTATCTCCCAATATCAAACACCATTATTTGTATGATCCATTCTTGTTACTACTATTCTCCTTCTTCTTTCACTTCCAGTTCTTGCAGCAGGAATTACAATACTACTTACAGACCGTAACCTTAATACTACATTCTTTGATCCAGCGGGTGGAGGAGATCCAATCCTTTATCAnCACTTA
>EWTGS138-06|Galeocerdo_cuvier
CCTTTATCTTATTTTTGGTGCATGAGCAGGTATAGTTGGAACAGCTCTAAGTCTTCTAATTCGAGCTGAACTCGGACAACCAGGATCACTCTTAGGGGACGATCAAATCTATAATGTAATCGTAACTGCCCATGCTTTCGTAATAATCTTTTTTATAGTTATACCAATCATAATTGGTGGCTTCGGAAATTGACTAGTTCCGTTAATAATTGGTGCACCAGATATAGCTTTCCCACGAATAAATAACATAAGCTTCTGACTTCTTCCACCATCATTTCTTCTTCTACTAGCCTCTGCTGGAGTAGAGGCTGGAGCAGGTACTGGTTGAACAGTTTATCCTCCATTAGCTAGTAACCTAGCTCATGCTGGACCATCTGTTGATTTAGCAATTTTCTCTCTTCACTTAGCTGGTGTTTCATCAATTTTAGCCTCAATTAACTTTATTACAACTATCATTAATATAAAACCCCCAGCTATCTCCCAATATCAAACACCATTATTTGTATGATCCATTCTTGTTACTACTATTCTCCTTCTTCTTTCACTTCCAGTTCTTGCAGCAGGAATTACAATACTACTTACAGACCGTAACCTTAATACTACATTCTTTGATCCAGCGGGTGGAGGAGATCCAATCCTTTATCAGCACTTA
>EWTGS139-06|Galeocerdo_cuvier
CCTTTATCTTATTTTTGGTGCATGAGCAGGTATAGTTGGAACAGCTCTAAGTCTTCTAATTCGAGCTGAACTCGGACAACCAGGATCACTCTTAGGGGACGATCAAATCTATAATGTAATCGTAACTGCCCATGCTTTCGTAATAATCTTTTTTATAGTTATACCAATCATAATTGGTGGCTTCGGAAATTGACTAGTTCCGTTAATAATTGGTGCACCAGATATAGCTTTCCCACGAATAAATAACATAAGCTTCTGACTTCTTCCACCATCATTTCTTCTTCTACTAGCCTCTGCTGGAGTAGAGGCTGGAGCAGGTACTGGTTGAACAGTTTATCCTCCATTAGCTAGTAACCTAGCTCATGCTGGACCATCTGTTGATTTAGCAATTTTCTCTCTTCACTTAGCTGGTGTTTCATCAATTTTAGCCTCAATTAACTTTATTACAACTATCATTAATATAAAACCCCCAGCTATCTCCCAATATCAAACACCATTATTTGTATGATCCATTCTTGTTACTACTATTCTCCTTCTTCTTTCACTTCCAGTTCTTGCAGCAGGAATTACAATACTACTTACAGACCGTAACCTTAATACTACATTCTTTGATCCAGCGGGTGGAGGAGATCCAATCCTTTATCAGCACTTA
>EWTGS140-06|Galeocerdo_cuvier
CCTTTATCTTATTTTTGGTGCATGAGCAGGTATAGTTGGAACAGCTCTAAGTCTTCTAATTCGAGCTGAACTCGGACAACCAGGATCACTCTTAGGGGACGATCAAATCTATAATGTAATCGTAACTGCCCATGCTTTCGTAATAATCTTTTTTATAGTTATACCAATCATAATTGGTGGCTTCGGAAATTGACTAGTTCCGTTAATAATTGGTGCACCAGATATAGCTTTCCCACGAATAAATAACATAAGCTTCTGACTTCTTCCACCATCATTTCTTCTTCTACTAGCCTCTGCTGGAGTAGAGGCTGGAGCAGGTACTGGTTGAACAGTTTATCCTCCATTAGCTAGTAACCTAGCTCATGCTGGACCATCTGTTGATTTAGCAATTTTCTCTCTTCACTTAGCTGGTGTTTCATCAATTTTAGCCTCAATTAACTTTATTACAACTATCATTAATATAAAACCCCCAGCTATCTCCCAATATCAAACACCATTATTTGTATGATCCATTCTTGTTACTACTATTCTCCTTCTTCTTTCACTTCCAGTTCTTGCAGCAGGAATTACAATACTACTTACAGACCGTAACCTTAATACTACATTCTTTGATCCAGCGGGTGGAGGAGATCCAATCCTTTATCAGCACTTA
>EWTGS141-06|Galeocerdo_cuvier
CCTTTATCTTATTTTTGGTGCATGAGCAGGTATAGTTGGAACAGCTCTAAGTCTTCTAATTCGAGCTGAACTCGGACAACCAGGATCACTCTTAGGGGACGATCAAATCTATAATGTAATCGTAACTGCCCATGCTTTCGTAATAATCTTTTTTATAGTTATACCAATCATAATTGGTGGCTTCGGAAATTGACTAGTTCCGTTAATAATTGGTGCACCAGATATAGCTTTCCCACGAATAAATAACATAAGCTTCTGACTTCTTCCACCATCATTTCTTCTTCTACTAGCCTCTGCTGGAGTAGAGGCTGGAGCAGGTACTGGTTGAACAGTTTATCCTCCATTAGCTAGTAACCTAGCTCATGCTGGACCATCTGTTGATTTAGCAATTTTCTCTCTTCACTTAGCTGGTGTTTCATCAATTTTAGCCTCAATTAACTTTATTACAACTATCATTAATATAAAACCCCCAGCTATCTCCCAATATCAAACACCATTATTTGTATGATCCATTCTTGTTACTACTATTCTCCTTCTTCTTTCACTTCCAGTTCTTGCAGCAGGAATTACAATACTACTTACAGACCGTAACCTTAATACTACATTCTTTGATCCAGCGGGTGGAGGAGATCCAATCCTTTATCAGCACTTA
>EWTGS142-06|Galeocerdo_cuvier
CCTTTATCTTATTTTTGGTGCATGAGCAGGTATAGTTGGAACAGCTCTAAGTCTTCTAATTCGAGCTGAACTCGGACAACCAGGATCACTCTTAGGGGACGATCAAATCTATAATGTAATCGTAACTGCCCATGCTTTCGTAATAATCTTTTTTATAGTTATACCAATCATAATTGGTGGCTTCGGAAATTGACTAGTTCCGTTAATAATTGGTGCACCAGATATAGCTTTCCCACGAATAAATAACATAAGCTTCTGACTTCTTCCACCATCATTTCTTCTTCTACTAGCCTCTGCTGGAGTAGAGGCTGGAGCAGGTACTGGTTGAACAGTTTATCCTCCATTAGCTAGTAACCTAGCTCATGCTGGACCATCTGTTGATTTAGCAATTTTCTCTCTTCACTTAGCTGGTGTTTCATCAATTTTAGCCTCAATTAACTTTATTACAACTATCATTAATATAAAACCCCCAGCTATCTCCCAATATCAAACACCATTATTTGTATGATCCATTCTTGTTACTACTATTCTCCTTCTTCTTTCACTTCCAGTTCTTGCAGCAGGAATTACAATACTACTTACAGACCGTAACCTTAATACTACATTCTTTGATCCAGCGGGTGGAGGAGATCCAATCCTTTATCAGCACTTA
>EWTGS143-06|Galeocerdo_cuvier
CCTTTATCTTATTTTTGGTGCATGAGCAGGTATAGTTGGAACAGCTCTAAGTCTTCTAATTCGAGCTGAACTCGGACAACCAGGATCACTCTTAGGGGACGATCAAATCTATAATGTAATCGTAACTGCCCATGCTTTCGTAATAATCTTTTTTATAGTTATACCAATCATAATTGGTGGCTTCGGAAATTGACTAGTTCCGTTAATAATTGGTGCACCAGATATAGCTTTCCCACGAATAAATAACATAAGCTTCTGACTTCTTCCACCATCATTTCTTCTTCTACTAGCCTCTGCTGGAGTAGAGGCTGGAGCAGGTACTGGTTGAACAGTTTATCCTCCATTAGCTAGTAACCTAGCTCATGCTGGACCATCTGTTGATTTAGCAATTTTCTCTCTTCACTTAGCTGGTGTTTCATCAATTTTAGCCTCAATTAACTTTATTACAACTATCATTAATATAAAACCCCCAGCTATCTCCCAATATCAAACACCATTATTTGTATGATCCATTCTTGTTACTACTATTCTCCTTCTTCTTTCACTTCCAGTTCTTGCAGCAGGAATTACAATACTACTTACAGACCGTAACCTTAATACTACATTCTTTGATCCAGCGGGTGGAGGAGATCCAATCCTTTATCAGCACTTA
>EWTGS144-06|Galeocerdo_cuvier
CCTTTATCTTATTTTTGGTGCATGAGCAGGTATAGTTGGAACAGCTCTAAGTCTTCTAATTCGAGCTGAACTCGGACAACCAGGATCACTCTTAGGGGACGATCAAATCTATAATGTAATCGTAACTGCCCATGCTTTCGTAATAATCTTTTTTATAGTTATACCAATCATAATTGGTGGCTTCGGAAATTGACTAGTTCCGTTAATAATTGGTGCACCAGATATAGCTTTCCCACGAATAAATAACATAAGCTTCTGACTTCTTCCACCATCATTTCTTCTTCTACTAGCCTCTGCTGGAGTAGAGGCTGGAGCAGGTACTGGTTGAACAGTTTATCCTCCATTAGCTAGTAACCTAGCTCATGCTGGACCATCTGTTGATTTAGCAATTTTCTCTCTTCACTTAGCTGGTGTTTCATCAATTTTAGCCTCAATTAACTTTATTACAACTATCATTAATATAAAACCCCCAGCTATCTCCCAATATCAAACACCATTATTTGTATGATCCATTCTTGTTACTACTATTCTCCTTCTTCTTTCACTTCCAGTTCTTGCAGCAGGAATTACAATACTACTTACAGACCGTAACCTTAATACTACATTCTTTGATCCAGCGGGTGGAGGAGATCCAATCCTTTATCAGCACTTA
>EWTGS145-06|Galeocerdo_cuvier
CCTTTATCTTATTTTTGGTGCATGAGCAGGTATAGTTGGAACAGCTCTAAGTCTTCTAATTCGAGCTGAACTCGGACAACCAGGATCACTCTTAGGGGACGATCAAATCTATAATGTAATCGTAACTGCCCATGCTTTCGTAATAATCTTTTTTATAGTTATACCAATCATAATTGGTGGCTTCGGAAATTGACTAGTTCCGTTAATAATTGGTGCACCAGATATAGCTTTCCCACGAATAAATAACATAAGCTTCTGACTTCTTCCACCATCATTTCTTCTTCTACTAGCCTCTGCTGGAGTAGAGGCTGGAGCAGGTACTGGTTGAACAGTTTATCCTCCATTAGCTAGTAACCTAGCTCATGCTGGACCATCTGTTGATTTAGCAATTTTCTCTCTTCACTTAGCTGGTGTTTCATCAATTTTAGCCTCAATTAACTTTATTACAACTATCATTAATATAAAACCCCCAGCTATCTCCCAATATCAAACACCATTATTTGTATGATCCATTCTTGTTACTACTATTCTCCTTCTTCTTTCACTTCCAGTTCTTGCAGCAGGAATTACAATACTACTTACAGACCGTAACCTTAATACTACATTCTTTGATCCAGCGGGTGGAGGAGATCCAATCCTTTATCAGCACTTA
>EWTGS146-06|Galeocerdo_cuvier
CCTTTATCTTATTTTTGGTGCATGAGCAGGTATAGTTGGAACAGCTCTAAGTCTTCTAATTCGAGCTGAACTCGGACAACCAGGATCACTCTTAGGGGACGATCAAATCTATAATGTAATCGTAACTGCCCATGCTTTCGTAATAATCTTTTTTATAGTTATACCAATCATAATTGGTGGCTTCGGAAATTGACTAGTTCCGTTAATAATTGGTGCACCAGATATAGCTTTCCCACGAATAAATAACATAAGCTTCTGACTTCTTCCACCATCATTTCTTCTTCTACTAGCCTCTGCTGGAGTAGAGGCTGGAGCAGGTACTGGTTGAACAGTTTATCCTCCATTAGCTAGTAACCTAGCTCATGCTGGACCATCTGTTGATTTAGCAATTTTCTCTCTTCACTTAGCTGGTGTTTCATCAATTTTAGCCTCAATTAACTTTATTACAACTATCATTAATATAAAACCCCCAGCTATCTCCCAATATCAAACACCATTATTTGTATGATCCATTCTTGTTACTACTATTCTCCTTCTTCTTTCACTTCCAGTTCTTGCAGCAGGAATTACAATACTACTTACAGACCGTAACCTTAATACTACATTCTTTGATCCAGCGGGTGGAGGAGATCCAATCCTTTATCAGCACTTA
>EWTGS147-06|Galeocerdo_cuvier
CCTTTATCTTATTTTTGGTGCATGAGCAGGTATAGTTGGAACAGCTCTAAGTCTTCTAATTCGAGCTGAACTCGGACAACCAGGATCACTCTTAGGGGACGATCAAATCTATAATGTAATCGTAACTGCCCATGCTTTCGTAATAATCTTTTTTATAGTTATACCAATCATAATTGGTGGCTTCGGAAATTGACTAGTTCCGTTAATAATTGGTGCACCAGATATAGCTTTCCCACGAATAAATAACATAAGCTTCTGACTTCTTCCACCATCATTTCTTCTTCTACTAGCCTCTGCTGGAGTAGAGGCTGGAGCAGGTACTGGTTGAACAGTTTATCCTCCATTAGCTAGTAACCTAGCTCATGCTGGACCATCTGTTGATTTAGCAATTTTCTCTCTTCACTTAGCTGGTGTTTCATCAATTTTAGCCTCAATTAACTTTATTACAACTATCATTAATATAAAACCCCCAGCTATCTCCCAATATCAAACACCATTATTTGTATGATCCATTCTTGTTACTACTATTCTCCTTCTTCTTTCACTTCCAGTTCTTGCAGCAGGAATTACAATACTACTTACAGACCGTAACCTTAATACTACATTCTTTGATCCAGCGGGTGGAGGAGATCCAATCCTTTATCAGCACTTA
>EWTGS148-06|Galeocerdo_cuvier
CCTTTATCTTATTTTTGGTGCATGAGCAGGTATAGTTGGAACAGCTCTAAGTCTTCTAATTCGAGCTGAACTCGGACAACCAGGATCACTCTTAGGGGACGATCAAATCTATAATGTAATCGTAACTGCCCATGCTTTCGTAATAATCTTTTTTATAGTTATACCAATCATAATTGGTGGCTTCGGAAATTGACTAGTTCCGTTAATAATTGGTGCACCAGATATAGCTTTCCCACGAATAAATAACATAAGCTTCTGACTTCTTCCACCATCATTTCTTCTTCTACTAGCCTCTGCTGGAGTAGAGGCTGGAGCAGGTACTGGTTGAACAGTTTATCCTCCATTAGCTAGTAACCTAGCTCATGCTGGACCATCTGTTGATTTAGCAATTTTCTCTCTTCACTTAGCTGGTGTTTCATCAATTTTAGCCTCAATTAACTTTATTACAACTATCATTAATATAAAACCCCCAGCTATCTCCCAATATCAAACACCATTATTTGTATGATCCATTCTTGTTACTACTATTCTCCTTCTTCTTTCACTTCCAGTTCTTGCAGCAGGAATTACAATACTACTTACAGACCGTAACCTTAATACTACATTCTTTGATCCAGCGGGTGGAGGAGATCCAATCCTTTATCAGCACTTA
>EWTGS149-06|Galeocerdo_cuvier
CCTTTATCTTATTTTTGGTGCATGAGCAGGTATAGTTGGAACAGCTCTAAGTCTTCTAATTCGAGCTGAACTCGGACAACCAGGATCACTCTTAGGGGACGATCAAATCTATAATGTAATCGTAACTGCCCATGCTTTCGTAATAATCTTTTTTATAGTTATACCAATCATAATTGGTGGCTTCGGAAATTGACTAGTTCCGTTAATAATTGGTGCACCAGATATAGCTTTCCCACGAATAAATAACATAAGCTTCTGACTTCTTCCACCATCATTTCTTCTTCTACTAGCCTCTGCTGGAGTAGAGGCTGGAGCAGGTACTGGTTGAACAGTTTATCCTCCATTAGCTAGTAACCTAGCTCATGCTGGACCATCTGTTGATTTAGCAATTTTCTCTCTTCACTTAGCTGGTGTTTCATCAATTTTAGCCTCAATTAACTTTATTACAACTATCATTAATATAAAACCCCCAGCTATCTCCCAATATCAAACACCATTATTTGTATGATCCATTCTTGTTACTACTATTCTCCTTCTTCTTTCACTTCCAGTTCTTGCAGCAGGAATTACAATACTACTTACAGACCGTAACCTTAATACTACATTCTTTGATCCAGCGGGTGGAGGAGATCCAATCCTTTATCAGCACTTA
>EWTGS150-06|Galeocerdo_cuvier
CCTTTATCTTATTTTTGGTGCATGAGCAGGTATAGTTGGAACAGCTCTAAGTCTTCTAATTCGAGCTGAACTCGGACAACCAGGATCACTCTTAGGGGACGATCAAATCTATAATGTAATCGTAACTGCCCATGCTTTCGTAATAATCTTTTTTATAGTTATACCAATCATAATTGGTGGCTTCGGAAATTGACTAGTTCCGTTAATAATTGGTGCACCAGATATAGCTTTCCCACGAATAAATAACATAAGCTTCTGACTTCTTCCACCATCATTTCTTCTTCTACTAGCCTCTGCTGGAGTAGAGGCTGGAGCAGGTACTGGTTGAACAGTTTATCCTCCATTAGCTAGTAACCTAGCTCATGCTGGACCATCTGTTGATTTAGCAATTTTCTCTCTTCACTTAGCTGGTGTTTCATCAATTTTAGCCTCAATTAACTTTATTACAACTATCATTAATATAAAACCCCCAGCTATCTCCCAATATCAAACACCATTATTTGTATGATCCATTCTTGTTACTACTATTCTCCTTCTTCTTTCACTTCCAGTTCTTGCAGCAGGAATTACAATACTACTTACAGACCGTAACCTTAATACTACATTCTTTGATCCAGCGGGTGGAGGAGATCCAATCCTTTATCAGCACTTA
>EWTGS151-06|Galeocerdo_cuvier
CCTTTATCTTATTTTTGGTGCATGAGCAGGTATAGTTGGAACAGCTCTAAGTCTTCTAATTCGAGCTGAACTCGGACAACCAGGATCACTCTTAGGGGACGATCAAATCTATAATGTAATCGTAACTGCCCATGCTTTCGTAATAATCTTTTTTATAGTTATACCAATCATAATTGGTGGCTTCGGAAATTGACTAGTTCCGTTAATAATTGGTGCACCAGATATAGCTTTCCCACGAATAAATAACATAAGCTTCTGACTTCTTCCACCATCATTTCTTCTTCTACTAGCCTCTGCTGGAGTAGAGGCTGGAGCAGGTACTGGTTGAACAGTTTATCCTCCATTAGCTAGTAACCTAGCTCATGCTGGACCATCTGTTGATTTAGCAATTTTCTCTCTTCACTTAGCTGGTGTTTCATCAATTTTAGCCTCAATTAACTTTATTACAACTATCATTAATATAAAACCCCCAGCTATCTCCCAATATCAAACACCATTATTTGTATGATCCATTCTTGTTACTACTATTCTCCTTCTTCTTTCACTTCCAGTTCTTGCAGCAGGAATTACAATACTACTTACAGACCGTAACCTTAATACTACATTCTTTGATCCAGCGGGTGGAGGAGATCCAATCCTTTATCAGCACTTA
>EWTGS152-06|Galeocerdo_cuvier
CCTTTATCTTATTTTTGGTGCATGAGCAGGTATAGTTGGAACAGCTCTAAGTCTTCTAATTCGAGCTGAACTCGGACAACCAGGATCACTCTTAGGGGACGATCAAATCTATAATGTAATCGTAACTGCCCATGCTTTCGTAATAATCTTTTTTATAGTTATACCAATCATAATTGGTGGCTTCGGAAATTGACTAGTTCCGTTAATAATTGGTGCACCAGATATAGCTTTCCCACGAATAAATAACATAAGCTTCTGACTTCTTCCACCATCATTTCTTCTTCTACTAGCCTCTGCTGGAGTAGAGGCTGGAGCAGGTACTGGTTGAACAGTTTATCCTCCATTAGCTAGTAACCTAGCTCATGCTGGACCATCTGTTGATTTAGCAATTTTCTCTCTTCACTTAGCTGGTGTTTCATCAATTTTAGCCTCAATTAACTTTATTACAACTATCATTAATATAAAACCCCCAGCTATCTCCCAATATCAAACACCATTATTTGTATGATCCATTCTTGTTACTACTATTCTCCTTCTTCTTTCACTTCCAGTTCTTGCAGCAGGAATTACAATACTACTTACAGACCGTAACCTTAATACTACATTCTTTGATCCAGCGGGTGGAGGAGATCCAATCCTTTATCAGCACTTA
>EWTGS153-06|Galeocerdo_cuvier
CCTTTATCTTATTTTTGGTGCATGAGCAGGTATAGTTGGAACAGCTCTAAGTCTTCTAATTCGAGCTGAACTCGGACAACCAGGATCACTCTTAGGGGACGATCAAATCTATAATGTAATCGTAACTGCCCATGCTTTCGTAATAATCTTTTTTATAGTTATACCAATCATAATTGGTGGCTTCGGAAATTGACTAGTTCCGTTAATAATTGGTGCACCAGATATAGCTTTCCCACGAATAAATAACATAAGCTTCTGACTTCTTCCACCATCATTTCTTCTTCTACTAGCCTCTGCTGGAGTAGAGGCTGGAGCAGGTACTGGTTGAACAGTTTATCCTCCATTAGCTAGTAACCTAGCTCATGCTGGACCATCTGTTGATTTAGCAATTTTCTCTCTTCACTTAGCTGGTGTTTCATCAATTTTAGCCTCAATTAACTTTATTACAACTATCATTAATATAAAACCCCCAGCTATCTCCCAATATCAAACACCATTATTTGTATGATCTATTCTTGTTACTACTATTCTCCTTCTTCTTTCACTTCCAGTTCTTGCAGCAGGAATTACAATACTACTTACAGACCGTAACCTTAATACTACATTCTTTGATCCAGCGGGTGGAGGAGATCCAATCCTTTATCAGCACTTA
>EWTGS154-06|Galeocerdo_cuvier
CCTTTATCTTATTTTTGGTGCATGAGCAGGTATAGTTGGAACAGCTCTAAGTCTTCTAATTCGAGCTGAACTCGGACAACCAGGATCACTCTTAGGGGACGATCAAATCTATAATGTAATCGTAACTGCCCATGCTTTCGTAATAATCTTTTTTATAGTTATACCAATCATAATTGGTGGCTTCGGAAATTGACTAGTTCCGTTAATAATTGGTGCACCAGATATAGCTTTCCCACGAATAAATAACATAAGCTTCTGACTTCTTCCACCATCATTTCTTCTTCTACTAGCCTCTGCTGGAGTAGAGGCTGGAGCAGGTACTGGTTGAACAGTTTATCCTCCATTAGCTAGTAACCTAGCTCATGCTGGACCATCTGTTGATTTAGCAATTTTCTCTCTTCACTTAGCTGGTGTTTCATCAATTTTAGCCTCAATTAACTTTATTACAACTATCATTAATATAAAACCCCCAGCTATCTCCCAATATCAAACACCATTATTTGTATGATCCATTCTTGTTACTACTATTCTCCTTCTTCTTTCACTTCCAGTTCTTGCAGCAGGAATTACAATACTACTTACAGACCGTAACCTTAATACTACATTCTTTGATCCAGCGGGTGGAGGAGATCCAATCCTTTATCAGCACTTA
>EWTGS155-06|Galeocerdo_cuvier
CCTTTATCTTATTTTTGGTGCATGAGCAGGTATAGTTGGAACAGCTCTAAGTCTTCTAATTCGAGCTGAACTCGGACAACCAGGATCACTCTTAGGGGACGATCAAATCTATAATGTAATCGTAACTGCCCATGCTTTCGTAATAATCTTTTTTATAGTTATACCAATCATAATTGGTGGCTTCGGAAATTGACTAGTTCCGTTAATAATTGGTGCACCAGATATAGCTTTCCCACGAATAAATAACATAAGCTTCTGACTTCTTCCACCATCATTTCTTCTTCTACTAGCCTCTGCTGGAGTAGAGGCTGGAGCAGGTACTGGTTGAACAGTTTATCCTCCATTAGCTAGTAACCTAGCTCATGCTGGACCATCTGTTGATTTAGCAATTTTCTCTCTTCACTTAGCTGGTGTTTCATCAATTTTAGCCTCAATTAACTTTATTACAACTATCATTAATATAAAACCCCCAGCTATCTCCCAATATCAAACACCATTATTTGTATGATCCATTCTTGTTACTACTATTCTCCTTCTTCTTTCACTTCCAGTTCTTGCAGCAGGAATTACAATACTACTTACAGACCGTAACCTTAATACTACATTCTTTGATCCAGCGGGTGGAGGAGATCCAATCCTTTATCAGCACTTA
>EWTGS156-06|Galeocerdo_cuvier
CCTTTATCTTATTTTTGGTGCATGAGCAGGTATAGTTGGAACAGCTCTAAGTCTTCTAATTCGAGCTGAACTCGGACAACCAGGATCACTCTTAGGGGACGATCAAATCTATAATGTAATCGTAACTGCCCATGCTTTCGTAATAATCTTTTTTATAGTTATACCAATCATAATTGGTGGCTTCGGAAATTGACTAGTTCCGTTAATAATTGGTGCACCAGATATAGCTTTCCCACGAATAAATAACATAAGCTTCTGACTTCTTCCACCATCATTTCTTCTTCTACTAGCCTCTGCTGGAGTAGAGGCTGGAGCAGGTACTGGTTGAACAGTTTATCCTCCATTAGCTAGTAACCTAGCTCATGCTGGACCATCTGTTGATTTAGCAATTTTCTCTCTTCACTTAGCTGGTGTTTCATCAATTTTAGCCTCAATTAACTTTATTACAACTATCATTAATATAAAACCCCCAGCTATCTCCCAATATCAAACACCATTATTTGTATGATCCATTCTTGTTACTACTATTCTCCTTCTTCTTTCACTTCCAGTTCTTGCAGCAGGAATTACAATACTACTTACAGACCGTAACCTTAATACTACATTCTTTGATCCAGCGGGTGGAGGAGATCCAATCCTTTATCAGCACTTA
>EWTGS157-06|Galeocerdo_cuvier
CCTTTATCTTATTTTTGGTGCATGAGCAGGTATAGTTGGAACAGCTCTAAGTCTTCTAATTCGAGCTGAACTCGGACAACCAGGATCACTCTTAGGGGACGATCAAATCTATAATGTAATCGTAACTGCCCATGCTTTCGTAATAATCTTTTTTATAGTTATACCAATCATAATTGGTGGCTTCGGAAATTGACTAGTTCCGTTAATAATTGGTGCACCAGATATAGCTTTCCCACGAATAAATAACATAAGCTTCTGACTTCTTCCACCATCATTTCTTCTTCTACTAGCCTCTGCTGGAGTAGAGGCTGGAGCAGGTACTGGTTGAACAGTTTATCCTCCATTAGCTAGTAACCTAGCTCATGCTGGACCATCTGTTGATTTAGCAATTTTCTCTCTTCACTTAGCTGGTGTTTCATCAATTTTAGCCTCAATTAACTTTATTACAACTATCATTAATATAAAACCCCCAGCTATCTCCCAATATCAAACACCATTATTTGTATGATCCATTCTTGTTACTACTATTCTCCTTCTTCTTTCACTTCCAGTTCTTGCAGCAGGAATTACAATACTACTTACAGACCGTAACCTTAATACTACATTCTTTGATCCAGCGGGTGGAGGAGATCCAATCCTTTATCAGCACTTA
>EWTGS158-06|Galeocerdo_cuvier
CCTTTATCTTATTTTTGGTGCATGAGCAGGTATAGTTGGAACAGCTCTAAGTCTTCTAATTCGAGCTGAACTCGGACAACCAGGATCACTCTTAGGGGACGATCAAATCTATAATGTAATCGTAACTGCCCATGCTTTCGTAATAATCTTTTTTATAGTTATACCAATCATAATTGGTGGCTTCGGAAATTGACTAGTTCCGTTAATAATTGGTGCACCAGATATAGCTTTCCCACGAATAAATAACATAAGCTTCTGACTTCTTCCACCATCATTTCTTCTTCTACTAGCCTCTGCTGGAGTAGAGGCTGGAGCAGGTACTGGTTGAACAGTTTATCCTCCATTAGCTAGTAACCTAGCTCATGCTGGACCATCTGTTGATTTAGCAATTTTCTCTCTTCACTTAGCTGGTGTTTCATCAATTTTAGCCTCAATTAACTTTATTACAACTATCATTAATATAAAACCCCCAGCTATCTCCCAATATCAAACACCATTATTTGTATGATCCATTCTTGTTACTACTATTCTCCTTCTTCTTTCACTTCCAGTTCTTGCAGCAGGAATTACAATACTACTTACAGACCGTAACCTTAATACTACATTCTTTGATCCAGCGGGTGGAGGAGATCCAATCCTTTATCAGCACTTA
>EWTGS159-06|Galeocerdo_cuvier
CCTTTATCTTATTTTTGGTGCATGAGCAGGTATAGTTGGAACAGCTCTAAGTCTTCTAATTCGAGCTGAACTCGGACAACCAGGATCACTCTTAGGGGACGATCAAATCTATAATGTAATCGTAACTGCCCATGCTTTCGTAATAATCTTTTTTATAGTTATACCAATCATAATTGGTGGCTTCGGAAATTGACTAGTTCCGTTAATAATTGGTGCACCAGATATAGCTTTCCCACGAATAAATAACATAAGCTTCTGACTTCTTCCACCATCATTTCTTCTTCTACTAGCCTCTGCTGGAGTAGAGGCTGGAGCAGGTACTGGTTGAACAGTTTATCCTCCATTAGCTAGTAACCTAGCTCATGCTGGACCATCTGTTGATTTAGCAATTTTCTCTCTTCACTTAGCTGGTGTTTCATCAATTTTAGCCTCAATTAACTTTATTACAACTATCATTAATATAAAACCCCCAGCTATCTCCCAATATCAAACACCATTATTTGTATGATCCATTCTTGTTACTACTATTCTCCTTCTTCTTTCACTTCCAGTTCTTGCAGCAGGAATTACAATACTACTTACAGACCGTAACCTTAATACTACATTCTTTGATCCAGCGGGTGGAGGAGATCCAATCCTTTATCAGCACTTn
>EWTGS160-06|Galeocerdo_cuvier
CCTTTATCTTATTTTTGGTGCATGAGCAGGTATAGTTGGAACAGCTCTAAGTCTTCTAATTCGAGCTGAACTCGGACAACCAGGATCACTCTTAGGGGACGATCAAATCTATAATGTAATCGTAACTGCCCATGCTTTCGTAATAATCTTTTTTATAGTTATACCAATCATAATTGGTGGCTTCGGAAATTGACTAGTTCCGTTAATAATTGGTGCACCAGATATAGCTTTCCCACGAATAAATAACATAAGCTTCTGACTTCTTCCACCATCATTTCTTCTTCTACTAGCCTCTGCTGGAGTAGAGGCTGGAGCAGGTACTGGTTGAACAGTTTATCCTCCATTAGCTAGTAACCTAGCTCATGCTGGACCATCTGTTGATTTAGCAATTTTCTCTCTTCACTTAGCTGGTGTTTCATCAATTTTAGCCTCAATTAACTTTATTACAACTATCATTAATATAAAACCCCCAGCTATCTCCCAATATCAAACACCATTATTTGTATGATCCATTCTTGTTACTACTATTCTCCTTCTTCTTTCACTTCCAGTTCTTGCAGCAGGAATTACAATACTACTTACAGACCGTAACCTTAATACTACATTCTTTGATCCAGCGGGTGGAGGAGATCCAATCCTTTATCAGCACTTA
>EWTGS001-06|Galeocerdo_cuvier
CCTTTATCTTATTTTTGGTGCATGAGCAGGTATAGTTGGAACAGCTCTAAGTCTTCTAATTCGAGCTGAACTCGGACAACCAGGATCACTCTTAGGGGACGATCAAATCTATAATGTAATCGTAACTGCCCATGCTTTCGTAATAATCTTTTTTATAGTTATACCAATCATAATTGGTGGCTTCGGAAATTGACTAGTTCCGTTAATAATTGGTGCACCAGATATAGCTTTCCCACGAATAAATAACATAAGCTTCTGACTTCTTCCACCATCATTTCTTCTTCTACTAGCCTCTGCTGGAGTAGAGGCTGGAGCAGGTACTGGTTGAACAGTTTATCCTCCATTAGCTAGTAACCTAGCTCATGCTGGACCATCTGTTGATTTAGCAATTTTCTCTCTTCACTTAGCTGGTGTTTCATCAATTTTAGCCTCAATTAACTTTATTACAACTATCATTAATATAAAACCCCCAGCTATCTCCCAATATCAAACACCATTATTTGTATGATCCATTCTTGTTACTACTATTCTCCTTCTTCTTTCACTTCCAGTTCTTGCAGCAGGAATTACAATACTACTTACAGACCGTAACCTTAATACTACATTCTTTGATCCAGCGGGTGGAGGAGATCCAATCCTTTATCAGCACTTA
>EWTGS002-06|Galeocerdo_cuvier
CCTTTATCTTATTTTTGGTGCATGAGCAGGTATAGTTGGAACAGCTCTAAGTCTTCTAATTCGAGCTGAACTCGGACAACCAGGATCACTCTTAGGGGACGATCAAATCTATAATGTAATCGTAACTGCCCATGCTTTCGTAATAATCTTTTTTATAGTTATACCAATCATAATTGGTGGCTTCGGAAATTGACTAGTTCCGTTAATAATTGGTGCACCAGATATAGCTTTCCCACGAATAAATAACATAAGCTTCTGACTTCTTCCACCATCATTTCTTCTTCTACTAGCCTCTGCTGGAGTAGAGGCTGGAGCAGGTACTGGTTGAACAGTTTATCCTCCATTAGCTAGTAACCTAGCTCATGCTGGACCATCTGTTGATTTAGCAATTTTCTCTCTTCACTTAGCTGGTGTTTCATCAATTTTAGCCTCAATTAACTTTATTACAACTATCATTAATATAAAACCCCCAGCTATCTCCCAATATCAAACACCATTATTTGTATGATCCATTCTTGTTACTACTATTCTCCTTCTTCTTTCACTTCCAGTTCTTGCAGCAGGAATTACAATACTACTTACAGACCGTAACCTTAATACTACATTCTTTGATCCAGCGGGTGGAGGAGATCCAATCCTTTATCAGCACTTA
>EWTGS003-06|Galeocerdo_cuvier
CCTTTATCTTATTTTTGGTGCATGAGCAGGTATAGTTGGAACAGCTCTAAGTCTTCTAATTCGAGCTGAACTCGGACAACCAGGATCACTCTTAGGGGACGATCAAATCTATAATGTAATCGTAACTGCCCATGCTTTCGTAATAATCTTTTTTATAGTTATACCAATCATAATTGGTGGCTTCGGAAATTGACTAGTTCCGTTAATAATTGGTGCACCAGATATAGCTTTCCCACGAATAAATAACATAAGCTTCTGACTTCTTCCACCATCATTTCTTCTTCTACTAGCCTCTGCTGGAGTAGAGGCTGGAGCAGGTACTGGTTGAACAGTTTATCCTCCATTAGCTAGTAACCTAGCTCATGCTGGACCATCTGTTGATTTAGCAATTTTCTCTCTTCACTTAGCTGGTGTTTCATCAATTTTAGCCTCAATTAACTTTATTACAACTATCATTAATATAAAACCCCCAGCTATCTCCCAATATCAAACACCATTATTTGTATGATCTATTCTTGTTACTACTATTCTCCTTCTTCTTTCACTTCCAGTTCTTGCAGCAGGAATTACAATACTACTTACAGACCGTAACCTTAATACTACATTCTTTGATCCAGCGGGTGGAGGAGATCCAATCCTTTATCAGCACTTA
>EWTGS004-06|Galeocerdo_cuvier
CCTTTATCTTATTTTTGGTGCATGAGCAGGTATAGTTGGAACAGCTCTAAGTCTTCTAATTCGAGCTGAACTCGGACAACCAGGATCACTCTTAGGGGACGATCAAATCTATAATGTAATCGTAACTGCCCATGCTTTCGTAATAATCTTTTTTATAGTTATACCAATCATAATTGGTGGCTTCGGAAATTGACTAGTTCCGTTAATAATTGGTGCACCAGATATAGCTTTCCCACGAATAAATAACATAAGCTTCTGACTTCTTCCACCATCATTTCTTCTTCTACTAGCCTCTGCTGGAGTAGAGGCTGGAGCAGGTACTGGTTGAACAGTTTATCCTCCATTAGCTAGTAACCTAGCTCATGCTGGACCATCTGTTGATTTAGCAATTTTCTCTCTTCACTTAGCTGGTGTTTCATCAATTTTAGCCTCAATTAACTTTATTACAACTATCATTAATATAAAACCCCCAGCTATCTCCCAATATCAAACACCATTATTTGTATGATCTATTCTTGTTACTACTATTCTCCTTCTTCTTTCACTTCCAGTTCTTGCAGCAGGAATTACAATACTACTTACAGACCGTAACCTTAATACTACATTCTTTGATCCAGCGGGTGGAGGAGATCCAATCCTTTATCAGCACTTA
>EWTGS005-06|Galeocerdo_cuvier
CCTTTATCTTATTTTTGGTGCATGAGCAGGTATAGTTGGAACAGCTCTAAGTCTTCTAATTCGAGCTGAACTCGGACAACCAGGATCACTCTTAGGGGACGATCAAATCTATAATGTAATCGTAACTGCCCATGCTTTCGTAATAATCTTTTTTATAGTTATACCAATCATAATTGGTGGCTTCGGAAATTGACTAGTTCCGTTAATAATTGGTGCACCAGATATAGCTTTCCCACGAATAAATAACATAAGCTTCTGACTTCTTCCACCATCATTTCTTCTTCTACTAGCCTCTGCTGGAGTAGAGGCTGGAGCAGGTACTGGTTGAACAGTTTATCCTCCATTAGCTAGTAACCTAGCTCATGCTGGACCATCTGTTGATTTAGCAATTTTCTCTCTTCACTTAGCTGGTGTTTCATCAATTTTAGCCTCAATTAACTTTATTACAACTATCATTAATATAAAACCCCCAGCTATCTCCCAATATCAAACACCATTATTTGTATGATCTATTCTTGTTACTACTATTCTCCTTCTTCTTTCACTTCCAGTTCTTGCAGCAGGAATTACAATACTACTTACAGACCGTAACCTTAATACTACATTCTTTGATCCAGCGGGTGGAGGAGATCCAATCCTTTATCAGCACTTA
>EWTGS006-06|Galeocerdo_cuvier
CCTTTATCTTATTTTTGGTGCATGAGCAGGTATAGTTGGAACAGCTCTAAGTCTTCTAATTCGAGCTGAACTCGGACAACCAGGATCACTCTTAGGGGACGATCAAATCTATAATGTAATCGTAACTGCCCATGCTTTCGTAATAATCTTTTTTATAGTTATACCAATCATAATTGGTGGCTTCGGAAATTGACTAGTTCCGTTAATAATTGGTGCACCAGATATAGCTTTCCCACGAATAAATAACATAAGCTTCTGACTTCTTCCACCATCATTTCTTCTTCTACTAGCCTCTGCTGGAGTAGAGGCTGGAGCAGGTACTGGTTGAACAGTTTATCCTCCATTAGCTAGTAACCTAGCTCATGCTGGACCATCTGTTGATTTAGCAATTTTCTCTCTTCACTTAGCTGGTGTTTCATCAATTTTAGCCTCAATTAACTTTATTACAACTATCATTAATATAAAACCCCCAGCTATCTCCCAATATCAAACACCATTATTTGTATGATCTATTCTTGTTACTACTATTCTCCTTCTTCTTTCACTTCCAGTTCTTGCAGCAGGAATTACAATACTACTTACAGACCGTAACCTTAATACTACATTCTTTGATCCAGCGGGTGGAGGAGATCCAATCCTTTATCAGCACTTA
>EWTGS007-06|Galeocerdo_cuvier
CCTTTATCTTATTTTTGGTGCATGAGCAGGTATAGTTGGAACAGCTCTAAGTCTTCTAATTCGAGCTGAACTCGGACAACCAGGATCACTCTTAGGGGACGATCAAATCTATAATGTAATCGTAACTGCCCATGCTTTCGTAATAATCTTTTTTATAGTTATACCAATCATAATTGGTGGCTTCGGAAATTGACTAGTTCCGTTAATAATTGGTGCACCAGATATAGCTTTCCCACGAATAAATAACATAAGCTTCTGACTTCTTCCACCATCATTTCTTCTTCTACTAGCCTCTGCTGGAGTAGAGGCTGGAGCAGGTACTGGTTGAACAGTTTATCCTCCATTAGCTAGTAACCTAGCTCATGCTGGACCATCTGTTGATTTAGCAATTTTCTCTCTTCACTTAGCTGGTGTTTCATCAATTTTAGCCTCAATTAACTTTATTACAACTATCATTAATATAAAACCCCCAGCTATCTCCCAATATCAAACACCATTATTTGTATGATCCATTCTTGTTACTACTATTCTCCTTCTTCTTTCACTTCCAGTTCTTGCAGCAGGAATTACAATACTACTTACAGACCGTAACCTTAATACTACATTCTTTGATCCAGCGGGTGGAGGAGATCCAATCCTTTATCAGCACTTA
>EWTGS008-06|Galeocerdo_cuvier
CCTTTATCTTATTTTTGGTGCATGAGCAGGTATAGTTGGAACAGCTCTAAGTCTTCTAATTCGAGCTGAACTCGGACAACCAGGATCACTCTTAGGGGACGATCAAATCTATAATGTAATCGTAACTGCCCATGCTTTCGTAATAATCTTTTTTATAGTTATACCAATCATAATTGGTGGCTTCGGAAATTGACTAGTTCCGTTAATAATTGGTGCACCAGATATAGCTTTCCCACGAATAAATAACATAAGCTTCTGACTTCTTCCACCATCATTTCTTCTTCTACTAGCCTCTGCTGGAGTAGAGGCTGGAGCAGGTACTGGTTGAACAGTTTATCCTCCATTAGCTAGTAACCTAGCTCATGCTGGACCATCTGTTGATTTAGCAATTTTCTCTCTTCACTTAGCTGGTGTTTCATCAATTTTAGCCTCAATTAACTTTATTACAACTATCATTAATATAAAACCCCCAGCTATCTCCCAATATCAAACACCATTATTTGTATGATCCATTCTTGTTACTACTATTCTCCTTCTTCTTTCACTTCCAGTTCTTGCAGCAGGAATTACAATACTACTTACAGACCGTAACCTTAATACTACATTCTTTGATCCAGCGGGTGGAGGAGATCCAATCCTTTATCAGCACTTA
>EWTGS009-06|Galeocerdo_cuvier
CCTTTATCTTATTTTTGGTGCATGAGCAGGTATAGTTGGAACAGCTCTAAGTCTTCTAATTCGAGCTGAACTCGGACAACCAGGATCACTCTTAGGGGACGATCAAATCTATAATGTAATCGTAACTGCCCATGCTTTCGTAATAATCTTTTTTATAGTTATACCAATCATAATTGGTGGCTTCGGAAATTGACTAGTTCCGTTAATAATTGGTGCACCAGATATAGCTTTCCCACGAATAAATAACATAAGCTTCTGACTTCTTCCACCATCATTTCTTCTTCTACTAGCCTCTGCTGGAGTAGAGGCTGGAGCAGGTACTGGTTGAACAGTTTATCCTCCATTAGCTAGTAACCTAGCTCATGCTGGACCATCTGTTGATTTAGCAATTTTCTCTCTTCACTTAGCTGGTGTTTCATCAATTTTAGCCTCAATTAACTTTATTACAACTATCATTAATATAAAACCCCCAGCTATCTCCCAATATCAAACACCATTATTTGTATGATCCATTCTTGTTACTACTATTCTCCTTCTTCTTTCACTTCCAGTTCTTGCAGCAGGAATTACAATACTACTTACAGACCGTAACCTTAATACTACATTCTTTGATCCAGCGGGTGGAGGAGATCCAATCCTTTATCAGCACTTA
>EWTGS010-06|Galeocerdo_cuvier
CCTTTATCTTATTTTTGGTGCATGAGCAGGTATAGTTGGAACAGCTCTAAGTCTTCTAATTCGAGCTGAACTCGGACAACCAGGATCACTCTTAGGGGACGATCAAATCTATAATGTAATCGTAACTGCCCATGCTTTCGTAATAATCTTTTTTATAGTTATACCAATCATAATTGGTGGCTTCGGAAATTGACTAGTTCCGTTAATAATTGGTGCACCAGATATAGCTTTCCCACGAATAAATAACATAAGCTTCTGACTTCTTCCACCATCATTTCTTCTTCTACTAGCCTCTGCTGGAGTAGAGGCTGGAGCAGGTACTGGTTGAACAGTTTATCCTCCATTAGCTAGTAACCTAGCTCATGCTGGACCATCTGTTGATTTAGCAATTTTCTCTCTTCACTTAGCTGGTGTTTCATCAATTTTAGCCTCAATTAACTTTATTACAACTATCATTAATATAAAACCCCCAGCTATCTCCCAATATCAAACACCATTATTTGTATGATCCATTCTTGTTACTACTATTCTCCTTCTTCTTTCACTTCCAGTTCTTGCAGCAGGAATTACAATACTACTTACAGACCGTAACCTTAATACTACATTCTTTGATCCAGCGGGTGGAGGAGATCCAATCCTTTATCAGCACTTA
>EWTGS011-06|Galeocerdo_cuvier
CCTTTATCTTATTTTTGGTGCATGAGCAGGTATAGTTGGAACAGCTCTAAGTCTTCTAATTCGAGCTGAACTCGGACAACCAGGATCACTCTTAGGGGACGATCAAATCTATAATGTAATCGTAACTGCCCATGCTTTCGTAATAATCTTTTTTATAGTTATACCAATCATAATTGGTGGCTTCGGAAATTGACTAGTTCCGTTAATAATTGGTGCACCAGATATAGCTTTCCCACGAATAAATAACATAAGCTTCTGACTTCTTCCACCATCATTTCTTCTTCTACTAGCCTCTGCTGGAGTAGAGGCTGGAGCAGGTACTGGTTGAACAGTTTATCCTCCATTAGCTAGTAACCTAGCTCATGCTGGACCATCTGTTGATTTAGCAATTTTCTCTCTTCACTTAGCTGGTGTTTCATCAATTTTAGCCTCAATTAACTTTATTACAACTATCATTAATATAAAACCCCCAGCTATCTCCCAATATCAAACACCATTATTTGTATGATCCATTCTTGTTACTACTATTCTCCTTCTTCTTTCACTTCCAGTTCTTGCAGCAGGAATTACAATACTACTTACAGACCGTAACCTTAATACTACATTCTTTGATCCAGCGGGTGGAGGAGATCCAATCCTTTATCAGCACTTA
>EWTGS012-06|Galeocerdo_cuvier
CCTTTATCTTATTTTTGGTGCATGAGCAGGTATAGTTGGAACAGCTCTAAGTCTTCTAATTCGAGCTGAACTCGGACAACCAGGATCACTCTTAGGGGACGATCAAATCTATAATGTAATCGTAACTGCCCATGCTTTCGTAATAATCTTTTTTATAGTTATACCAATCATAATTGGTGGCTTCGGAAATTGACTAGTTCCGTTAATAATTGGTGCACCAGATATAGCTTTCCCACGAATAAATAACATAAGCTTCTGACTTCTTCCACCATCATTTCTTCTTCTACTAGCCTCTGCTGGAGTAGAGGCTGGAGCAGGTACTGGTTGAACAGTTTATCCTCCATTAGCTAGTAACCTAGCTCATGCTGGACCATCTGTTGATTTAGCAATTTTCTCTCTTCACTTAGCTGGTGTTTCATCAATTTTAGCCTCAATTAACTTTATTACAACTATCATTAATATAAAACCCCCAGCTATCTCCCAATATCAAACACCATTATTTGTATGATCCATTCTTGTTACTACTATTCTCCTTCTTCTTTCACTTCCAGTTCTTGCAGCAGGAATTACAATACTACTTACAGACCGTAACCTAAATACTACATTCTTTGATCCAGCGGGTGGAGGAGATCCAATCCTTTATCAGCACTTA
>EWTGS013-06|Galeocerdo_cuvier
CCTTTATCTTATTTTTGGTGCATGAGCAGGTATAGTTGGAACAGCTCTAAGTCTTCTAATTCGAGCTGAACTCGGACAACCAGGATCACTCTTAGGGGACGATCAAATCTATAATGTAATCGTAACTGCCCATGCTTTCGTAATAATCTTTTTTATAGTTATACCAATCATAATTGGTGGCTTCGGAAATTGACTAGTTCCGTTAATAATTGGTGCACCAGATATAGCTTTCCCACGAATAAATAACATAAGCTTCTGACTTCTTCCACCATCATTTCTTCTTCTACTAGCCTCTGCTGGAGTAGAGGCTGGAGCAGGTACTGGTTGAACAGTTTATCCTCCATTAGCTAGTAACCTAGCTCATGCTGGACCATCTGTTGATTTAGCAATTTTCTCTCTTCACTTAGCTGGTGTTTCATCAATTTTAGCCTCAATTAACTTTATTACAACTATCATTAATATAAAACCCCCAGCTATCTCCCAATATCAAACACCATTATTTGTATGATCCATTCTTGTTACTACTATTCTCCTTCTTCTTTCACTTCCAGTTCTTGCAGCAGGAATTACAATACTACTTACAGACCGTAACCTTAATACTACATTCTTTGATCCAGCGGGTGGAGGAGATCCAATCCTTTATCAGCACTTA
>EWTGS014-06|Galeocerdo_cuvier
CCTTTATCTTATTTTTGGTGCATGAGCAGGTATAGTTGGAACAGCTCTAAGTCTTCTAATTCGAGCTGAACTCGGACAACCAGGATCACTCTTAGGGGACGATCAAATCTATAATGTAATCGTAACTGCCCATGCTTTCGTAATAATCTTTTTTATAGTTATACCAATCATAATTGGTGGCTTCGGAAATTGACTAGTTCCGTTAATAATTGGTGCACCAGATATAGCTTTCCCACGAATAAATAACATAAGCTTCTGACTTCTTCCACCATCATTTCTTCTTCTACTAGCCTCTGCTGGAGTAGAGGCTGGAGCAGGTACTGGTTGAACAGTTTATCCTCCATTAGCTAGTAACCTAGCTCATGCTGGACCATCTGTTGATTTAGCAATTTTCTCTCTTCACTTAGCTGGTGTTTCATCAATTTTAGCCTCAATTAACTTTATTACAACTATCATTAATATAAAACCCCCAGCTATCTCCCAATATCAAACACCATTATTTGTATGATCCATTCTTGTTACTACTATTCTCCTTCTTCTTTCACTTCCAGTTCTTGCAGCAGGAATTACAATACTACTTACAGACCGTAACCTTAATACTACATTCTTTGATCCAGCGGGTGGAGGAGATCCAATCCTTTATCAGCACTTA
>EWTGS015-06|Galeocerdo_cuvier
CCTTTATCTTATTTTTGGTGCATGAGCAGGTATAGTTGGAACAGCTCTAAGTCTTCTAATTCGAGCTGAACTCGGACAACCAGGATCACTCTTAGGGGASGATCAAATCTATAATGTAATCGTAACTGCCCATGCTTTCGTAATAATCTTTTTTATAGTTATACCAATCATAATTGGTGGCTTCGGAAATTGACTAGTTCCGTTAATAATTGGTGCACCAGATATAGCTTTCCCACGAATAAATAACATAAGCTTCTGACTTCTTCCACCATCATTTCTTCTTCTACTAGCCTCTGCTGGAGTAGAGGCTGGAGCAGGTACTGGTTGAACAGTTTATCCTCCATTAGCTAGTAACCTAGCTCATGCTGGACCATCTGTTGATTTAGCAATTTTCTCTCTTCACTTAGCTGGTGTTTCATCAATTTTAGCCTCAATTAACTTTATTACAACTATCATTAATATAAAACCCCCAGCTATCTCCCAATATCAAACACCATTATTTGTATGATCCATTCTTGTTACTACTATTCTCCTTCTTCTTTCACTTCCAGTTCTTGCAGCAGGAATTACAATACTACTTACAGACCGTAACCTTAATACTACATTCTTTGATCCAGCGGGTGGAGGAGATCCAATCCTTTATCAGCACTTA
>EWTGS016-06|Galeocerdo_cuvier
CCTTTATCTTATTTTTGGTGCATGAGCAGGTATAGTTGGAACAGCTCTAAGTCTTCTAATTCGAGCTGAACTCGGACAACCAGGATCACTCTTAGGGGACGATCAAATCTATAATGTAATCGTAACTGCCCATGCTTTCGTAATAATCTTTTTTATAGTTATACCAATCATAATTGGTGGCTTCGGAAATTGACTAGTTCCGTTAATAATTGGTGCACCAGATATAGCTTTCCCACGAATAAATAACATAAGCTTCTGACTTCTTCCACCATCATTTCTTCTTCTACTAGCCTCTGCTGGAGTAGAGGCTGGAGCAGGTACTGGTTGAACAGTTTATCCTCCATTAGCTAGTAACCTAGCTCATGCTGGACCATCTGTTGATTTAGCAATTTTCTCTCTTCACTTAGCTGGTGTTTCATCAATTTTAGCCTCAATTAACTTTATTACAACTATCATTAATATAAAACCCCCAGCTATCTCCCAATATCAAACACCATTATTTGTATGATCCATTCTTGTTACTACTATTCTCCTTCTTCTTTCACTTCCAGTTCTTGCAGCAGGAATTACAATACTACTTACAGACCGTAACCTTAATACTACATTCTTTGATCCAGCGGGTGGAGGAGATCCAATCCTTTATCAGCACTTA
>EWTGS017-06|Galeocerdo_cuvier
CCTTTATCTTATTTTTGGTGCATGAGCAGGTATAGTTGGAACAGCTCTAAGTnTTCTAATTCGAGCTGAACTCGGACAACCAGGATCACTCTTAGGGGACGATCAAATCTATAATGTAATCGTAACTGCCCATGCTTTCGTAATAATCTTTTTTATAGTTATACCAATCATAATTGGTGGCTTCGGAAATTGACTAGTTCCGTTAATAATTGGTGCACCAGATATAGCTTTCCCACGAATAAATAACATAAGCTTCTGACTTCTTCCACCATCATTTCTTCTTCTACTAGCCTCTGCTGGAGTAGAGGCTGGAGCAGGTACTGGTTGAACAGTTTATCCTCCATTAGCTAGTAACCTAGCTCATGCTGGACCATCTGTTGATTTAGCAATTTTCTCTCTTCACTTAGCTGGTGTTTCATCAATTTTAGCCTCAATTAACTTTATTACAACTATCATTAATATAAAACCCCCAGCTATCTCCCAATATCAAACACCATTATTTGTATGATCCATTCTTGTTACTACTATTCTCCTTCTTCTTTCACTTCCAGTTCTTGCAGCAGGAATTACAATACTACTTACAGACCGTAACCTTAATACTACATTCTTTGATCCAGCGGGTGGAGGAGATCCAATCCTTTATCAGCACTTA
>EWTGS018-06|Galeocerdo_cuvier
CCTTTATCTTATTTTTGGTGCATGAGCAGGTATAGTTGGAACAGCTCTAAGTCTTCTAATTCGAGCTGAACTCGGACAACCAGGATCACTCTTAGGGGACGATCAAATCTATAATGTAATCGTAACTGCCCATGCTTTCGTAATAATCTTTTTTATAGTTATACCAATCATAATTGGTGGCTTCGGAAATTGACTAGTTCCGTTAATAATTGGTGCACCAGATATAGCTTTCCCACGAATAAATAACATAAGCTTCTGACTTCTTCCACCATCATTTCTTCTTCTACTAGCCTCTGCTGGAGTAGAGGCTGGAGCAGGTACTGGTTGAACAGTTTATCCTCCATTAGCTAGTAACCTAGCTCATGCTGGACCATCTGTTGATTTAGCAATTTTCTCTCTTCACTTAGCTGGTGTTTCATCAATTTTAGCCTCAATTAACTTTATTACAACTATCATTAATATAAAACCCCCAGCTATCTCCCAATATCAAACACCATTATTTGTATGATCCATTCTTGTTACTACTATTCTCCTTCTTCTTTCACTTCCAGTTCTTGCAGCAGGAATTACAATACTACTTACAGACCGTAACTTTAATACTACATTCTTTGATCCAGCGGGTGGAGGAGATCCAATCCTTTATCAGCACTTA
>EWTGS019-06|Galeocerdo_cuvier
CCTTTATCTTATTTTTGGTGCATGAGCAGGTATAGTTGGAACAGCTCTAAGTCTTCTAATTCGAGCTGAACTCGGACAACCAGGATCACTCTTAGGGGACGATCAAATCTATAATGTAATCGTAACTGCCCATGCTTTCGTAATAATCTTTTTTATAGTTATACCAATCATAATTGGTGGCTTCGGAAATTGACTAGTTCCGTTAATAATTGGTGCACCAGATATAGCTTTCCCACGAATAAATAACATAAGCTTCTGACTTCTTCCACCATCATTTCTTCTTCTACTAGCCTCTGCTGGAGTAGAGGCTGGAGCAGGTACTGGTTGAACAGTTTATCCTCCATTAGCTAGTAACCTAGCTCATGCTGGACCATCTGTTGATTTAGCAATTTTCTCTCTTCACTTAGCTGGTGTTTCATCAATTTTAGCCTCAATTAACTTTATTACAACTATCATTAATATAAAACCCCCAGCTATCTCCCAATATCAAACACCATTATTTGTATGATCCATTCTTGTTACTACTATTCTCCTTCTTCTTTCACTTCCAGTTCTTGCAGCAGGAATTACAATACTACTTACAGACCGTAACTTTAATACTACATTCTTTGATCCAGCGGGTGGAGGAGATCCAATCCTTTATCAGCACTTA
>EWTGS020-06|Galeocerdo_cuvier
CCTTTATCTTATTTTTGGTGCATGAGCAGGTATAGTTGGAACAGCTCTAAGTCTTCTAATTCGAGCTGAACTCGGACAACCAGGATCACTCTTAGGGGACGATCAAATCTATAATGTAATCGTAACTGCCCATGCTTTCGTAATAATCTTTTTTATAGTTATACCAATCATAATTGGTGGCTTCGGAAATTGACTAGTTCCGTTAATAATTGGTGCACCAGATATAGCTTTCCCACGAATAAATAACATAAGCTTCTGACTTCTTCCACCATCATTTCTTCTTCTACTAGCCTCTGCTGGAGTAGAGGCTGGAGCAGGTACTGGTTGAACAGTTTATCCTCCATTAGCTAGTAACCTAGCTCATGCTGGACCATCTGTTGATTTAGCAATTTTCTCTCTTCACTTAGCTGGTGTTTCATCAATTTTAGCCTCAATTAACTTTATTACAACTATCATTAATATAAAACCCCCAGCTATCTCCCAATATCAAACACCATTATTTGTATGATCCATTCTTGTTACTACTATTCTCCTTCTTCTTTCACTTCCAGTTCTTGCAGCAGGAATTACAATACTACTTACAGACCGTAACCTTAATACTACATTCTTTGATCCAGCGGGTGGAGGAGATCCAATCCTTTATCAGCACTTA
>EWTGS021-06|Galeocerdo_cuvier
CCTTTATCTTATTTTTGGTGCATGAGCAGGTATAGTTGGAACAGCTCTAAGTCTTCTAATTCGAGCTGAACTCGGACAACCAGGATCACTCTTAGGGGACGATCAAATCTATAATGTAATCGTAACTGCCCATGCTTTCGTAATAATCTTTTTTATAGTTATACCAATCATAATTGGTGGCTTCGGAAATTGACTAGTTCCGTTAATAATTGGTGCACCAGATATAGCTTTCCCACGAATAAATAACATAAGCTTCTGACTTCTTCCACCATCATTTCTTCTTCTACTAGCCTCTGCTGGAGTAGAGGCTGGAGCAGGTACTGGTTGAACAGTTTATCCTCCATTAGCTAGTAACCTAGCTCATGCTGGACCATCTGTTGATTTAGCAATTTTCTCTCTTCACTTAGCTGGTGTTTCATCAATTTTAGCCTCAATTAACTTTATTACAACTATCATTAATATAAAACCCCCAGCTATCTCCCAATATCAAACACCATTATTTGTATGATCCATTCTTGTTACTACTATTCTCCTTCTTCTTTCACTTCCAGTTCTTGCAGCAGGAATTACAATACTACTTACAGACCGTAACCTTAATACTACATTCTTTGATCCAGCGGGTGGAGGAGATCCAATCCTTTATCAGCACTTA
>EWTGS022-06|Galeocerdo_cuvier
CCTTTATCTTATTTTTGGTGCATGAGCAGGTATAGTTGGAACAGCTCTAAGTCTTCTAATTCGAGCTGAACTCGGACAACCAGGATCACTCTTAGGGGACGATCAAATCTATAATGTAATCGTAACTGCCCATGCTTTCGTAATAATCTTTTTTATAGTTATACCAATCATAATTGGTGGCTTCGGAAATTGACTAGTTCCGTTAATAATTGGTGCACCAGATATAGCTTTCCCACGAATAAATAACATAAGCTTCTGACTTCTTCCACCATCATTTCTTCTTCTACTAGCCTCTGCTGGAGTAGAGGCTGGAGCAGGTACTGGTTGAACAGTTTATCCTCCATTAGCTAGTAACCTAGCTCATGCTGGACCATCTGTTGATTTAGCAATTTTCTCTCTTCACTTAGCTGGTGTTTCATCAATTTTAGCCTCAATTAACTTTATTACAACTATCATTAATATAAAACCCCCAGCTATCTCCCAATATCAAACACCATTATTTGTATGATCCATTCTTGTTACTACTATTCTCCTTCTTCTTTCACTTCCAGTTCTTGCAGCAGGAATTACAATACTACTTACAGACCGTAACCTTAATACTACATTCTTTGATCCAGCGGGTGGAGGAGATCCAATCCTTTATCAGCACTnn
>EWTGS023-06|Galeocerdo_cuvier
CCTTTATCTTATTTTTGGTGCATGAGCAGGTATAGTTGGAACAGCTCTAAGTCTTCTAATTCGAGCTGAACTCGGACAACCAGGATCACTCTTAGGGGACGATCAAATCTATAATGTAATCGTAACTGCCCATGCTTTCGTAATAATCTTTTTTATAGTTATACCAATCATAATTGGTGGCTTCGGAAATTGACTAGTTCCGTTAATAATTGGTGCACCAGATATAGCTTTCCCACGAATAAATAACATAAGCTTCTGACTTCTTCCACCATCATTTCTTCTTCTACTAGCCTCTGCTGGAGTAGAGGCTGGAGCAGGTACTGGTTGAACAGTTTATCCTCCATTAGCTAGTAACCTAGCTCATGCTGGACCATCTGTTGATTTAGCAATTTTCTCTCTTCACTTAGCTGGTGTTTCATCAATTTTAGCCTCAATTAACTTTATTACAACTATCATTAATATAAAACCCCCAGCTATCTCCCAATATCAAACACCATTATTTGTATGATCCATTCTTGTTACTACTATTCTCCTTCTTCTTTCACTTCCAGTTCTTGCAGCAGGAATTACAATACTACTTACAGACCGTAACCTTAATACTACATTCTTTGATCCAGCGGGTGGAGGAGATCCAATCCTTTATCAGCACTTA
>EWTGS024-06|Galeocerdo_cuvier
CCTTTATCTTATTTTTGGTGCATGAGCAGGTATAGTTGGAACAGCTCTAAGTCTTCTAATTCGAGCTGAACTCGGACAACCAGGATCACTCTTAGGGGACGATCAAATCTATAATGTAATCGTAACTGCCCATGCTTTCGTAATAATCTTTTTTATAGTTATACCAATCATAATTGGTGGCTTCGGAAATTGACTAGTTCCGTTAATAATTGGTGCACCAGATATAGCTTTCCCACGAATAAATAACATAAGCTTCTGACTTCTTCCACCATCATTTCTTCTTCTACTAGCCTCTGCTGGAGTAGAGGCTGGAGCAGGTACTGGTTGAACAGTTTATCCTCCATTAGCTAGTAACCTAGCTCATGCTGGACCATCTGTTGATTTAGCAATTTTCTCTCTTCACTTAGCTGGTGTTTCATCAATTTTAGCCTCAATTAACTTTATTACAACTATCATTAATATAAAACCCCCAGCTATCTCCCAATATCAAACACCATTATTTGTATGATCCATTCTTGTTACTACTATTCTCCTTCTTCTTTCACTTCCAGTTCTTGCAGCAGGAATTACAATACTACTTACAGACCGTAACCTTAATACTACATTCTTTGATCCAGCGGGTGGAGGAGATCCAATCCTTTATCAGCACTTA
>EWTGS025-06|Galeocerdo_cuvier
CCTTTATCTTATTTTTGGTGCATGAGCAGGTATAGTTGGAACAGCTCTAAGTCTTCTAATTCGAGCTGAACTCGGACAACCAGGATCACTCTTAGGGGACGATCAAATCTATAATGTAATCGTAACTGCCCATGCTTTCGTAATAATCTTTTTTATAGTTATACCAATCATAATTGGTGGCTTCGGAAATTGACTAGTTCCGTTAATAATTGGTGCACCAGATATAGCTTTCCCACGAATAAATAACATAAGCTTCTGACTTCTTCCACCATCATTTCTTCTTCTACTAGCCTCTGCTGGAGTAGAGGCTGGAGCAGGTACTGGTTGAACAGTTTATCCTCCATTAGCTAGTAACCTAGCTCATGCTGGACCATCTGTTGATTTAGCAATTTTCTCTCTTCACTTAGCTGGTGTTTCATCAATTTTAGCCTCAATTAACTTTATTACAACTATCATTAATATAAAACCCCCAGCTATCTCCCAATATCAAACACCATTATTTGTATGATCCATTCTTGTTACTACTATTCTCCTTCTTCTTTCACTTCCAGTTCTTGCAGCAGGAATTACAATACTACTTACAGACCGTAACCTTAATACTACATTCTTTGATCCAGCGGGTGGAGGAGATCCAATCCTTTATCAGCACTTA
>EWTGS026-06|Galeocerdo_cuvier
nnnnnnnnnnnnnnnnnnnnnnTGAGCAGGTATAGTTGGAACAGCTCTAAGTCnnCTAATTCGAGCTGAACTCGGACAACCAGGATCACTCTTAGGGGACGATCAAATCTATAATGTAATCGTAACTGCCCATGCTTTCGTAATAATCTTTTTTATAGTTATACCAATCATAATTGGTGGCTTCGGAAATTGACTAGTTCCGTTAATAATTGGTGCACCAGATATAGCTTTCCCACGAATAAATAACATAAGCTTCTGACTTCTTCCACCATCATTTCTTCTTCTACTAGCCTCTGCTGGAGTAGAGGCTGGAGCAGGTACTGGTTGAACAGTTTATCCTCCATTAGCTAGTAACCTAGCTCATGCTGGACCATCTGTTGATTTAGCAATTTTCTCTCTTCACTTAGCTGGTGTTTCATCAATTTTAGCCTCAATTAACTTTATTACAACTATCATTAATATAAAACCCCCAGCTATCTCCCAATATCAAACACCATTATTTGTATGATCCATTCTTGTTACTACTATTCTCCTTCTTCTTTCACTTCCAGTTCTTGCAGCAGGAATTACAATACTACTTACAGACCGTAACCTTAATACTACATTCTTTGATCCAGCGGGTGGAGGAGATCCAATCCTTTATCAGCACTTA
>EWTGS027-06|Galeocerdo_cuvier
CCTTTATCTTATTTTTGGTGCATGAGCAGGTATAGTTGGAACAGCTCTAAGTCTTCTAATTCGAGCTGAACTCGGACAACCAGGATCACTCTTAGGGGACGATCAAATCTATAATGTAATCGTAACTGCCCATGCTTTCGTAATAATCTTTTTTATAGTTATACCAATCATAATTGGTGGCTTCGGAAATTGACTAGTTCCGTTAATAATTGGTGCACCAGATATAGCTTTCCCACGAATAAATAACATAAGCTTCTGACTTCTTCCACCATCATTTCTTCTTCTACTAGCCTCTGCTGGAGTAGAGGCTGGAGCAGGTACTGGTTGAACAGTTTATCCTCCATTAGCTAGTAACCTAGCTCATGCTGGACCATCTGTTGATTTAGCAATTTTCTCTCTTCACTTAGCTGGTGTTTCATCAATTTTAGCCTCAATTAACTTTATTACAACTATCATTAATATAAAACCCCCAGCTATCTCCCAATATCAAACACCATTATTTGTATGATCTATTCTTGTTACTACTATTCTCCTTCTTCTTTCACTTCCAGTTCTTGCAGCAGGAATTACAATACTACTTACAGACCGTAACCTTAATACTACATTCTTTGATCCAGCGGGTGGAGGAGATCCAATCCTTTATCAGCACTTA
>EWTGS028-06|Galeocerdo_cuvier
CCTTTATCTTATTTTTGGTGCATGAGCAGGnATAGTTGGAACAGCTCTAAGTCTTCTAATTCGAGCTGAACTCGGACAACCAGGATCACTCTTAGGGGACGATCAAATCTATAATGTAATCGTAACTGCCCATGCTTTCGTAATAATCTTTTTTATAGTTATACCAATCATAATTGGTGGCTTCGGAAATTGACTAGTTCCGTTAATAATTGGTGCACCAGATATAGCTTTCCCACGAATAAATAACATAAGCTTCTGACTTCTTCCACCATCATTTCTTCTTCTACTAGCCTCTGCTGGAGTAGAGGCTGGAGCAGGTACTGGTTGAACAGTTTATCCTCCATTAGCTAGTAACCTAGCTCATGCTGGACCATCTGTTGATTTAGCAATTTTCTCTCTTCACTTAGCTGGTGTTTCATCAATTTTAGCCTCAATTAACTTTATTACAACTATCATTAATATAAAACCCCCAGCTATCTCCCAATATCAAACACCATTATTTGTATGATCTATTCTTGTTACTACTATTCTCCTTCTTCTTTCACTTCCAGTTCTTGCAGCAGGAATTACAATACTACTTACAGACCGTAACCTTAATACTACATTCTTTGATCCAGCGGGTGGAGGAGATCCAATCCTTTATCAGCACTTA
>EWTGS029-06|Galeocerdo_cuvier
CCTTTATCTTATTTTTGGTGCATGAGCAGGTATAGTTGGAACAGCTCTAAGTCTTCTAATTCGAGCTGAACTCGGACAACCAGGATCACTCTTAGGGGACGATCAAATCTATAATGTAATCGTAACTGCCCATGCTTTCGTAATAATCTTTTTTATAGTTATACCAATCATAATTGGTGGCTTCGGAAATTGACTAGTTCCGTTAATAATTGGTGCACCAGATATAGCTTTCCCACGAATAAATAACATAAGCTTCTGACTTCTTCCACCATCATTTCTTCTTCTACTAGCCTCTGCTGGAGTAGAGGCTGGAGCAGGTACTGGTTGAACAGTTTATCCTCCATTAGCTAGTAACCTAGCTCATGCTGGACCATCTGTTGATTTAGCAATTTTCTCTCTTCACTTAGCTGGTGTTTCATCAATTTTAGCCTCAATTAACTTTATTACAACTATCATTAATATAAAACCCCCAGCTATCTCCCAATATCAAACACCATTATTTGTATGATCCATTCTTGTTACTACTATTCTCCTTCTTCTTTCACTTCCAGTTCTTGCAGCAGGAATTACAATACTACTTACAGACCGTAACCTTAATACTACATTCTTTGATCCAGCGGGTGGAGGAGATCCAATCCTTTATCAGCACTTA
>EWTGS030-06|Galeocerdo_cuvier
CCTTTATCTTATTTTTGGTGCATGAGCAGGTATAGTTGGAACAGCTCTAAGTCTTCTAATTCGAGCTGAACTCGGACAACCAGGATCACTCTTAGGGGACGATCAAATCTATAATGTAATCGTAACTGCCCATGCTTTCGTAATAATCTTTTTTATAGTTATACCAATCATAATTGGTGGCTTCGGAAATTGACTAGTTCCGTTAATAATTGGTGCACCAGATATAGCTTTCCCACGAATAAATAACATAAGCTTCTGACTTCTTCCACCATCATTTCTTCTTCTACTAGCCTCTGCTGGAGTAGAGGCTGGAGCAGGTACTGGTTGAACAGTTTATCCTCCATTAGCTAGTAACCTAGCTCATGCTGGACCATCTGTTGATTTAGCAATTTTCTCTCTTCACTTAGCTGGTGTTTCATCAATTTTAGCCTCAATTAACTTTATTACAACTATCATTAATATAAAACCCCCAGCTATCTCCCAATATCAAACACCATTATTTGTATGATCTATTCTTGTTACTACTATTCTCCTTCTTCTTTCACTTCCAGTTCTTGCAGCAGGAATTACAATACTACTTACAGACCGTAACCTTAATACTACATTCTTTGATCCAGCGGGTGGAGGAGATCCAATCCTTTATCAGCACTTA
>EWTGS031-06|Galeocerdo_cuvier
CCTTTATCTTATTTTTGGTGCATGAGCAGGTATAGTTGGAACAGCTCTAAGTCTTCTAATTCGAGCTGAACTCGGACAACCAGGATCACTCTTAGGGGACGATCAAATCTATAATGTAATCGTAACTGCCCATGCTTTCGTAATAATCTTTTTTATAGTTATACCAATCATAATTGGTGGCTTCGGAAATTGACTAGTTCCGTTAATAATTGGTGCACCAGATATAGCTTTCCCACGAATAAATAACATAAGCTTCTGACTTCTTCCACCATCATTTCTTCTTCTACTAGCCTCTGCTGGAGTAGAGGCTGGAGCAGGTACTGGTTGAACAGTTTATCCTCCATTAGCTAGTAACCTAGCTCATGCTGGACCATCTGTTGATTTAGCAATTTTCTCTCTTCACTTAGCTGGTGTTTCATCAATTTTAGCCTCAATTAACTTTATTACAACTATCATTAATATAAAACCCCCAGCTATCTCCCAATATCAAACACCATTATTTGTATGATCTATTCTTGTTACTACTATTCTCCTTCTTCTTTCACTTCCAGTTCTTGCAGCAGGAATTACAATACTACTTACAGACCGTAACCTTAATACTACATTCTTTGATCCAGCGGGTGGAGGAGATCCAATCCTTTATCAGCACTTA
>EWTGS032-06|Galeocerdo_cuvier
CCTTTATCTTATTTTTGGTGCATGAGCAGGTATAGTTGGAACAGCTCTAAGTCTTCTAATTCGAGCTGAACTCGGACAACCAGGATCACTCTTAGGGGACGATCAAATCTATAATGTAATCGTAACTGCCCATGCTTTCGTAATAATCTTTTTTATAGTTATACCAATCATAATTGGTGGCTTCGGAAATTGACTAGTTCCGTTAATAATTGGTGCACCAGATATAGCTTTCCCACGAATAAATAACATAAGCTTCTGACTTCTTCCACCATCATTTCTTCTTCTACTAGCCTCTGCTGGAGTAGAGGCTGGAGCAGGTACTGGTTGAACAGTTTATCCTCCATTAGCTAGTAACCTAGCTCATGCTGGACCATCTGTTGATTTAGCAATTTTCTCTCTTCACTTAGCTGGTGTTTCATCAATTTTAGCCTCAATTAACTTTATTACAACTATCATTAATATAAAACCCCCAGCTATCTCCCAATATCAAACACCATTATTTGTATGATCTATTCTTGTTACTACTATTCTCCTTCTTCTTTCACTTCCAGTTCTTGCAGCAGGAATTACAATACTACTTACAGACCGTAACCTTAATACTACATTCTTTGATCCAGCGGGTGGAGGAGATCCAATCCTTTATCAGCACTTA
>EWTGS033-06|Galeocerdo_cuvier
CCTTTATCTTATTTTTGGTGCATGAGCAGGTATAGTTGGAACAGCTCTAAGTCTTCTAATTCGAGCTGAACTCGGACAACCAGGATCACTCTTAGGGGACGATCAAATCTATAATGTAATCGTAACTGCCCATGCTTTCGTAATAATCTTTTTTATAGTTATACCAATCATAATTGGTGGCTTCGGAAATTGACTAGTTCCGTTAATAATTGGTGCACCAGATATAGCTTTCCCACGAATAAATAACATAAGCTTCTGACTTCTTCCACCATCATTTCTTCTTCTACTAGCCTCTGCTGGAGTAGAGGCTGGAGCAGGTACTGGTTGAACAGTTTATCCTCCATTAGCTAGTAACCTAGCTCATGCTGGACCATCTGTTGATTTAGCAATTTTCTCTCTTCACTTAGCTGGTGTTTCATCAATTTTAGCCTCAATTAACTTTATTACAACTATCATTAATATAAAACCCCCAGCTATCTCCCAATATCAAACACCATTATTTGTATGATCTATTCTTGTTACTACTATTCTCCTTCTTCTTTCACTTCCAGTTCTTGCAGCAGGAATTACAATACTACTTACAGACCGTAACCTTAATACTACATTCTTTGATCCAGCGGGTGGAGGAGATCCAATCCTTTATCAGCACTTA
>EWTGS034-06|Galeocerdo_cuvier
CCTTTATCTTATTTTTGGTGCATGAGCAGGTATAGTTGGAACAGCTCTAAGTCTTCTAATTCGAGCTGAACTCGGACAACCAGGATCACTCTTAGGGGACGATCAAATCTATAATGTAATCGTAACTGCCCATGCTTTCGTAATAATCTTTTTTATAGTTATACCAATCATAATTGGTGGCTTCGGAAATTGACTAGTTCCGTTAATAATTGGTGCACCAGATATAGCTTTCCCACGAATAAATAACATAAGCTTCTGACTTCTTCCACCATCATTTCTTCTTCTACTAGCCTCTGCTGGAGTAGAGGCTGGAGCAGGTACTGGTTGAACAGTTTATCCTCCATTAGCTAGTAACCTAGCTCATGCTGGACCATCTGTTGATTTAGCAATTTTCTCTCTTCACTTAGCTGGTGTTTCATCAATTTTAGCCTCAATTAACTTTATTACAACTATCATTAATATAAAACCCCCAGCTATCTCCCAATATCAAACACCATTATTTGTATGATCTATTCTTGTTACTACTATTCTCCTTCTTCTTTCACTTCCAGTTCTTGCAGCAGGAATTACAATACTACTTACAGACCGTAACCTAAATACTACATTCTTTGATCCAGCGGGTGGAGGAGATCCAATCCTTTATCAGCACTTA
>EWTGS035-06|Galeocerdo_cuvier
CCTTTATCTTATTTTTGGTGCATGAGCAGGTATAGTTGGAACAGCTCTAAGTCTTCTAATTCGAGCTGAACTCGGACAACCAGGATCACTCTTAGGGGACGATCAAATCTATAATGTAATCGTAACTGCCCATGCTTTCGTAATAATCTTTTTTATAGTTATACCAATCATAATTGGTGGCTTCGGAAATTGACTAGTTCCGTTAATAATTGGTGCACCAGATATAGCTTTCCCACGAATAAATAACATAAGCTTCTGACTTCTTCCACCATCATTTCTTCTTCTACTAGCCTCTGCTGGAGTAGAGGCTGGAGCAGGTACTGGTTGAACAGTTTATCCTCCATTAGCTAGTAACCTAGCTCATGCTGGACCATCTGTTGATTTAGCAATTTTCTCTCTTCACTTAGCTGGTGTTTCATCAATTTTAGCCTCAATTAACTTTATTACAACTATCATTAATATAAAACCCCCAGCTATCTCCCAATATCAAACACCATTATTTGTATGATCTATTCTTGTTACTACTATTCTCCTTCTTCTTTCACTTCCAGTTCTTGCAGCAGGAATTACAATACTACTTACAGACCGTAACCTTAATACTACATTCTTTGATCCAGCGGGTGGAGGAGATCCAATCCTTTATCAGCACTTA
>EWTGS036-06|Galeocerdo_cuvier
nnnnnnnnnnnnnnnnnnnnnnnGAGCAGGTATAGTTGGAACAGCTCTAAGTCnnCTAATTCGAGCTGAACTCGGACAACCAGGATCACTCTTAGGGGACGATCAAATCTATAATGTAATCGTAACTGCCCATGCTTTCGTAATAATCTTTTTTATAGTTATACCAATCATAATTGGTGGCTTCGGAAATTGACTAGTTCCGTTAATAATTGGTGCACCAGATATAGCTTTCCCACGAATAAATAACATAAGCTTCTGACTTCTTCCACCATCATTTCTTCTTCTACTAGCCTCTGCTGGAGTAGAGGCTGGAGCAGGTACTGGTTGAACAGTTTATCCTCCATTAGCTAGTAACCTAGCTCATGCTGGACCATCTGTTGATTTAGCAATTTTCTCTCTTCACTTAGCTGGTGTTTCATCAATTTTAGCCTCAATTAACTTTATTACAACTATCATTAATATAAAACCCCCAGCTATCTCCCAATATCAAACACCATTATTTGTATGATCTATTCTTGTTACTACTATTCTCCTTCTTCTTTCACTTCCAGTTCTTGCAGCAGGAATTACAATACTACTTACAGACCGTAACCTTAATACTACATTCTTTGATCCAGCGGGTGGAGGAGATCCAATCCTTTATCAGCACTTA
>EWTGS037-06|Galeocerdo_cuvier
CCTTTATCTTATTTTTGGTGCATGAGCAGGTATAGTTGGAACAGCTCTAAGTCTTCTAATTCGAGCTGAACTCGGACAACCAGGATCACTCTTAGGGGACGATCAAATCTATAATGTAATCGTAACTGCCCATGCTTTCGTAATAATCTTTTTTATAGTTATACCAATCATAATTGGTGGCTTCGGAAATTGACTAGTTCCGTTAATAATTGGTGCACCAGATATAGCTTTCCCACGAATAAATAACATAAGCTTCTGACTTCTTCCACCATCATTTCTTCTTCTACTAGCCTCTGCTGGAGTAGAGGCTGGAGCAGGTACTGGTTGAACAGTTTATCCTCCATTAGCTAGTAACCTAGCTCATGCTGGACCATCTGTTGATTTAGCAATTTTCTCTCTTCACTTAGCTGGTGTTTCATCAATTTTAGCCTCAATTAACTTTATTACAACTATCATTAATATAAAACCCCCAGCTATCTCCCAATATCAAACACCATTATTTGTATGATCTATTCTTGTTACTACTATTCTCCTTCTTCTTTCACTTCCAGTTCTTGCAGCAGGAATTACAATACTACTTACAGACCGTAACCTTAATACTACATTCTTTGATCCAGCGGGTGGAGGAGATCCAATCCTTTATCAGCACTTA
>EWTGS038-06|Galeocerdo_cuvier
CCTTTATCTTATTTTTGGTGCATGAGCAGGTATAGTTGGAACAGCTCTAAGTCTTCTAATTCGAGCTGAACTCGGACAACCAGGATCACTCTTAGGGGACGATCAAATCTATAATGTAATCGTAACTGCCCATGCTTTCGTAATAATCTTTTTTATAGTTATACCAATCATAATTGGTGGCTTCGGAAATTGACTAGTTCCGTTAATAATTGGTGCACCAGATATAGCTTTCCCACGAATAAATAACATAAGCTTCTGACTTCTTCCACCATCATTTCTTCTTCTACTAGCCTCTGCTGGAGTAGAGGCTGGAGCAGGTACTGGTTGAACAGTTTATCCTCCATTAGCTAGTAACCTAGCTCATGCTGGACCATCTGTTGATTTAGCAATTTTCTCTCTTCACTTAGCTGGTGTTTCATCAATTTTAGCCTCAATTAACTTTATTACAACTATCATTAATATAAAACCCCCAGCTATCTCCCAATATCAAACACCATTATTTGTATGATCTATTCTTGTTACTACTATTCTCCTTCTTCTTTCACTTCCAGTTCTTGCAGCAGGAATTACAATACTACTTACAGACCGTAACTTTAATACTACATTCTTTGATCCAGCGGGTGGAGGAGATCCAATCCTTTATCAGCACTTA
>EWTGS039-06|Galeocerdo_cuvier
CCTTTATCTTATTTTTGGTGCATGAGCAGGTATAGTTGGAACAGCTCTAAGTCTTCTAATTCGAGCTGAACTCGGACAACCAGGATCACTCTTAGGGGACGATCAAATCTATAATGTAATCGTAACTGCCCATGCTTTCGTAATAATCTTTTTTATAGTTATACCAATCATAATTGGTGGCTTCGGAAATTGACTAGTTCCGTTAATAATTGGTGCACCAGATATAGCTTTCCCACGAATAAATAACATAAGCTTCTGACTTCTTCCACCATCATTTCTTCTTCTACTAGCCTCTGCTGGAGTAGAGGCTGGAGCAGGTACTGGTTGAACAGTTTATCCTCCATTAGCTAGTAACCTAGCTCATGCTGGACCATCTGTTGATTTAGCAATTTTCTCTCTTCACTTAGCTGGTGTTTCATCAATTTTAGCCTCAATTAACTTTATTACAACTATCATTAATATAAAACCCCCAGCTATCTCCCAATATCAAACACCATTATTTGTATGATCTATTCTTGTTACTACTATTCTCCTTCTTCTTTCACTTCCAGTTCTTGCAGCAGGAATTACAATACTACTTACAGACCGTAACCTTAATACTACATTCTTTGATCCAGCGGGTGGAGGAGATCCAATCCTTTATCAGCACTTA
>EWTGS040-06|Galeocerdo_cuvier
CCTTTATCTTATTTTTGGTGCATGAGCAGGTATAGTTGGAACAGCTCTAAGTCTTCTAATTCGAGCTGAACTCGGACAACCAGGATCACTCTTAGGGGACGATCAAATCTATAATGTAATCGTAACTGCCCATGCTTTCGTAATAATCTTTTTTATAGTTATACCAATCATAATTGGTGGCTTCGGAAATTGACTAGTTCCGTTAATAATTGGTGCACCAGATATAGCTTTCCCACGAATAAATAACATAAGCTTCTGACTTCTTCCACCATCATTTCTTCTTCTACTAGCCTCTGCTGGAGTAGAGGCTGGAGCAGGTACTGGTTGAACAGTTTATCCTCCATTAGCTAGTAACCTAGCTCATGCTGGACCATCTGTTGATTTAGCAATTTTCTCTCTTCACTTAGCTGGTGTTTCATCAATTTTAGCCTCAATTAACTTTATTACAACTATCATTAATATAAAACCCCCAGCTATCTCCCAATATCAAACACCATTATTTGTATGATCTATTCTTGTTACTACTATTCTCCTTCTTCTTTCACTTCCAGTTCTTGCAGCAGGAATTACAATACTACTTACAGACCGTAACCTTAATACTACATTCTTTGATCCAGCGGGTGGAGGAGATCCAATCCTTTATCAGCACTTA
>EWTGS041-06|Galeocerdo_cuvier
CCTTTATCTTATTTTTGGTGCATGAGCAGGTATAGTTGGAACAGCTCTAAGTCTTCTAATTCGAGCTGAACTCGGACAACCAGGATCACTCTTAGGGGACGATCAAATCTATAATGTAATCGTAACTGCCCATGCTTTCGTAATAATCTTTTTTATAGTTATACCAATCATAATTGGTGGCTTCGGAAATTGACTAGTTCCGTTAATAATTGGTGCACCAGATATAGCTTTCCCACGAATAAATAACATAAGCTTCTGACTTCTTCCACCATCATTTCTTCTTCTACTAGCCTCTGCTGGAGTAGAGGCTGGAGCAGGTACTGGTTGAACAGTTTATCCTCCATTAGCTAGTAACCTAGCTCATGCTGGACCATCTGTTGATTTAGCAATTTTCTCTCTTCACTTAGCTGGTGTTTCATCAATTTTAGCCTCAATTAACTTTATTACAACTATCATTAATATAAAACCCCCAGCTATCTCCCAATATCAAACACCATTATTTGTATGATCTATTCTTGTTACTACTATTCTCCTTCTTCTTTCACTTCCAGTTCTTGCAGCAGGAATTACAATACTACTTACAGACCGTAACCTTAATACTACATTCTTTGATCCAGCGGGTGGAGGAGATCCAATCCTTTATCAGCACTTA
>EWTGS042-06|Galeocerdo_cuvier
CCTTTATCTTATTTTTGGTGCATGAGCAGGTATAGTTGGAACAGCTCTAAGTCTTCTAATTCGAGCTGAACTCGGACAACCAGGATCACTCTTAGGGGACGATCAAATCTATAATGTAATCGTAACTGCCCATGCTTTCGTAATAATCTTTTTTATAGTTATACCAATCATAATTGGTGGCTTCGGAAATTGACTAGTTCCGTTAATAATTGGTGCACCAGATATAGCTTTCCCACGAATAAATAACATAAGCTTCTGACTTCTTCCACCATCATTTCTTCTTCTACTAGCCTCTGCTGGAGTAGAGGCTGGAGCAGGTACTGGTTGAACAGTTTATCCTCCATTAGCTAGTAACCTAGCTCATGCTGGACCATCTGTTGATTTAGCAATTTTCTCTCTTCACTTAGCTGGTGTTTCATCAATTTTAGCCTCAATTAACTTTATTACAACTATCATTAATATAAAACCCCCAGCTATCTCCCAATATCAAACACCATTATTTGTATGATCTATTCTTGTTACTACTATTCTCCTTCTTCTTTCACTTCCAGTTCTTGCAGCAGGAATTACAATACTACTTACAGACCGTAACCTTAATACTACATTCTTTGATCCAGCGGGTGGAGGAGATCCAATCCTTTATCAGCACTTA
>EWTGS043-06|Galeocerdo_cuvier
CCTTTATCTTATTTTTGGTGCATGAGCAGGTATAGTTGGAACAGCTCTAAGTCTTCTAATTCGAGCTGAACTCGGACAACCAGGATCACTCTTAGGGGACGATCAAATCTATAATGTAATCGTAACTGCCCATGCTTTCGTAATAATCTTTTTTATAGTTATACCAATCATAATTGGTGGCTTCGGAAATTGACTAGTTCCGTTAATAATTGGTGCACCAGATATAGCTTTCCCACGAATAAATAACATAAGCTTCTGACTTCTTCCACCATCATTTCTTCTTCTACTAGCCTCTGCTGGAGTAGAGGCTGGAGCAGGTACTGGTTGAACAGTTTATCCTCCATTAGCTAGTAACCTAGCTCATGCTGGACCATCTGTTGATTTAGCAATTTTCTCTCTTCACTTAGCTGGTGTTTCATCAATTTTAGCCTCAATTAACTTTATTACAACTATCATTAATATAAAACCCCCAGCTATCTCCCAATATCAAACACCATTATTTGTATGATCTATTCTTGTTACTACTATTCTCCTTCTTCTTTCACTTCCAGTTCTTGCAGCAGGAATTACAATACTACTTACAGACCGTAACCTTAATACTACATTCTTTGATCCAGCGGGTGGAGGAGATCCAATCCTTTATCAGCACTTA
>EWTGS044-06|Galeocerdo_cuvier
CCTTTATCTTATTTTTGGTGCATGAGCAGGTATAGTTGGAACAGCTCTAAGTCTTCTAATTCGAGCTGAACTCGGACAACCAGGATCACTCTTAGGGGACGATCAAATCTATAATGTAATCGTAACTGCCCATGCTTTCGTAATAATCTTTTTTATAGTTATACCAATCATAATTGGTGGCTTCGGAAATTGACTAGTTCCGTTAATAATTGGTGCACCAGATATAGCTTTCCCACGAATAAATAACATAAGCTTCTGACTTCTTCCACCATCATTTCTTCTTCTACTAGCCTCTGCTGGAGTAGAGGCTGGAGCAGGTACTGGTTGAACAGTTTATCCTCCATTAGCTAGTAACCTAGCTCATGCTGGACCATCTGTTGATTTAGCAATTTTCTCTCTTCACTTAGCTGGTGTTTCATCAATTTTAGCCTCAATTAACTTTATTACAACTATCATTAATATAAAACCCCCAGCTATCTCCCAATATCAAACACCATTATTTGTATGATCTATTCTTGTTACTACTATTCTCCTTCTTCTTTCACTTCCAGTTCTTGCAGCAGGAATTACAATACTACTTACAGACCGTAACCTTAATACTACATTCTTTGATCCAGCGGGTGGAGGAGATCCAATCCTTTATCAGCACTTA
>EWTGS045-06|Galeocerdo_cuvier
CCTTTATCTTATTTTTGGTGCATGAGCAGGTATAGTTGGAACAGCTCTAAGTCTTCTAATTCGAGCTGAACTCGGACAACCAGGATCACTCTTAGGGGACGATCAAATCTATAATGTAATCGTAACTGCCCATGCTTTCGTAATAATCTTTTTTATAGTTATACCAATCATAATTGGTGGCTTCGGAAATTGACTAGTTCCGTTAATAATTGGTGCACCAGATATAGCTTTCCCACGAATAAATAACATAAGCTTCTGACTTCTTCCACCATCATTTCTTCTTCTACTAGCCTCTGCTGGAGTAGAGGCTGGAGCAGGTACTGGTTGAACAGTTTATCCTCCATTAGCTAGTAACCTAGCTCATGCTGGACCATCTGTTGATTTAGCAATTTTCTCTCTTCACTTAGCTGGTGTTTCATCAATTTTAGCCTCAATTAACTTTATTACAACTATCATTAATATAAAACCCCCAGCTATCTCCCAATATCAAACACCATTATTTGTATGATCTATTCTTGTTACTACTATTCTCCTTCTTCTTTCACTTCCAGTTCTTGCAGCAGGAATTACAATACTACTTACAGACCGTAACCTTAATACTACATTCTTTGATCCAGCGGGTGGAGGAGATCCAATCCTTTATCAGCACTTA
>EWTGS046-06|Galeocerdo_cuvier
CCTTTATCTTATTTTTGGTGCATGAGCAGGTATAGTTGGAACAGCTCTAAGTCTTCTAATTCGAGCTGAACTCGGACAACCAGGATCACTCTTAGGGGACGATCAAATCTATAATGTAATCGTAACTGCCCATGCTTTCGTAATAATCTTTTTTATAGTTATACCAATCATAATTGGTGGCTTCGGAAATTGACTAGTTCCGTTAATAATTGGTGCACCAGATATAGCTTTCCCACGAATAAATAACATAAGCTTCTGACTTCTTCCACCATCATTTCTTCTTCTACTAGCCTCTGCTGGAGTAGAGGCTGGAGCAGGTACTGGTTGAACAGTTTATCCTCCATTAGCTAGTAACCTAGCTCATGCTGGACCATCTGTTGATTTAGCAATTTTCTCTCTTCACTTAGCTGGTGTTTCATCAATTTTAGCCTCAATTAACTTTATTACAACTATCATTAATATAAAACCCCCAGCTATCTCCCAATATCAAACACCATTATTTGTATGATCTATTCTTGTTACTACTATTCTCCTTCTTCTTTCACTTCCAGTTCTTGCAGCAGGAATTACAATACTACTTACAGACCGTAACCTTAATACTACATTCTTTGATCCAGCGGGTGGAGGAGATCCAATCCTTTATCAGCACTTA
>EWTGS047-06|Galeocerdo_cuvier
CCTTTATCTTATTTTTGGTGCATGAGCAGGTATAGTTGGAACAGCTCTAAGTCTTCTAATTCGAGCTGAACTCGGACAACCAGGATCACTCTTAGGGGACGATCAAATCTATAATGTAATCGTAACTGCCCATGCTTTCGTAATAATCTTTTTTATAGTTATACCAATCATAATTGGTGGCTTCGGAAATTGACTAGTTCCGTTAATAATTGGTGCACCAGATATAGCTTTCCCACGAATAAATAACATAAGCTTCTGACTTCTTCCACCATCATTTCTTCTTCTACTAGCCTCTGCTGGAGTAGAGGCTGGAGCAGGTACTGGTTGAACAGTTTATCCTCCATTAGCTAGTAACCTAGCTCATGCTGGACCATCTGTTGATTTAGCAATTTTCTCTCTTCACTTAGCTGGTGTTTCATCAATTTTAGCCTCAATTAACTTTATTACAACTATCATTAATATAAAACCCCCAGCTATCTCCCAATATCAAACACCATTATTTGTATGATCTATTCTTGTTACTACTATTCTCCTTCTTCTTTCACTTCCAGTTCTTGCAGCAGGAATTACAATACTACTTACAGACCGTAACCTTAATACTACATTCTTTGATCCAGCGGGTGGAGGAGATCCAATCCTTTATCAGCACTTA
>EWTGS048-06|Galeocerdo_cuvier
CCTTTATCTTATTTTTGGTGCATGAGCAGGTATAGTTGGAACAGCTCTAAGTCTTCTAATTCGAGCTGAACTCGGACAACCAGGATCACTCTTAGGGGACGATCAAATCTATAATGTAATCGTAACTGCCCATGCTTTCGTAATAATCTTTTTTATAGTTATACCAATCATAATTGGTGGCTTCGGAAATTGACTAGTTCCGTTAATAATTGGTGCACCAGATATAGCTTTCCCACGAATAAATAACATAAGCTTCTGACTTCTTCCACCATCATTTCTTCTTCTACTAGCCTCTGCTGGAGTAGAGGCTGGAGCAGGTACTGGTTGAACAGTTTATCCTCCATTAGCTAGTAACCTAGCTCATGCTGGACCATCTGTTGATTTAGCAATTTTCTCTCTTCACTTAGCTGGTGTTTCATCAATTTTAGCCTCAATTAACTTTATTACAACTATCATTAATATAAAACCCCCAGCTATCTCCCAATATCAAACACCATTATTTGTATGATCCATTCTTGTTACTACTATTCTCCTTCTTCTTTCACTTCCAGTTCTTGCAGCAGGAATTACAATACTACTTACAGACCGTAACCTTAATACTACATTCTTTGATCCAGCGGGTGGAGGAGATCCAATCCTTTATCAGCACTTA
>EWTGS049-06|Galeocerdo_cuvier
CCTTTATCTTATTTTTGGTGCATGAGCAGGTATAGTTGGAACAGCTCTAAGTCTTCTAATTCGAGCTGAACTCGGACAACCAGGATCACTCTTAGGGGACGATCAAATCTATAATGTAATCGTAACTGCCCATGCTTTCGTAATAATCTTTTTTATAGTTATACCAATCATAATTGGTGGCTTCGGAAATTGACTAGTTCCGTTAATAATTGGTGCACCAGATATAGCTTTCCCACGAATAAATAACATAAGCTTCTGACTTCTTCCACCATCATTTCTTCTTCTACTAGCCTCTGCTGGAGTAGAGGCTGGAGCAGGTACTGGTTGAACAGTTTATCCTCCATTAGCTAGTAACCTAGCTCATGCTGGACCATCTGTTGATTTAGCAATTTTCTCTCTTCACTTAGCTGGTGTTTCATCAATTTTAGCCTCAATTAACTTTATTACAACTATCATTAATATAAAACCCCCAGCTATCTCCCAATATCAAACACCATTATTTGTATGATCTATTCTTGTTACTACTATTCTCCTTCTTCTTTCACTTCCAGTTCTTGCAGCAGGAATTACAATACTACTTACAGACCGTAACCTTAATACTACATTCTTTGATCCAGCGGGTGGAGGAGATCCAATCCTTTATCAGCACTTA
>EWTGS050-06|Galeocerdo_cuvier
CCTTTATCTTATTTTTGGTGCATGAGCAGGTATAGTTGGAACAGCTCTAAGTCTTCTAATTCGAGCTGAACTCGGACAACCAGGATCACTCTTAGGGGACGATCAAATCTATAATGTAATCGTAACTGCCCATGCTTTCGTAATAATCTTTTTTATAGTTATACCAATCATAATTGGTGGCTTCGGAAATTGACTAGTTCCGTTAATAATTGGTGCACCAGATATAGCTTTCCCACGAATAAATAACATAAGCTTCTGACTTCTTCCACCATCATTTCTTCTTCTACTAGCCTCTGCTGGAGTAGAGGCTGGAGCAGGTACTGGTTGAACAGTTTATCCTCCATTAGCTAGTAACCTAGCTCATGCTGGACCATCTGTTGATTTAGCAATTTTCTCTCTTCACTTAGCTGGTGTTTCATCAATTTTAGCCTCAATTAACTTTATTACAACTATCATTAATATAAAACCCCCAGCTATCTCCCAATATCAAACACCATTATTTGTATGATCTATTCTTGTTACTACTATTCTCCTTCTTCTTTCACTTCCAGTTCTTGCAGCAGGAATTACAATACTACTTACAGACCGTAACCTTAATACTACATTCTTTGATCCAGCGGGTGGAGGAGATCCAATCCTTTATCAGCACTTA
>EWTGS051-06|Galeocerdo_cuvier
CCTTTATCTTATTTTTGGTGCATGAGCAGGTATAGTTGGAACAGCTCTAAGTCTTCTAATTCGAGCTGAACTCGGACAACCAGGATCACTCTTAGGGGACGATCAAATCTATAATGTAATCGTAACTGCCCATGCTTTCGTAATAATCTTTTTTATAGTTATACCAATCATAATTGGTGGCTTCGGAAATTGACTAGTTCCGTTAATAATTGGTGCACCAGATATAGCTTTCCCACGAATAAATAACATAAGCTTCTGACTTCTTCCACCATCATTTCTTCTTCTACTAGCCTCTGCTGGAGTAGAGGCTGGAGCAGGTACTGGTTGAACAGTTTATCCTCCATTAGCTAGTAACCTAGCTCATGCTGGACCATCTGTTGATTTAGCAATTTTCTCTCTTCACTTAGCTGGTGTTTCATCAATTTTAGCCTCAATTAACTTTATTACAACTATCATTAATATAAAACCCCCAGCTATCTCCCAATATCAAACACCATTATTTGTATGATCTATTCTTGTTACTACTATTCTCCTTCTTCTTTCACTTCCAGTTCTTGCAGCAGGAATTACAATACTACTTACAGACCGTAACCTTAATACTACATTCTTTGATCCAGCGGGTGGAGGAGATCCAATCCTTTATCAGCACTTA
>EWTGS052-06|Galeocerdo_cuvier
CCTTTATCTTATTTTTGGTGCATGAGCAGGTATAGTTGGAACAGCTCTAAGTCTTCTAATTCGAGCTGAACTCGGACAACCAGGATCACTCTTAGGGGACGATCAAATCTATAATGTAATCGTAACTGCCCATGCTTTCGTAATAATCTTTTTTATAGTTATACCAATCATAATTGGTGGCTTCGGAAATTGACTAGTTCCGTTAATAATTGGTGCACCAGATATAGCTTTCCCACGAATAAATAACATAAGCTTCTGACTTCTTCCACCATCATTTCTTCTTCTACTAGCCTCTGCTGGAGTAGAGGCTGGAGCAGGTACTGGTTGAACAGTTTATCCTCCATTAGCTAGTAACCTAGCTCATGCTGGACCATCTGTTGATTTAGCAATTTTCTCTCTTCACTTAGCTGGTGTTTCATCAATTTTAGCCTCAATTAACTTTATTACAACTATCATTAATATAAAACCCCCAGCTATCTCCCAATATCAAACACCATTATTTGTATGATCTATTCTTGTTACTACTATTCTCCTTCTTCTTTCACTTCCAGTTCTTGCAGCAGGAATTACAATACTACTTACAGACCGTAACCTTAATACTACATTCTTTGATCCAGCGGGTGGAGGAGATCCAATCCTTTATCAGCACTTA
>EWTGS053-06|Galeocerdo_cuvier
CCTTTATCTTATTTTTGGTGCATGAGCAGGTATAGTTGGAACAGCTCTAAGTCTTCTAATTCGAGCTGAACTCGGACAACCAGGATCACTCTTAGGGGACGATCAAATCTATAATGTAATCGTAACTGCCCATGCTTTCGTAATAATCTTTTTTATAGTTATACCAATCATAATTGGTGGCTTCGGAAATTGACTAGTTCCGTTAATAATTGGTGCACCAGATATAGCTTTCCCACGAATAAATAACATAAGCTTCTGACTTCTTCCACCATCATTTCTTCTTCTACTAGCCTCTGCTGGAGTAGAGGCTGGAGCAGGTACTGGTTGAACAGTTTATCCTCCATTAGCTAGTAACCTAGCTCATGCTGGACCATCTGTTGATTTAGCAATTTTCTCTCTTCACTTAGCTGGTGTTTCATCAATTTTAGCCTCAATTAACTTTATTACAACTATCATTAATATAAAACCCCCAGCTATCTCCCAATATCAAACACCATTATTTGTATGATCTATTCTTGTTACTACTATTCTCCTTCTTCTTTCACTTCCAGTTCTTGCAGCAGGAATTACAATACTACTTACAGACCGTAACCTTAATACTACATTCTTTGATCCAGCGGGTGGAGGAGATCCAATCCTTTATCAGCACTTA
>EWTGS054-06|Galeocerdo_cuvier
CCTTTATCTTATTTTTGGTGCATGAGCAGGTATAGTTGGAACAGCTCTAAGTCTTCTAATTCGAGCTGAACTCGGACAACCAGGATCACTCTTAGGGGACGATCAAATCTATAATGTAATCGTAACTGCCCATGCTTTCGTAATAATCTTTTTTATAGTTATACCAATCATAATTGGTGGCTTCGGAAATTGACTAGTTCCGTTAATAATTGGTGCACCAGATATAGCTTTCCCACGAATAAATAACATAAGCTTCTGACTTCTTCCACCATCATTTCTTCTTCTACTAGCCTCTGCTGGAGTAGAGGCTGGAGCAGGTACTGGTTGAACAGTTTATCCTCCATTAGCTAGTAACCTAGCTCATGCTGGACCATCTGTTGATTTAGCAATTTTCTCTCTTCACTTAGCTGGTGTTTCATCAATTTTAGCCTCAATTAACTTTATTACAACTATCATTAATATAAAACCCCCAGCTATCTCCCAATATCAAACACCATTATTTGTATGATCTATTCTTGTTACTACTATTCTCCTTCTTCTTTCACTTCCAGTTCTTGCAGCAGGAATTACAATACTACTTACAGACCGTAACCTTAATACTACATTCTTTGATCCAGCGGGTGGAGGAGATCCAATCCTTTATCAGCACTTA
>EWTGS055-06|Galeocerdo_cuvier
CCTTTATCTTATTTTTGGTGCATGAGCAGGTATAGTTGGAACAGCTCTAAGTCTTCTAATTCGAGCTGAACTCGGACAACCAGGATCACTCTTAGGGGACGATCAAATCTATAATGTAATCGTAACTGCCCATGCTTTCGTAATAATCTTTTTTATAGTTATACCAATCATAATTGGTGGCTTCGGAAATTGACTAGTTCCGTTAATAATTGGTGCACCAGATATAGCTTTCCCACGAATAAATAACATAAGCTTCTGACTTCTTCCACCATCATTTCTTCTTCTACTAGCCTCTGCTGGAGTAGAGGCTGGAGCAGGTACTGGTTGAACAGTTTATCCTCCATTAGCTAGTAACCTAGCTCATGCTGGACCATCTGTTGATTTAGCAATTTTCTCTCTTCACTTAGCTGGTGTTTCATCAATTTTAGCCTCAATTAACTTTATTACAACTATCATTAATATAAAACCCCCAGCTATCTCCCAATATCAAACACCATTATTTGTATGATCTATTCTTGTTACTACTATTCTCCTTCTTCTTTCACTTCCAGTTCTTGCAGCAGGAATTACAATACTACTTACAGACCGTAACCTTAATACTACATTCTTTGATCCAGCGGGTGGAGGAGATCCAATCCTTTATCAGCACTTA
>EWTGS056-06|Galeocerdo_cuvier
CCTTTATCTTATTTTTGGTGCATGAGCAGGTATAGTTGGAACAGCTCTAAGTCTTCTAATTCGAGCTGAACTCGGACAACCAGGATCACTCTTAGGGGACGATCAAATCTATAATGTAATCGTAACTGCCCATGCTTTCGTAATAATCTTTTTTATAGTTATACCAATCATAATTGGTGGCTTCGGAAATTGACTAGTTCCGTTAATAATTGGTGCACCAGATATAGCTTTCCCACGAATAAATAACATAAGCTTCTGACTTCTTCCACCATCATTTCTTCTTCTACTAGCCTCTGCTGGAGTAGAGGCTGGAGCAGGTACTGGTTGAACAGTTTATCCTCCATTAGCTAGTAACCTAGCTCATGCTGGACCATCTGTTGATTTAGCAATTTTCTCTCTTCACTTAGCTGGTGTTTCATCAATTTTAGCCTCAATTAACTTTATTACAACTATCATTAATATAAAACCCCCAGCTATCTCCCAATATCAAACACCATTATTTGTATGATCTATTCTTGTTACTACTATTCTCCTTCTTCTTTCACTTCCAGTTCTTGCAGCAGGAATTACAATACTACTTACAGACCGTAACCTTAATACTACATTCTTTGATCCAGCGGGTGGAGGAGATCCAATCCTTTATCAGCACTTA
>EWTGS057-06|Galeocerdo_cuvier
CCTTTATCTTATTTTTGGTGCATGAGCAGGTATAGTTGGAACAGCTCTAAGTCTTCTAATTCGAGCTGAACTCGGACAACCAGGATCACTCTTAGGGGACGATCAAATCTATAATGTAATCGTAACTGCCCATGCTTTCGTAATAATCTTTTTTATAGTTATACCAATCATAATTGGTGGCTTCGGAAATTGACTAGTTCCGTTAATAATTGGTGCACCAGATATAGCTTTCCCACGAATAAATAACATAAGCTTCTGACTTCTTCCACCATCATTTCTTCTTCTACTAGCCTCTGCTGGAGTAGAGGCTGGAGCAGGTACTGGTTGAACAGTTTATCCTCCATTAGCTAGTAACCTAGCTCATGCTGGACCATCTGTTGATTTAGCAATTTTCTCTCTTCACTTAGCTGGTGTTTCATCAATTTTAGCCTCAATTAACTTTATTACAACTATCATTAATATAAAACCCCCAGCTATCTCCCAATATCAAACACCATTATTTGTATGATCTATTCTTGTTACTACTATTCTCCTTCTTCTTTCACTTCCAGTTCTTGCAGCAGGAATTACAATACTACTTACAGACCGTAACCTTAATACTACATTCTTTGATCCAGCGGGTGGAGGAGATCCAATCCTTTATCAGCACTTA
>EWTGS058-06|Galeocerdo_cuvier
CCTTTATCTTATTTTTGGTGCATGAGCAGGTATAGTTGGAACAGCTCTAAGTCTTCTAATTCGAGCTGAACTCGGACAACCAGGATCACTCTTAGGGGACGATCAAATCTATAATGTAATCGTAACTGCCCATGCTTTCGTAATAATCTTTTTTATAGTTATACCAATTATAATTGGTGGCTTCGGAAATTGACTAGTTCCGTTAATAATTGGTGCACCAGATATAGCTTTCCCACGAATAAATAACATAAGCTTCTGACTTCTTCCACCATCATTTCTTCTTCTACTAGCCTCTGCTGGAGTAGAGGCTGGAGCAGGTACTGGTTGAACAGTTTATCCTCCATTAGCTAGTAACCTAGCTCATGCTGGACCATCTGTTGATTTAGCAATTTTCTCTCTTCACTTAGCTGGTGTTTCATCAATTTTAGCCTCAATTAACTTTATTACAACTATCATTAATATAAAACCCCCAGCTATCTCCCAATATCAAACACCATTATTTGTATGATCTATTCTTGTTACTACTATTCTCCTTCTTCTTTCACTTCCAGTTCTTGCAGCAGGAATTACAATACTACTTACAGACCGTAACCTTAATACTACATTCTTTGATCCAGCGGGTGGAGGAGATCCAATCCTTTATCAGCACTTA
>EWTGS059-06|Galeocerdo_cuvier
CCTTTATCTTATTTTTGGTGCATGAGCAGGTATAGTTGGAACAGCTCTAAGTCTTCTAATTCGAGCTGAACTCGGACAACCAGGATCACTCTTAGGGGACGATCAAATCTATAATGTAATCGTAACTGCCCATGCTTTCGTAATAATCTTTTTTATAGTTATACCAATCATAATTGGTGGCTTCGGAAATTGACTAGTTCCGTTAATAATTGGTGCACCAGATATAGCTTTCCCACGAATAAATAACATAAGCTTCTGACTTCTTCCACCATCATTTCTTCTTCTACTAGCCTCTGCTGGAGTAGAGGCTGGAGCAGGTACTGGTTGAACAGTTTATCCTCCATTAGCTAGTAACCTAGCTCATGCTGGACCATCTGTTGATTTAGCAATTTTCTCTCTTCACTTAGCTGGTGTTTCATCAATTTTAGCCTCAATTAACTTTATTACAACTATCATTAATATAAAACCCCCAGCTATCTCCCAATATCAAACACCATTATTTGTATGATCTATTCTTGTTACTACTATTCTCCTTCTTCTTTCACTTCCAGTTCTTGCAGCAGGAATTACAATACTACTTACAGACCGTAACCTTAATACTACATTCTTTGATCCAGCGGGTGGAGGAGATCCAATCCTTTATCAGCACTTA
>EWTGS060-06|Galeocerdo_cuvier
CCTTTATCTTATTTTTGGTGCATGAGCAGGTATAGTTGGAACAGCTCTAAGTCTTCTAATTCGAGCTGAACTCGGACAACCAGGATCACTCTTAGGGGACGATCAAATCTATAATGTAATCGTAACTGCCCATGCTTTCGTAATAATCTTTTTTATAGTTATACCAATCATAATTGGTGGCTTCGGAAATTGACTAGTTCCGTTAATAATTGGTGCACCAGATATAGCTTTCCCACGAATAAATAACATAAGCTTCTGACTTCTTCCACCATCATTTCTTCTTCTACTAGCCTCTGCTGGAGTAGAGGCTGGAGCAGGTACTGGTTGAACAGTTTATCCTCCATTAGCTAGTAACCTAGCTCATGCTGGACCATCTGTTGATTTAGCAATTTTCTCTCTTCACTTAGCTGGTGTTTCATCAATTTTAGCCTCAATTAACTTTATTACAACTATCATTAATATAAAACCCCCAGCTATCTCCCAATATCAAACACCATTATTTGTATGATCTATTCTTGTTACTACTATTCTCCTTCTTCTTTCACTTCCAGTTCTTGCAGCAGGAATTACAATACTACTTACAGACCGTAACCTTAATACTACATTCTTTGATCCAGCGGGTGGAGGAGATCCAATCCTTTATCAGCACTTA
>EWTGS061-06|Galeocerdo_cuvier
CCTTTATCTTATTTTTGGTGCATGAGCAGGTATAGTTGGAACAGCTCTAAGTCTTCTAATTCGAGCTGAACTCGGACAACCAGGATCACTCTTAGGGGACGATCAAATCTATAATGTAATCGTAACTGCCCATGCTTTCGTAATAATCTTTTTTATAGTTATACCAATCATAATTGGTGGCTTCGGAAATTGACTAGTTCCGTTAATAATTGGTGCACCAGATATAGCTTTCCCACGAATAAATAACATAAGCTTCTGACTTCTTCCACCATCATTTCTTCTTCTACTAGCCTCTGCTGGAGTAGAGGCTGGAGCAGGTACTGGTTGAACAGTTTATCCTCCATTAGCTAGTAACCTAGCTCATGCTGGACCATCTGTTGATTTAGCAATTTTCTCTCTTCACTTAGCTGGTGTTTCATCAATTTTAGCCTCAATTAACTTTATTACAACTATCATTAATATAAAACCCCCAGCTATCTCCCAATATCAAACACCATTATTTGTATGATCTATTCTTGTTACTACTATTCTCCTTCTTCTTTCACTTCCAGTTCTTGCAGCAGGAATTACAATACTACTTACAGACCGTAACCTTAATACTACATTCTTTGATCCAGCGGGTGGAGGAGATCCAATCCTTTATCAGCACTTA
>EWTGS062-06|Galeocerdo_cuvier
CCTTTATCTTATTTTTGGTGCATGAGCAGGTATAGTTGGAACAGCTCTAAGTCTTCTAATTCGAGCTGAACTCGGACAACCAGGATCACTCTTAGGGGACGATCAAATCTATAATGTAATCGTAACTGCCCATGCTTTCGTAATAATCTTTTTTATAGTTATACCAATCATAATTGGTGGCTTCGGAAATTGACTAGTTCCGTTAATAATTGGTGCACCAGATATAGCTTTCCCACGAATAAATAACATAAGCTTCTGACTTCTTCCACCATCATTTCTTCTTCTACTAGCCTCTGCTGGAGTAGAGGCTGGAGCAGGTACTGGTTGAACAGTTTATCCTCCATTAGCTAGTAACCTAGCTCATGCTGGACCATCTGTTGATTTAGCAATTTTCTCTCTTCACTTAGCTGGTGTTTCATCAATTTTAGCCTCAATTAACTTTATTACAACTATCATTAATATAAAACCCCCAGCTATCTCCCAATATCAAACACCATTATTTGTATGATCTATTCTTGTTACTACTATTCTCCTTCTTCTTTCACTTCCAGTTCTTGCAGCAGGAATTACAATACTACTTACAGACCGTAACCTTAATACTACATTCTTTGATCCAGCGGGTGGAGGAGATCCAATCCTTTATCAGCACTTA
>EWTGS063-06|Galeocerdo_cuvier
CCTTTATCTTATTTTTGGTGCATGAGCAGGTATAGTTGGAACAGCTCTAAGTCTTCTAATTCGAGCTGAACTCGGACAACCAGGATCACTCTTAGGGGACGATCAAATCTATAATGTAATCGTAACTGCCCATGCTTTCGTAATAATCTTTTTTATAGTTATACCAATCATAATTGGTGGCTTCGGAAATTGACTAGTTCCGTTAATAATTGGTGCACCAGATATAGCTTTCCCACGAATAAATAACATAAGCTTCTGACTTCTTCCACCATCATTTCTTCTTCTACTAGCCTCTGCTGGAGTAGAGGCTGGAGCAGGTACTGGTTGAACAGTTTATCCTCCATTAGCTAGTAACCTAGCTCATGCTGGACCATCTGTTGATTTAGCAATTTTCTCTCTTCACTTAGCTGGTGTTTCATCAATTTTAGCCTCAATTAACTTTATTACAACTATCATTAATATAAAACCCCCAGCTATCTCCCAATATCAAACACCATTATTTGTATGATCTATTCTTGTTACTACTATTCTCCTTCTTCTTTCACTTCCAGTTCTTGCAGCAGGAATTACAATACTACTTACAGACCGTAACCTTAATACTACATTCTTTGATCCAGCGGGTGGAGGAGATCCAATCCTTTATCAGCACTTA
>EWTGS064-06|Galeocerdo_cuvier
CCTTTATCTTATTTTTGGTGCATGAGCAGGTATAGTTGGAACAGCTCTAAGTCTTCTAATTCGAGCTGAACTCGGACAACCAGGATCACTCTTAGGGGACGATCAAATCTATAATGTAATCGTAACTGCCCATGCTTTCGTAATAATCTTTTTTATAGTTATACCAATCATAATTGGTGGCTTCGGAAATTGACTAGTTCCGTTAATAATTGGTGCACCAGATATAGCTTTCCCACGAATAAATAACATAAGCTTCTGACTTCTTCCACCATCATTTCTTCTTCTACTAGCCTCTGCTGGAGTAGAGGCTGGAGCAGGTACTGGTTGAACAGTTTATCCTCCATTAGCTAGTAACCTAGCTCATGCTGGACCATCTGTTGATTTAGCAATTTTCTCTCTTCACTTAGCTGGTGTTTCATCAATTTTAGCCTCAATTAACTTTATTACAACTATCATTAATATAAAACCCCCAGCTATCTCCCAATATCAAACACCATTATTTGTATGATCTATTCTTGTTACTACTATTCTCCTTCTTCTTTCACTTCCAGTTCTTGCAGCAGGAATTACAATACTACTTACAGACCGTAACCTTAATACTACATTCTTTGATCCAGCGGGTGGAGGAGATCCAATCCTTTATCAGCACTTA
>EWTGS065-06|Galeocerdo_cuvier
CCTTTATCTTATTTTTGGTGCATGAGCAGGTATAGTTGGAACAGCTCTAAGTCTTCTAATTCGAGCTGAACTCGGACAACCAGGATCACTCTTAGGGGACGATCAAATCTATAATGTAATCGTAACTGCCCATGCTTTCGTAATAATCTTTTTTATAGTTATACCAATCATAATTGGTGGCTTCGGAAATTGACTAGTTCCGTTAATAATTGGTGCACCAGATATAGCTTTCCCACGAATAAATAACATAAGCTTCTGACTTCTTCCACCATCATTTCTTCTTCTACTAGCCTCTGCTGGAGTAGAGGCTGGAGCAGGTACTGGTTGAACAGTTTATCCTCCATTAGCTAGTAACCTAGCTCATGCTGGACCATCTGTTGATTTAGCAATTTTCTCTCTTCACTTAGCTGGTGTTTCATCAATTTTAGCCTCAATTAACTTTATTACAACTATCATTAATATAAAACCCCCAGCTATCTCCCAATATCAAACACCATTATTTGTATGATCTATTCTTGTTACTACTATTCTCCTTCTTCTTTCACTTCCAGTTCTTGCAGCAGGAATTACAATACTACTTACAGACCGTAACCTTAATACTACATTCTTTGATCCAGCGGGTGGAGGAGATCCAATCCTTTATCAGCACTTA
>EWTGS066-06|Galeocerdo_cuvier
CCTTTATCTTATTTTTGGTGCATGAGCAGGTATAGTTGGAACAGCTCTAAGTCTTCTAATTCGAGCTGAACTCGGACAACCAGGATCACTCTTAGGGGACGATCAAATCTATAATGTAATCGTAACTGCCCATGCTTTCGTAATAATCTTTTTTATAGTTATACCAATCATAATTGGTGGCTTCGGAAATTGACTAGTTCCGTTAATAATTGGTGCACCAGATATAGCTTTCCCACGAATAAATAACATAAGCTTCTGACTTCTTCCACCATCATTTCTTCTTCTACTAGCCTCTGCTGGAGTAGAGGCTGGAGCAGGTACTGGTTGAACAGTTTATCCTCCATTAGCTAGTAACCTAGCTCATGCTGGACCATCTGTTGATTTAGCAATTTTCTCTCTTCACTTAGCTGGTGTTTCATCAATTTTAGCCTCAATTAACTTTATTACAACTATCATTAATATAAAACCCCCAGCTATCTCCCAATATCAAACACCATTATTTGTATGATCTATTCTTGTTACTACTATTCTCCTTCTTCTTTCACTTCCAGTTCTTGCAGCAGGAATTACAATACTACTTACAGACCGTAACCTTAATACTACATTCTTTGATCCAGCGGGTGGAGGAGATCCAATCCTTTATCAGCACTTA
>EWTGS067-06|Galeocerdo_cuvier
CCTTTATCTTATTTTTGGTGCATGAGCAGGTATAGTTGGAACAGCTCTAAGTCTTCTAATTCGAGCTGAACTCGGACAACCAGGATCACTCTTAGGGGACGATCAAATCTATAATGTAATCGTAACTGCCCATGCTTTCGTAATAATCTTTTTTATAGTTATACCAATCATAATTGGTGGCTTCGGAAATTGACTAGTTCCGTTAATAATTGGTGCACCAGATATAGCTTTCCCACGAATAAATAACATAAGCTTCTGACTTCTTCCACCATCATTTCTTCTTCTACTAGCCTCTGCTGGAGTAGAGGCTGGAGCAGGTACTGGTTGAACAGTTTATCCTCCATTAGCTAGTAACCTAGCTCATGCTGGACCATCTGTTGATTTAGCAATTTTCTCTCTTCACTTAGCTGGTGTTTCATCAATTTTAGCCTCAATTAACTTTATTACAACTATCATTAATATAAAACCCCCAGCTATCTCCCAATATCAAACACCATTATTTGTATGATCTATTCTTGTTACTACTATTCTCCTTCTTCTTTCACTTCCAGTTCTTGCAGCAGGAATTACAATACTACTTACAGACCGTAACCTTAATACTACATTCTTTGATCCAGCGGGTGGAGGAGATCCAATCCTTTATCAGCACTTA
>EWTGS068-06|Galeocerdo_cuvier
CCTTTATCTTATTTTTGGTGCATGAGCAGGTATAGTTGGAACAGCTCTAAGTCTTCTAATTCGAGCTGAACTCGGACAACCAGGATCACTCTTAGGGGACGATCAAATCTATAATGTAATCGTAACTGCCCATGCTTTCGTAATAATCTTTTTTATAGTTATACCAATCATAATTGGTGGCTTCGGAAATTGACTAGTTCCGTTAATAATTGGTGCACCAGATATAGCTTTCCCACGAATAAATAACATAAGCTTCTGACTTCTTCCACCATCATTTCTTCTTCTACTAGCCTCTGCTGGAGTAGAGGCTGGAGCAGGTACTGGTTGAACAGTTTATCCTCCATTAGCTAGTAACCTAGCTCATGCTGGACCATCTGTTGATTTAGCAATTTTCTCTCTTCACTTAGCTGGTGTTTCATCAATTTTAGCCTCAATTAACTTTATTACAACTATCATTAATATAAAACCCCCAGCTATCTCCCAATATCAAACACCATTATTTGTATGATCTATTCTTGTTACTACTATTCTCCTTCTTCTTTCACTTCCAGTTCTTGCAGCAGGAATTACAATACTACTTACAGACCGTAACCTTAATACTACATTCTTTGATCCAGCGGGTGGAGGAGATCCAATCCTTTATCAGCACTTA
>EWTGS069-06|Galeocerdo_cuvier
CCTTTATCTTATTTTTGGTGCATGAGCAGGTATAGTTGGAACAGCTCTAAGTCTTCTAATTCGAGCTGAACTCGGACAACCAGGATCACTCTTAGGGGACGATCAAATCTATAATGTAATCGTAACTGCCCATGCTTTCGTAATAATCTTTTTTATAGTTATACCAATCATAATTGGTGGCTTCGGAAATTGACTAGTTCCGTTAATAATTGGTGCACCAGATATAGCTTTCCCACGAATAAATAACATAAGCTTCTGACTTCTTCCACCATCATTTCTTCTTCTACTAGCCTCTGCTGGAGTAGAGGCTGGAGCAGGTACTGGTTGAACAGTTTATCCTCCATTAGCTAGTAACCTAGCTCATGCTGGACCATCTGTTGATTTAGCAATTTTCTCTCTTCACTTAGCTGGTGTTTCATCAATTTTAGCCTCAATTAACTTTATTACAACTATCATTAATATAAAACCCCCAGCTATCTCCCAATATCAAACACCATTATTTGTATGATCTATTCTTGTTACTACTATTCTCCTTCTTCTTTCACTTCCAGTTCTTGCAGCAGGAATTACAATACTACTTACAGACCGTAACCTTAATACTACATTCTTTGATCCAGCGGGTGGAGGAGATCCAATCCTTTATCAGCACTTA
>EWTGS070-06|Galeocerdo_cuvier
CCTTTATCTTATTTTTGGTGCATGAGCAGGTATAGTTGGAACAGCTCTAAGTCTTCTAATTCGAGCTGAACTCGGACAACCAGGATCACTCTTAGGGGACGATCAAATCTATAATGTAATCGTAACTGCCCATGCTTTCGTAATAATCTTTTTTATAGTTATACCAATCATAATTGGTGGCTTCGGAAATTGACTAGTTCCGTTAATAATTGGTGCACCAGATATAGCTTTCCCACGAATAAATAACATAAGCTTCTGACTTCTTCCACCATCATTTCTTCTTCTACTAGCCTCTGCTGGAGTAGAGGCTGGAGCAGGTACTGGTTGAACAGTTTATCCTCCATTAGCTAGTAACCTAGCTCATGCTGGACCATCTGTTGATTTAGCAATTTTCTCTCTTCACTTAGCTGGTGTTTCATCAATTTTAGCCTCAATTAACTTTATTACAACTATCATTAATATAAAACCCCCAGCTATCTCCCAATATCAAACACCATTATTTGTATGATCTATTCTTGTTACTACTATTCTCCTTCTTCTTTCACTTCCAGTTCTTGCAGCAGGAATTACAATACTACTTACAGACCGTAACCTTAATACTACATTCTTTGATCCAGCGGGTGGAGGAGATCCAATCCTTTATCAGCACTTA
>EWTGS071-06|Galeocerdo_cuvier
CCTTTATCTTATTTTTGGTGCATGAGCAGGTATAGTTGGAACAGCTCTAAGTCTTCTAATTCGAGCTGAACTCGGACAACCAGGATCACTCTTAGGGGACGATCAAATCTATAATGTAATCGTAACTGCCCATGCTTTCGTAATAATCTTTTTTATAGTTATACCAATCATAATTGGTGGCTTCGGAAATTGACTAGTTCCGTTAATAATTGGTGCACCAGATATAGCTTTCCCACGAATAAATAACATAAGCTTCTGACTTCTTCCACCATCATTTCTTCTTCTACTAGCCTCTGCTGGAGTAGAGGCTGGAGCAGGTACTGGTTGAACAGTTTATCCTCCATTAGCTAGTAACCTAGCTCATGCTGGACCATCTGTTGATTTAGCAATTTTCTCTCTTCACTTAGCTGGTGTTTCATCAATTTTAGCCTCAATTAACTTTATTACAACTATCATTAATATAAAACCCCCAGCTATCTCCCAATATCAAACACCATTATTTGTATGATCTATTCTTGTTACTACTATTCTCCTTCTTCTTTCACTTCCAGTTCTTGCAGCAGGAATTACAATACTACTTACAGACCGTAACCTTAATACTACATTCTTTGATCCAGCGGGTGGAGGAGATCCAATCCTTTATCAGCACTTA
>EWTGS072-06|Galeocerdo_cuvier
CCTTTATCTTATTTTTGGTGCATGAGCAGGTATAGTTGGAACAGCTCTAAGTCTTCTAATTCGAGCTGAACTCGGACAACCAGGATCACTCTTAGGGGACGATCAAATCTATAATGTAATCGTAACTGCCCATGCTTTCGTAATAATCTTTTTTATAGTTATACCAATCATAATTGGTGGCTTCGGAAATTGACTAGTTCCGTTAATAATTGGTGCACCAGATATAGCTTTCCCACGAATAAATAACATAAGCTTCTGACTTCTTCCACCATCATTTCTTCTTCTACTAGCCTCTGCTGGAGTAGAGGCTGGAGCAGGTACTGGTTGAACAGTTTATCCTCCATTAGCTAGTAACCTAGCTCATGCTGGACCATCTGTTGATTTAGCAATTTTCTCTCTTCACTTAGCTGGTGTTTCATCAATTTTAGCCTCAATTAACTTTATTACAACTATCATTAATATAAAACCCCCAGCTATCTCCCAATATCAAACACCATTATTTGTATGATCTATTCTTGTTACTACTATTCTCCTTCTTCTTTCACTTCCAGTTCTTGCAGCAGGAATTACAATACTACTTACAGACCGTAACCTTAATACTACATTCTTTGATCCAGCGGGTGGAGGAGATCCAATCCTTTATCAGCACTTA
>EWTGS073-06|Galeocerdo_cuvier
CCTTTATCTTATTTTTGGTGCATGAGCAGGTATAGTTGGAACAGCTCTAAGTCTTCTAATTCGAGCTGAACTCGGACAACCAGGATCACTCTTAGGGGACGATCAAATCTATAATGTAATCGTAACTGCCCATGCTTTCGTAATAATCTTTTTTATAGTTATACCAATCATAATTGGTGGCTTCGGAAATTGACTAGTTCCGTTAATAATTGGTGCACCAGATATAGCTTTCCCACGAATAAATAACATAAGCTTCTGACTTCTTCCACCATCATTTCTTCTTCTACTAGCCTCTGCTGGAGTAGAGGCTGGAGCAGGTACTGGTTGAACAGTTTATCCTCCATTAGCTAGTAACCTAGCTCATGCTGGACCATCTGTTGATTTAGCAATTTTCTCTCTTCACTTAGCTGGTGTTTCATCAATTTTAGCCTCAATTAACTTTATTACAACTATCATTAATATAAAACCCCCAGCTATCTCCCAATATCAAACACCATTATTTGTATGATCTATTCTTGTTACTACTATTCTCCTTCTTCTTTCACTTCCAGTTCTTGCAGCAGGAATTACAATACTACTTACAGACCGTAACCTTAATACTACATTCTTTGATCCAGCGGGTGGAGGAGATCCAATCCTTTATCAGCACTTA
>ESHKD098-07|Sphyrna_tiburo
CCTTTATCTAATTTTTGGTGCATGAGCAGGAATAATTGGAACAGCCCTAAGTCTTTTAATTCGAGCTGAACTTGGGCAACCAGGTTCTCTTTTAGGAGATGATCAGATTTATAATGTAATTGTAACTGCCCACGCTTTTGTAATAATCTTTTTTATAGTTATACCAATCATAATTGGTGGCTTTGGAAACTGACTGGTTCCTTTAATAATTGGTGCACCAGACATGGCCTTCCCACGAATAAATAACATAAGCTTCTGGCTCCTTCCACCATCATTCCTTCTACTACTAGCTTCTGCTGGGGTAGAAGCTGGAGCAGGCACCGGCTGAACAGTCTACCCTCCATTAGCTAGCAACTTAGCTCATGCTGGGCCATCTGTTGATTTAGCTATCTTTTCTCTCCATCTGGCTGGAGTATCGTCAATTCTAGCTTCAATCAATTTTATTACAACTATTATTAACATAAAACCCCCAGCCATTTCCCAGTACCAAACGCCATTATTTGTTTGATCTATCCTTGTGACTACTATTCTGCTACTCCTTTCCCTCCCAGTTCTTGCAGCAGGAATTACAATATTACTCACAGACCGCAACCTTAATACTACATTCTTTGATCCTGCAGGAGGAGGAGATCCAATCCTTTATCAACACCTA
>ESHKD096-07|Sphyrna_tiburo
CCTTTATCTAATTTTTGGTGCATGAGCAGGAATAATTGGAACAGCCCTAAGTCTTTTAATTCGAGCTGAACTTGGGCAACCAGGTTCTCTTTTAGGAGATGATCAGATTTATAATGTAATTGTAACTGCCCACGCTTTTGTAATAATCTTTTTTATAGTTATACCAATCATAATTGGTGGCTTTGGAAACTGACTGGTTCCTTTAATAATTGGTGCACCAGACATGGCCTTCCCACGAATAAATAACATAAGCTTCTGGCTCCTTCCACCATCATTCCTTCTACTACTAGCTTCTGCTGGGGTAGAAGCTGGAGCAGGCACCGGCTGAACAGTCTACCCTCCATTAGCTAGCAACTTAGCTCATGCTGGGCCATCTGTTGATTTAGCTATCTTTTCTCTCCATCTGGCTGGAGTATCGTCAATTCTAGCTTCAATCAATTTTATTACAACTATTATTAACATAAAACCCCCAGCCATTTCCCAGTACCAAACGCCATTATTTGTTTGATCTATCCTTGTGACTACTATTCTGCTACTCCTTTCCCTCCCAGTTCTTGCAGCAGGAATTACAATATTACTCACAGACCGCAACCTTAATACTACATTCTTTGATCCTGCAGGAGGAGGAGATCCAATCCTTTATCAACACCTA
>ESHKD095-07|Sphyrna_tiburo
nnnnnATCTATTTTTTGGTGCATGAGCAGGAATAATTGGAACAGCCCTAAGTCTTTTAATTCGAGCTGAACTTGGGCAACCAGGTTCTCTTTTAGGAGATGATCAGATTTATAATGTAATTGTAACTGCCCACGCTTTTGTAATAATCTTTTTTATAGTTATACCAATCATAATTGGTGGCTTTGGAAACTGACTGGTTCCTTTAATAATTGGTGCACCAGACATGGCCTTCCCACGAATAAATAACATAAGCTTCTGGCTCCTTCCACCATCATTCCTTCTACTACTAGCTTCTGCTGGGGTAGAAGCTGGAGCAGGCACCGGCTGAACAGTCTACCCTCCATTAGCTAGCAACTTAGCTCATGCTGGGCCATCTGTTGATTTAGCTATCTTTTCTCTCCATCTGGCTGGAGTATCGTCAATTCTAGCTTCAATCAATTTTATTACAACTATTATTAACATAAAACCCCCAGCCATTTCCCAGTACCAAACGCCATTATTTGTTTGATCTATCCTTGTGACTACTATTCTGCTACTCCTTTCCCTCCCAGTTCTTGCAGCAGGAATTACAATATTACTCACAGACCGCAACCTTAATACTACATTCTTTGATCCTGCAGGAGGAGGAGATCCAATCCTTTATCAACACCTA
>NOSMF059-08|Sphyrna_tiburo
CCTTTATCTAATTTTTGGTGCATGAGCAGGAATAATTGGAACAGCCCTAAGTCTTTTAATTCGAGCTGAACTTGGGCAACCAGGTTCTCTTTTAGGAGATGATCAGATTTATAATGTAATTGTAACTGCCCACGCTTTTGTAATAATCTTTTTTATAGTTATACCAATCATAATTGGTGGCTTTGGAAACTGACTGGTTCCTTTAATAATTGGTGCACCAGACATGGCCTTCCCACGAATAAATAACATAAGCTTCTGGCTCCTTCCACCATCATTCCTTCTACTACTAGCTTCTGCTGGGGTAGAAGCTGGAGCAGGCACCGGCTGAACAGTCTACCCTCCATTAGCTAGCAACTTAGCTCATGCTGGGCCATCTGTTGATTTAGCTATCTTTTCTCTCCATCTGGCTGGAGTATCGTCAATTCTAGCTTCAATCAATTTTATTACAACTATTATTAACATAAAACCCCCAGCCATTTCCCAGTACCAAACGCCATTATTTGTTTGATCTATCCTTGTGACTACTATTCTGCTACTCCTTTCCCTCCCAGTTCTTGCAGCAGGAATTACAATATTACTCACAGACCGCAACCTTAATACTACATTCTTTGATCCTGCAGGAGGAGGAGATCCAATCCTTTATCAACACCTA
>NOSMF058-08|Sphyrna_tiburo
CCTTTATCTAATTTTTGGTGCATGAGCAGGAATAATTGGAACAGCCCTAAGTCTTTTAATTCGAGCTGAACTTGGGCAACCAGGTTCTCTTTTAGGAGATGATCAGATTTATAATGTAATTGTAACTGCCCACGCTTTTGTAATAATCTTTTTTATAGTTATACCAATCATAATTGGTGGCTTTGGAAACTGACTGGTTCCTTTAATAATTGGTGCACCAGACATGGCCTTCCCACGAATAAATAACATAAGCTTCTGGCTCCTTCCACCATCATTCCTTCTACTACTAGCTTCTGCTGGGGTAGAAGCTGGAGCAGGCACCGGCTGAACAGTCTACCCTCCATTAGCTAGCAACTTAGCTCATGCTGGGCCATCTGTTGATTTAGCTATCTTTTCTCTCCATCTGGCTGGAGTATCGTCAATTCTAGCTTCAATCAATTTTATTACAACTATTATTAACATAAAACCCCCAGCCATTTCCCAGTACCAAACGCCATTATTTGTTTGATCTATCCTTGTGACTACTATTCTGCTACTCCTTTCCCTCCCAGTTCTTGCAGCAGGAATTACAATATTACTCACAGACCGCAACCTTAATACTACATTCTTTGATCCTGCAGGAGGAGGAGATCCAATCCTTTATCAACACCTA
>NOSMF060-08|Sphyrna_tiburo
CCTTTATCTAATTTTTGGTGCATGAGCAGGAATAATTGGAACAGCCCTAAGTCTTTTAATTCGAGCTGAACTTGGGCAACCAGGTTCTCTTTTAGGAGATGATCAGATTTATAATGTAATTGTAACTGCCCACGCTTTTGTAATAATCTTTTTTATAGTTATACCAATCATAATTGGTGGCTTTGGAAACTGACTGGTTCCTTTAATAATTGGTGCACCAGACATGGCCTTCCCACGAATAAATAACATAAGCTTCTGGCTCCTTCCACCATCATTCCTTCTACTACTAGCTTCTGCTGGGGTAGAAGCTGGAGCAGGCACCGGCTGAACAGTCTACCCTCCATTAGCTAGCAACTTAGCTCATGCTGGGCCATCTGTTGATTTAGCTATCTTTTCTCTCCATCTGGCTGGAGTATCGTCAATTCTAGCTTCAATCAATTTTATTACAACTATTATTAACATAAAACCCCCAGCCATTTCCCAGTACCAAACGCCATTATTTGTTTGATCTATCCTTGTGACTACTATTCTGCTACTCCTTTCCCTCCCAGTTCTTGCAGCAGGAATTACAATATTACTCACAGACCGCAACCTTAATACTACATTCTTTGATCCTGCAGGAGGAGGAGATCCAATCCTTTATCAACACCTA
>NOSMF061-08|Sphyrna_tiburo
CCTTTATCTAATTTTTGGTGCATGAGCAGGAATAATTGGAACAGCCCTAAGTCTTTTAATTCGAGCTGAACTTGGGCAACCAGGTTCTCTTTTAGGAGATGATCAGATTTATAATGTAATTGTAACTGCCCACGCTTTTGTAATAATCTTTTTTATAGTTATACCAATCATAATTGGTGGCTTTGGAAACTGACTGGTTCCTTTAATAATTGGTGCACCAGACATGGCCTTCCCACGAATAAATAACATAAGCTTCTGGCTCCTTCCACCATCATTCCTTCTACTACTAGCTTCTGCTGGGGTAGAAGCTGGAGCAGGCACCGGCTGAACAGTCTACCCTCCATTAGCTAGCAACTTAGCTCATGCTGGGCCATCTGTTGATTTAGCTATCTTTTCTCTCCATCTGGCTGGAGTATCGTCAATTCTAGCTTCAATCAATTTTATTACAACTATTATTAACATAAAACCCCCAGCCATTTCCCAGTACCAAACGCCATTATTTGTTTGATCTATCCTTGTGACTACTATTCTGCTACTCCTTTCCCTCCCAGTTCTTGCAGCAGGAATTACAATATTACTCACAGACCGCAACCTTAATACTACATTCTTTGATCCTGCAGGAGGAGGAGATCCAATCCTTTATCAACACCTA
>EWHHS161-06|Sphyrna_tiburo
CCTTTATCTAATTTTTGGTGCATGAGCAGGAATAATTGGAACAGCCCTAAGTCTTTTAATTCGAGCTGAACTTGGGCAACCAGGTTCTCTTTTAGGAGATGATCAGATTTATAATGTAATTGTAACTGCCCACGCTTTTGTAATAATCTTTTTTATAGTTATACCAATCATAATTGGTGGCTTTGGAAACTGACTGGTTCCTTTAATAATTGGTGCACCAGACATGGCCTTCCCACGAATAAATAACATAAGCTTCTGGCTCCTTCCACCATCATTCCTTCTACTACTAGCTTCTGCTGGGGTAGAAGCTGGAGCAGGCACCGGCTGAACAGTCTACCCTCCATTAGCTAGCAACTTAGCTCATGCTGGGCCATCTGTTGATTTAGCTATCTTTTCTCTCCATCTGGCTGGAGTATCGTCAATTCTAGCTTCAATCAATTTTATTACAACTATTATTAACATAAAACCCCCAGCCATTTCCCAGTACCAAACGCCATTATTTGTTTGATCTATCCTTGTGACTACTATTCTGCTACTCCTTTCCCTCCCAGTTCTTGCAGCAGGAATTACAATATTACTCACAGACCGCAACCTTAATACTACATTCTTTGATCCTGCAGGAGGAGGAGATCCAATCCTTTATCAACACCTA
>EWHHS162-06|Sphyrna_tiburo
CCTTTATCTAATTTTTGGTGCATGAGCAGGAATAATTGGAACAGCCCTAAGTCTTTTAATTCGAGCTGAACTTGGGCAACCAGGTTCTCTTTTAGGAGATGATCAGATTTATAATGTAATTGTAACTGCCCACGCTTTTGTAATAATCTTTTTTATAGTTATACCAATCATAATTGGTGGCTTTGGAAACTGACTGGTTCCTTTAATAATTGGTGCACCAGACATGGCCTTCCCACGAATAAATAACATAAGCTTCTGGCTCCTTCCACCATCATTCCTTCTACTACTAGCTTCTGCTGGGGTAGAAGCTGGAGCAGGCACCGGCTGAACAGTCTACCCTCCATTAGCTAGCAACTTAGCTCATGCTGGGCCATCTGTTGATTTAGCTATCTTTTCTCTCCATCTGGCTGGAGTATCGTCAATTCTAGCTTCAATCAATTTTATTACAACTATTATTAACATAAAACCCCCAGCCATTTCCCAGTACCAAACGCCATTATTTGTTTGATCTATCCTTGTGACTACTATTCTGCTACTCCTTTCCCTCCCAGTTCTTGCAGCAGGAATTACAATATTACTCACAGACCGCAACCTTAATACTACATTCTTTGATCCTGCAGGAGGAGGAGATCCAATCCTTTATCAACACCTA
>EWHHS160-06|Sphyrna_tiburo
CCTTTATCTAATTTTTGGTGCATGAGCAGGAATAATTGGAACAGCCCTAAGTCTTTTAATTCGAGCTGAACTTGGGCAACCAGGTTCTCTTTTAGGAGATGATCAGATTTATAATGTAATTGTAACTGCCCACGCTTTTGTAATAATCTTTTTTATAGTTATACCAATCATAATTGGTGGCTTTGGAAACTGACTGGTTCCTTTAATAATTGGTGCACCAGACATGGCCTTCCCACGAATAAATAACATAAGCTTCTGGCTCCTTCCACCATCATTCCTTCTACTACTAGCTTCTGCTGGGGTAGAAGCTGGAGCAGGCACCGGCTGAACAGTCTACCCTCCATTAGCTAGCAACTTAGCTCATGCTGGGCCATCTGTTGATTTAGCTATCTTTTCTCTCCATCTGGCTGGAGTATCGTCAATTCTAGCTTCAATCAATTTTATTACAACTATTATTAACATAAAACCCCCAGCCATTTCCCAGTACCAAACGCCATTATTTGTTTGATCTATCCTTGTGACTACTATTCTGCTACTCCTTTCCCTCCCAGTTCTTGCAGCAGGAATTACAATATTACTCACAGACCGCAACCTTAATACTACATTCTTTGATCCTGCAGGAGGAGGAGATCCAATCCTTTATCAACACCTn
>EWHHS159-06|Sphyrna_tiburo
CCTTTATCTAATTTTTGGTGCATGAGCAGGAATAATTGGAACAGCCCTAAGTCTTTTAATTCGAGCTGAACTTGGGCAACCAGGTTCTCTTTTAGGAGATGATCAGATTTATAATGTAATTGTAACTGCCCACGCTTTTGTAATAATCTTTTTTATAGTTATACCAATCATAATTGGTGGCTTTGGAAACTGACTGGTTCCTTTAATAATTGGTGCACCAGACATGGCCTTCCCACGAATAAATAACATAAGCTTCTGGCTCCTTCCACCATCATTCCTTCTACTACTAGCTTCTGCTGGGGTAGAAGCTGGAGCAGGCACCGGCTGAACAGTCTACCCTCCATTAGCTAGCAACTTAGCTCATGCTGGGCCATCTGTTGATTTAGCTATCTTTTCTCTCCATCTGGCTGGAGTATCGTCAATTCTAGCTTCAATCAATTTTATTACAACTATTATTAACATAAAACCCCCAGCCATTTCCCAGTACCAAACGCCATTATTTGTTTGATCTATCCTTGTGACTACTATTCTGCTACTCCTTTCCCTCCCAGTTCTTGCAGCAGGAATTACAATATTACTCACAGACCGCAACCTTAATACTACATTCTTTGATCCTGCAGGAGGAGGAGATCCAATCCTTTATCAACACCTA
>EWHHS156-06|Sphyrna_tiburo
CCTTTATCTAATTTTTGGTGCATGAGCAGGAATAATTGGAACAGCCCTAAGTCTTTTAATTCGAGCTGAACTTGGGCAACCAGGTTCTCTTTTAGGAGATGATCAGATTTATAATGTAATTGTAACTGCCCACGCTTTTGTAATAATCTTTTTTATAGTTATACCAATCATAATTGGTGGCTTTGGAAACTGACTGGTTCCTTTAATAATTGGTGCACCAGACATGGCCTTCCCACGAATAAATAACATAAGCTTCTGGCTCCTTCCACCATCATTCCTTCTACTACTAGCTTCTGCTGGGGTAGAAGCTGGAGCAGGCACCGGCTGAACAGTCTACCCTCCATTAGCTAGCAACTTAGCTCATGCTGGGCCATCTGTTGATTTAGCTATCTTTTCTCTCCATCTGGCTGGAGTATCGTCAATTCTAGCTTCAATCAATTTTATTACAACTATTATTAACATAAAACCCCCAGCCATTTCCCAGTACCAAACGCCATTATTTGTTTGATCTATCCTTGTGACTACTATTCTGCTACTCCTTTCCCTCCCAGTTCTTGCAGCAGGAATTACAATATTACTCACAGACCGCAACCTTAATACTACATTCTTTGATCCTGCAGGAGGAGGAGATCCAATCCTTTATCAACACCTA
>EWHHS157-06|Sphyrna_tiburo
CCTTTATCTAATTTTTGGTGCATGAGCAGGAATAATTGGAACAGCCCTAAGTCTTTTAATTCGAGCTGAACTTGGGCAACCAGGTTCTCTTTTAGGAGATGATCAGATTTATAATGTAATTGTAACTGCCCACGCTTTTGTAATAATCTTTTTTATAGTTATACCAATCATAATTGGTGGCTTTGGAAACTGACTGGTTCCTTTAATAATTGGTGCACCAGACATGGCCTTCCCACGAATAAATAACATAAGCTTCTGGCTCCTTCCACCATCATTCCTTCTACTACTAGCTTCTGCTGGGGTAGAAGCTGGAGCAGGCACCGGCTGAACAGTCTACCCTCCATTAGCTAGCAACTTAGCTCATGCTGGGCCATCTGTTGATTTAGCTATCTTTTCTCTCCATCTGGCTGGAGTATCGTCAATTCTAGCTTCAATCAATTTTATTACAACTATTATTAACATAAAACCCCCAGCCATTTCCCAGTACCAAACGCCATTATTTGTTTGATCTATCCTTGTGACTACTATTCTGCTACTCCTTTCCCTCCCAGTTCTTGCAGCAGGAATTACAATATTACTCACAGACCGCAACCTTAATACTACATTCTTTGATCCTGCAGGAGGAGGAGATCCAATCCTTTATCAACACCTA
>EWHHS158-06|Sphyrna_tiburo
CCTTTATCTAATTTTTGGTGCATGAGCAGGAATAATTGGAACAGCCCTAAGTCTTTTAATTCGAGCTGAACTTGGGCAACCAGGTTCTCTTTTAGGAGATGATCAGATTTATAATGTAATTGTAACTGCCCACGCTTTTGTAATAATCTTTTTTATAGTTATACCAATCATAATTGGTGGCTTTGGAAACTGACTGGTTCCTTTAATAATTGGTGCACCAGACATGGCCTTCCCACGAATAAATAACATAAGCTTCTGGCTCCTTCCACCATCATTCCTTCTACTACTAGCTTCTGCTGGGGTAGAAGCTGGAGCAGGCACCGGCTGAACAGTCTACCCTCCATTAGCTAGCAACTTAGCTCATGCTGGGCCATCTGTTGATTTAGCTATCTTTTCTCTCCATCTGGCTGGAGTATCGTCAATTCTAGCTTCAATCAATTTTATTACAACTATTATTAACATAAAACCCCCAGCCATTTCCCAGTACCAAACGCCATTATTTGTTTGATCTATCCTTGTGACTACTATTCTGCTACTCCTTTCCCTCCCAGTTCTTGCAGCAGGAATTACAATATTACTCACAGACCGCAACCTTAATACTACATTCTTTGATCCTGCAGGAGGAGGAGATCCAATCCTTTATCAACACCTA
>EWHHS153-06|Sphyrna_tiburo
CCTTTATCTAATTTTTGGTGCATGAGCAGGAATAATTGGAACAGCCCTAAGTCTTTTAATTCGAGCTGAACTTGGGCAACCAGGTTCTCTTTTAGGAGATGATCAGATTTATAATGTAATTGTAACTGCCCACGCTTTTGTAATAATCTTTTTTATAGTTATACCAATCATAATTGGTGGCTTTGGAAACTGACTGGTTCCTTTAATAATTGGTGCACCAGACATGGCCTTCCCACGAATAAATAACATAAGCTTCTGGCTCCTTCCACCATCATTCCTTCTACTACTAGCTTCTGCTGGGGTAGAAGCTGGAGCAGGCACCGGCTGAACAGTCTACCCTCCATTAGCTAGCAACTTAGCTCATGCTGGGCCATCTGTTGATTTAGCTATCTTTTCTCTCCATCTGGCTGGAGTATCGTCAATTCTAGCTTCAATCAATTTTATTACAACTATTATTAACATAAAACCCCCAGCCATTTCCCAGTACCAAACGCCATTATTTGTTTGATCTATCCTTGTGACTACTATTCTACTACTCCTTTCCCTCCCAGTTCTTGCAGCAGGAATTACAATATTACTCACAGACCGCAACCTTAATACTACATTCTTTGATCCTGCAGGAGGAGGAGATCCAATCCTTTATCAACACCTA
>EWHHS155-06|Sphyrna_tiburo
CCTTTATCTAATTTTTGGTGCATGAGCAGGAATAATTGGAACAGCCCTAAGTCTTTTAATTCGAGCTGAACTTGGGCAACCAGGTTCTCTTTTAGGAGATGATCAGATTTATAATGTAATTGTAACTGCCCACGCTTTTGTAATAATCTTTTTTATAGTTATACCAATCATAATTGGTGGCTTTGGAAACTGACTGGTTCCTTTAATAATTGGTGCACCAGACATGGCCTTCCCACGAATAAATAACATAAGCTTCTGGCTCCTTCCACCATCATTCCTTCTACTACTAGCTTCTGCTGGGGTAGAAGCTGGAGCAGGCACCGGCTGAACAGTCTACCCTCCATTAGCTAGCAACTTAGCTCATGCTGGGCCATCTGTTGATTTAGCTATCTTTTCTCTCCATCTGGCTGGAGTATCGTCAATTCTAGCTTCAATCAATTTTATTACAACTATTATTAACATAAAACCCCCAGCCATTTCCCAGTACCAAACGCCATTATTTGTTTGATCTATCCTTGTGACTACTATTCTGCTACTCCTTTCCCTCCCAGTTCTTGCAGCAGGAATTACAATATTACTCACAGACCGCAACCTTAATACTACnTTCTTTGATCCTGCAGGAGGAGGAGATCCAATCCTTTATCAACACCTA
>EWHHS151-06|Sphyrna_tiburo
CCTTTATCTAATTTTTGGTGCATGAGCAGGAATAATTGGAACAGCCCTAAGTCTTTTAATTCGAGCTGAACTTGGGCAACCAGGTTCTCTTTTAGGAGATGATCAGATTTATAATGTAATTGTAACTGCCCACGCTTTTGTAATAATCTTTTTTATAGTTATACCAATCATAATTGGTGGCTTTGGAAACTGACTGGTTCCTTTAATAATTGGTGCACCAGACATGGCCTTCCCACGAATAAATAACATAAGCTTCTGGCTCCTTCCACCATCATTCCTTCTACTACTAGCTTCTGCTGGGGTAGAAGCTGGAGCAGGCACCGGCTGAACAGTCTACCCTCCATTAGCTAGCAACTTAGCTCATGCTGGGCCATCTGTTGATTTAGCTATCTTTTCTCTCCATCTGGCTGGAGTATCGTCAATTCTAGCTTCAATCAATTTTATTACAACTATTATTAACATAAAACCCCCAGCCATTTCCCAGTACCAAACGCCATTATTTGTTTGATCTATCCTTGTGACTACTATTCTGCTACTCCTTTCCCTCCCAGTTCTTGCAGCAGGAATTACAATATTACTCACAGACCGCAACCTTAATACTACATTCTTTGATCCTGCAGGAGGAGGAGATCCAATCCTTTATCAACACCTA
>EWHHS146-06|Sphyrna_tiburo
CCTTTATCTAATTTTTGGTGCATGAGCAGGAATAATTGGAACAGCCCTAAGTCTTTTAATTCGAGCTGAACTTGGGCAACCAGGTTCTCTTTTAGGAGATGATCAGATTTATAATGTAATTGTAACTGCCCACGCTTTTGTAATAATCTTTTTTATAGTTATACCAATCATAATTGGTGGCTTTGGAAACTGACTGGTTCCTTTAATAATTGGTGCACCAGACATGGCCTTCCCACGAATAAATAACATAAGCTTCTGGCTCCTTCCACCATCATTCCTTCTACTACTAGCTTCTGCTGGGGTAGAAGCTGGAGCAGGCACCGGCTGAACAGTCTACCCTCCATTAGCTAGCAACTTAGCTCATGCTGGGCCATCTGTTGATTTAGCTATCTTTTCTCTCCATCTGGCTGGAGTATCGTCAATTCTAGCTTCAATCAATTTTATTACAACTATTATTAACATAAAACCCCCAGCCATTTCCCAGTACCAAACGCCATTATTTGTTTGATCTATCCTTGTGACTACTATTCTGCTACTCCTTTCCCTCCCAGTTCTTGCAGCAGGAATTACAATATTACTCACAGACCGCAACCTTAATACTACATTCTTTGATCCTGCAGGAGGAGGAGATCCAATCCTTTATCAACACCTA
>EWHHS149-06|Sphyrna_tiburo
CCTTTATCTAATTTTTGGTGCATGAGCAGGAATAATTGGAACAGCCCTAAGTCTTTTAATTCGAGCTGAACTTGGGCAACCAGGTTCTCTTTTAGGAGATGATCAGATTTATAATGTAATTGTAACTGCCCACGCTTTTGTAATAATCTTTTTTATAGTTATACCAATCATAATTGGTGGCTTTGGAAACTGACTGGTTCCTTTAATAATTGGTGCACCAGACATGGCCTTCCCACGAATAAATAACATAAGCTTCTGGCTCCTTCCACCATCATTCCTTCTACTACTAGCTTCTGCTGGGGTAGAAGCTGGAGCAGGCACCGGCTGAACAGTCTACCCTCCATTAGCTAGCAACTTAGCTCATGCTGGGCCATCTGTTGATTTAGCTATCTTTTCTCTCCATCTGGCTGGAGTATCGTCAATTCTAGCTTCAATCAATTTTATTACAACTATTATTAACATAAAACCCCCAGCCATTTCCCAGTACCAAACGCCATTATTTGTTTGATCTATCCTTGTGACTACTATTCTGCTACTCCTTTCCCTCCCAGTTCTTGCAGCAGGAATTACAATATTACTCACAGACCGCAACCTTAATACTACATTCTTTGATCCTGCAGGAGGAGGAGATCCAATCCTTTATCAACACCTA
>EWHHS147-06|Sphyrna_tiburo
CCTTTATCTAATTTTTGGTGCATGAGCAGGAATAATTGGAACAGCCCTAAGTCTTTTAATTCGAGCTGAACTTGGGCAACCAGGTTCTCTTTTAGGAGATGATCAGATTTATAATGTAATTGTAACTGCCCACGCTTTTGTAATAATCTTTTTTATAGTTATACCAATCATAATTGGTGGCTTTGGAAACTGACTGGTTCCTTTAATAATTGGTGCACCAGACATGGCCTTCCCACGAATAAATAACATAAGCTTCTGGCTCCTTCCACCATCATTCCTTCTACTACTAGCTTCTGCTGGGGTAGAAGCTGGAGCAGGCACCGGCTGAACAGTCTACCCTCCATTAGCTAGCAACTTAGCTCATGCTGGGCCATCTGTTGATTTAGCTATCTTTTCTCTCCATCTGGCTGGAGTATCGTCAATTCTAGCTTCAATCAATTTTATTACAACTATTATTAACATAAAACCCCCAGCCATTTCCCAGTACCAAACGCCATTATTTGTTTGATCTATCCTTGTGACTACTATTCTGCTACTCCTTTCCCTCCCAGTTCTTGCAGCAGGAATTACAATATTACTCACAGACCGCAACCTTAATACTACATTCTTTGATCCTGCAGGAGGAGGAGATCCAATCCTTTATCAACACCTA
>EWHHS148-06|Sphyrna_tiburo
CCTTTATCTAATTTTTGGTGCATGAGCAGGAATAATTGGAACAGCCCTAAGTCTTTTAATTCGAGCTGAACTTGGGCAACCAGGTTCTCTTTTAGGAGATGATCAGATTTATAATGTAATTGTAACTGCCCACGCTTTTGTAATAATCTTTTTTATAGTTATACCAATCATAATTGGTGGCTTTGGAAACTGACTGGTTCCTTTAATAATTGGTGCACCAGACATGGCCTTCCCACGAATAAATAACATAAGCTTCTGGCTCCTTCCACCATCATTCCTTCTACTACTAGCTTCTGCTGGGGTAGAAGCTGGAGCAGGCACCGGCTGAACAGTCTACCCTCCATTAGCTAGCAACTTAGCTCATGCTGGGCCATCTGTTGATTTAGCTATCTTTTCTCTCCATCTGGCTGGAGTATCGTCAATTCTAGCTTCAATCAATTTTATTACAACTATTATTAACATAAAACCCCCAGCCATTTCCCAGTACCAAACGCCATTATTTGTTTGATCTATCCTTGTGACTACTATTCTGCTACTCCTTTCCCTCCCAGTTCTTGCAGCAGGAATTACAATATTACTCACAGACCGCAACCTTAATACTACATTCTTTGATCCTGCAGGAGGAGGAGATCCAATCCTTTATCAACACCTA
>EWHHS152-06|Sphyrna_tiburo
CCTTTATCTAATTTTTGGTGCATGAGCAGGAATAATTGGAACAGCCCTAAGTCTTTTAATTCGAGCTGAACTTGGGCAACCAGGTTCTCTTTTAGGAGATGATCAGATTTATAATGTAATTGTAACTGCCCACGCTTTTGTAATAATCTTTTTTATAGTTATACCAATCATAATTGGTGGCTTTGGAAACTGACTGGTTCCTTTAATAATTGGTGCACCAGACATGGCCTTCCCACGAATAAATAACATAAGCTTCTGGCTCCTTCCACCATCATTCCTTCTACTACTAGCTTCTGCTGGGGTAGAAGCTGGAGCAGGCACCGGCTGAACAGTCTACCCTCCATTAGCTAGCAACTTAGCTCATGCTGGGCCATCTGTTGATTTAGCTATCTTTTCTCTCCATCTGGCTGGAGTATCGTCAATTCTAGCTTCAATCAATTTTATTACAACTATTATTAACATAAAACCCCCAGCCATTTCCCAGTACCAAACGCCATTATTTGTTTGATCTATCCTTGTGACTACTATTCTGCTACTCCTTTCCCTCCCAGTTCTTGCAGCAGGAATTACAATATTACTCACAGACCGCAACCTTAATACTACATTCTTTGATCCTGCAGGAGGAGGAGATCCAATCCTTTATCAACACCTA
>EWHHS150-06|Sphyrna_tiburo
nnnnnnnnnnnTTTTTGGnGCATGAGCAGGAATAATTGGAACAGCCCTAAGTCTTTTAATTCGAGCTGAACTTGGGCAACCAGGTTCTCTTTTAGGAGATGATCAGATTTATAATGTAATTGTAACTGCCCACGCTTTTGTAATAATCTTTTTTATAGTTATACCAATCATAATTGGTGGCTTTGGAAACTGACTGGTTCCTTTAATAATTGGTGCACCAGACATGGCCTTCCCACGAATAAATAACATAAGCTTCTGGCTCCTTCCACCATCATTCCTTCTACTACTAGCTTCTGCTGGGGTAGAAGCTGGAGCAGGCACCGGCTGAACAGTCTACCCTCCATTAGCTAGCAACTTAGCTCATGCTGGGCCATCTGTTGATTTAGCTATCTTTTCTCTCCATCTGGCTGGAGTATCGTCAATTCTAGCTTCAATCAATTTTATTACAACTATTATTAACATAAAACCCCCAGCCATTTCCCAGTACCAAACGCCATTATTTGTTTGATCTATCCTTGTGACTACTATTCTGCTACTCCTTTCCCTCCCAGTTCTTGCAGCAGGAATTACAATATTACTCACAGACCGCAACCTTAATACTACATTCTTTGATCCTGCAGGAGGAGGAGATCCAATCCTTTATCAACACCTA
>EWHHS142-06|Sphyrna_tiburo
CCTTTATCTAATTTTTGGTGCATGAGCAGGAATAATTGGAACAGCCCTAAGTCTTTTAATTCGAGCTGAACTTGGGCAACCAGGTTCTCTTTTAGGAGATGATCAGATTTATAATGTAATTGTAACTGCCCACGCTTTTGTAATAATCTTTTTTATAGTTATACCAATTATAATTGGTGGCTTTGGAAACTGACTGGTTCCTTTAATAATTGGTGCACCAGACATGGCCTTCCCACGAATAAATAACATAAGCTTCTGGCTCCTTCCACCATCATTCCTTCTACTACTGGCTTCTGCTGGGGTAGAAGCTGGAGCAGGCACTGGCTGAACAGTCTACCCTCCATTAGCTAGCAACTTAGCTCATGCTGGGCCGTCTGTTGATTTAGCTATCTTTTCTCTCCATCTGGCTGGGGTATCGTCAATTCTAGCTTCAATCAATTTTATTACAACTATTATTAACATAAAACCCCCAGCCATTTCCCAGTACCAAACGCCATTATTTGTTTGATCTATCCTTGTGACTACTATCCTGCTACTCCTTTCCCTCCCAGTTCTTGCAGCAGGAATTACAATACTACTCACAGACCGCAACCTTAATACTACATTCTTTGATCCTGCAGGAGGAGGAGATCCAATCCTTTATCAACACCTA
>EWHHS143-06|Sphyrna_tiburo
CCTTTATCTnAnTTTTGGTGCATGAGCAGGAATAATTGGAACAGCCCTAAGTCTTTTAATTCGAGCTGAACTTGGGCAACCAGGTTCTCTTTTAGGAGATGATCAGATTTATAATGTAATTGTAACTGCCCACGCTTTTGTAATAATCTTTTTTATAGTTATACCAATCATAATTGGTGGCTTTGGAAACTGACTGGTTCCTTTAATAATTGGTGCACCAGACATGGCCTTCCCACGAATAAATAACATAAGCTTCTGGCTCCTTCCACCATCATTCCTTCTACTACTAGCTTCTGCTGGGGTAGAAGCTGGAGCAGGCACCGGCTGAACAGTCTACCCTCCATTAGCTAGCAACTTAGCTCATGCTGGGCCATCTGTTGATTTAGCTATCTTTTCTCTCCATCTGGCTGGAGTATCGTCAATTCTAGCTTCAATCAATTTTATTACAACTATTATTAACATAAAACCCCCAGCCATTTCCCAGTACCAAACGCCATTATTTGTTTGATCTATCCTTGTGACTACTATTCTGCTACTCCTTTCCCTCCCAGTTCTTGCAGCAGGAATTACAATATTACTCACAGACCGCAACCTTAATACTACATTCTTTGATCCTGCAGGAGGAGGAGATCCAATCCTTTATCAACACCTA
>EWHHS141-06|Sphyrna_tiburo
CCTTTATCTAATTTTTGGTGCATGAGCAGGAATAATTGGAACAGCCCTAAGTCTTTTAATTCGAGCTGAACTTGGGCAACCAGGTTCTCTTTTAGGAGATGATCAGATTTATAATGTAATTGTAACTGCCCACGCTTTTGTAATAATCTTTTTTATAGTTATACCAATTATAATTGGTGGCTTTGGAAACTGACTGGTTCCTTTAATAATTGGTGCACCAGACATGGCCTTCCCACGAATAAATAACATAAGCTTCTGGCTCCTTCCACCATCATTCCTTCTACTACTGGCTTCTGCTGGGGTAGAAGCTGGAGCAGGCACTGGCTGAACAGTCTACCCTCCATTAGCTAGCAACTTAGCTCATGCTGGGCCGTCTGTTGATTTAGCTATCTTTTCTCTCCATCTGGCTGGGGTATCGTCAATTCTAGCTTCAATCAATTTTATTACAACTATTATTAACATAAAACCCCCAGCCATTTCCCAGTACCAAACGCCATTATTTGTTTGATCTATCCTTGTGACTACTATCCTGCTACTCCTTTCCCTCCCAGTTCTTGCAGCAGGAATTACAATACTACTCACAGACCGCAACCTTAATACTACATTCTTTGATCCTGCAGGAGGAGGAGATCCAATCCTTTATCAACACCTA
>EWHHS135-06|Sphyrna_tiburo
CCTTTATCTAATTTTTGGTGCATGAGCAGGAATAATTGGAACAGCCCTAAGTCTTTTAATTCGAGCTGAACTTGGGCAACCAGGTTCTCTTTTAGGAGATGATCAGATTTATAATGTAATTGTAACTGCCCACGCTTTTGTAATAATCTTTTTTATAGTTATACCAATTATAATTGGTGGCTTTGGAAACTGACTGGTTCCTTTAATAATTGGTGCACCAGACATGGCCTTCCCACGAATAAATAACATAAGCTTCTGGCTCCTTCCACCATCATTCCTTCTACTACTGGCTTCTGCTGGGGTAGAAGCTGGAGCAGGCACTGGCTGAACAGTCTACCCTCCATTAGCTAGCAACTTAGCTCATGCTGGGCCGTCTGTTGATTTAGCTATCTTTTCTCTCCATCTGGCTGGGGTATCGTCAATTCTAGCTTCAATCAATTTTATTACAACTATTATTAACATAAAACCCCCAGCCATTTCCCAGTACCAAACGCCATTATTTGTTTGATCTATCCTTGTGACTACTATCCTGCTACTCCTTTCCCTCCCAGTTCTTGCAGCAGGAATTACAATACTACTCACAGACCGCAACCTTAATACTACATTCTTTGATCCTGCAGGAGGAGGAGATCCAATCCTTTATCAACACCTA
>EWHHS138-06|Sphyrna_tiburo
CCTTTATCTAATTTTTGGTGCATGAGCAGGAATAATTGGAACAGCCCTAAGTCTTTTAATTCGAGCTGAACTTGGGCAACCAGGTTCTCTTTTAGGAGATGATCAGATTTATAATGTAATTGTAACTGCCCACGCTTTTGTAATAATCTTTTTTATAGTTATACCAATTATAATTGGTGGCTTTGGAAACTGACTGGTTCCTTTAATAATTGGTGCACCAGACATGGCCTTCCCACGAATAAATAACATAAGCTTCTGGCTCCTTCCACCATCATTCCTTCTACTACTGGCTTCTGCTGGGGTAGAAGCTGGAGCAGGCACTGGCTGAACAGTCTACCCTCCATTAGCTAGCAACTTAGCTCATGCTGGGCCGTCTGTTGATTTAGCTATCTTTTCTCTCCATCTGGCTGGGGTATCGTCAATTCTAGCTTCAATCAATTTTATTACAACTATTATTAACATAAAACCCCCAGCCATTTCCCAGTACCAAACGCCATTATTTGTTTGATCTATCCTTGTGACTACTATCCTGCTACTCCTTTCCCTCCCAGTTCTTGCAGCAGGAATTACAATACTACTCACAGACCGCAACCTTAATACTACATTCTTTGATCCTGCAGGAGGAGGAGATCCAATCCTTTATCAACACCTA
>EWHHS136-06|Sphyrna_tiburo
CCTTTATCTAATTTTTGGTGCATGAGCAGGAATAATTGGAACAGCCCTAAGTCTTTTAATTCGAGCTGAACTTGGGCAACCAGGTTCTCTTTTAGGAGATGATCAGATTTATAATGTAATTGTAACTGCCCACGCTTTTGTAATAATCTTTTTTATAGTTATACCAATTATAATTGGTGGCTTTGGAAACTGACTGGTTCCTTTAATAATTGGTGCACCAGACATGGCCTTCCCACGAATAAATAACATAAGCTTCTGGCTCCTTCCACCATCATTCCTTCTACTACTGGCTTCTGCTGGGGTAGAAGCTGGAGCAGGCACTGGCTGAACAGTCTACCCTCCATTAGCTAGCAACTTAGCTCATGCTGGGCCGTCTGTTGATTTAGCTATCTTTTCTCTCCATCTGGCTGGGGTATCGTCAATTCTAGCTTCAATCAATTTTATTACAACTATTATTAACATAAAACCCCCAGCCATTTCCCAGTACCAAACGCCATTATTTGTTTGATCTATCCTTGTGACTACTATCCTGCTACTCCTTTCCCTCCCAGTTCTTGCAGCAGGAATTACAATACTACTCACAGACCGCAACCTTAATACTACATTCTTTGATCCTGCAGGAGGAGGAGATCCAATCCTTTATCAACACCTA
>EWHHS133-06|Sphyrna_tiburo
CCTTTATCTAATTTTTGGTGCATGAGCAGGAATAATTGGAACAGCCCTAAGTCTTTTAATTCGAGCTGAACTTGGGCAACCAGGTTCTCTTTTAGGAGATGATCAGATTTATAATGTAATTGTAACTGCCCACGCTTTTGTAATAATCTTTTTTATAGTTATACCAATTATAATTGGTGGCTTTGGAAACTGACTGGTTCCTTTAATAATTGGTGCACCAGACATGGCCTTCCCACGAATAAATAACATAAGCTTCTGGCTCCTTCCACCATCATTCCTTCTACTACTGGCTTCTGCTGGGGTAGAAGCTGGAGCAGGCACTGGCTGAACAGTCTACCCTCCATTAGCTAGCAACTTAGCTCATGCTGGGCCGTCTGTTGATTTAGCTATCTTTTCTCTCCATCTGGCTGGGGTATCGTCAATTCTAGCTTCAATCAATTTTATTACAACTATTATTAACATAAAACCCCCAGCCATTTCCCAGTACCAAACGCCATTATTTGTTTGATCTATCCTTGTGACTACTATCCTGCTACTCCTTTCCCTCCCAGTTCTTGCAGCAGGAATTACAATACTACTCACAGACCGCAACCTTAATACTACATTCTTTGATCCTGCAGGAGGAGGAGATCCAATCCTTTATCAACACCTA
>EWHHS131-06|Sphyrna_tiburo
CCTTTATCTAATTTTTGGTGCATGAGCAGGAATAATTGGAACAGCCCTAAGTCTTTTAATTCGAGCTGAACTTGGGCAACCAGGTTCTCTTTTAGGAGATGATCAGATTTATAATGTAATTGTAACTGCCCACGCTTTTGTAATAATCTTTTTTATAGTTATACCAATTATAATTGGTGGCTTTGGAAACTGACTGGTTCCTTTAATAATTGGTGCACCAGACATGGCCTTCCCACGAATAAATAACATAAGCTTCTGGCTCCTTCCACCATCATTCCTTCTACTACTGGCTTCTGCTGGGGTAGAAGCTGGAGCAGGCACTGGCTGAACAGTCTACCCTCCATTAGCTAGCAACTTAGCTCATGCTGGGCCGTCTGTTGATTTAGCTATCTTTTCTCTCCATCTGGCTGGGGTATCGTCAATTCTAGCTTCAATCAATTTTATTACAACTATTATTAACATAAAACCCCCAGCCATTTCCCAGTACCAAACGCCATTATTTGTTTGATCTATCCTTGTGACTACTATCCTGCTACTCCTTTCCCTCCCAGTTCTTGCAGCAGGAATTACAATACTACTCACAGACCGCAACCTTAATACTACATTCTTTGATCCTGCAGGAGGAGGAGATCCAATCCTTTATCAACACCTA
>EWHHS130-06|Sphyrna_tiburo
CCTTTATCTAATTTTTGGTGCATGAGCAGGAATAATTGGAACAGCCCTAAGTCTTTTAATTCGAGCTGAACTTGGGCAACCAGGTTCTCTTTTAGGAGATGATCAGATTTATAATGTAATTGTAACTGCCCACGCTTTTGTAATAATCTTTTTTATAGTTATACCAATTATAATTGGTGGCTTTGGAAACTGACTGGTTCCTTTAATAATTGGTGCACCAGACATGGCCTTCCCACGAATAAATAACATAAGCTTCTGGCTCCTTCCACCATCATTCCTTCTACTACTGGCTTCTGCTGGGGTAGAAGCTGGAGCAGGCACTGGCTGAACAGTCTACCCTCCATTAGCTAGCAACTTAGCTCATGCTGGGCCGTCTGTTGATTTAGCTATCTTTTCTCTCCATCTGGCTGGGGTATCGTCAATTCTAGCTTCAATCAATTTTATTACAACTATTATTAACATAAAACCCCCAGCCATTTCCCAGTACCAAACGCCATTATTTGTTTGATCTATCCTTGTGACTACTATCCTGCTACTCCTTTCCCTCCCAGTTCTTGCAGCAGGAATTACAATACTACTCACAGACCGCAACCTTAATACTACATTCTTTGATCCTGCAGGAGGAGGAGATCCAATCCTTTATCAACACCTA
>EWHHS137-06|Sphyrna_tiburo
CCTTTATCTAnTTTTTGGTGCATGAGCAGGAATAATTGGAACAGCCCTAAGTCTTTTAATTCGAGCTGAACTTGGGCAACCAGGTTCTCTTTTAGGAGATGATCAGATTTATAATGTAATTGTAACTGCCCACGCTTTTGTAATAATCTTTTTTATAGTTATACCAATTATAATTGGTGGCTTTGGAAACTGACTGGTTCCTTTAATAATTGGTGCACCAGACATGGCCTTCCCACGAATAAATAACATAAGCTTCTGGCTCCTTCCACCATCATTCCTTCTACTACTGGCTTCTGCTGGGGTAGAAGCTGGAGCAGGCACTGGCTGAACAGTCTACCCTCCATTAGCTAGCAACTTAGCTCATGCTGGGCCGTCTGTTGATTTAGCTATCTTTTCTCTCCATCTGGCTGGGGTATCGTCAATTCTAGCTTCAATCAATTTTATTACAACTATTATTAACATAAAACCCCCAGCCATTTCCCAGTACCAAACGCCATTATTTGTTTGATCTATCCTTGTGACTACTATCCTGCTACTCCTTTCCCTCCCAGTTCTTGCAGCAGGAATTACAATACTACTCACAGACCGCAACCTTAATACTACATTCTTTGATCCTGCAGGAGGAGGAGATCCAATCCTTTATCAACACCTA
>EWHHS134-06|Sphyrna_tiburo
CCTTTATCTAATTTTTGGTGCATGAGCAGGAATAATTGGAACAGCCCTAAGTCTTTTAATTCGAGCTGAACTTGGGCAACCAGGTTCTCTTTTAGGAGATGATCAGATTTATAATGTAATTGTAACTGCCCACGCTTTTGTAATAATCTTTTTTATAGTTATACCAATTATAATTGGTGGCTTTGGAAACTGACTGGTTCCTTTAATAATTGGTGCACCAGACATGGCCTTCCCACGAATAAATAACATAAGCTTCTGGCTCCTTCCACCATCATTCCTTCTACTACTGGCTTCTGCTGGGGTAGAAGCTGGAGCAGGCACTGGCTGAACAGTCTACCCTCCATTAGCTAGCAACTTAGCTCATGCTGGGCCGTCTGTTGATTTAGCTATCTTTTCTCTCCATCTGGCTGGGGTATCGTCAATTCTAGCTTCAATCAATTTTATTACAACTATTATTAACATAAAACCCCCAGCCATTTCCCAGTACCAAACGCCATTATTTGTTTGATCTATCCTTGTGACTACTATCCTGCTACTCCTTTCCCTCCCAGTTCTTGCAGCAGGAATTACAATACTACTCACAGACCGCAACCTTAATACTACATTCTTTGATCCTGCAGGAGGAGGAGATCCAATCCTTTATCAACACCTA
>EWHHS132-06|Sphyrna_tiburo
CCTTTATCTAATTTTTGGTGCATGAGCAGGAATAATTGGAACAGCCCTAAGTCTTTTAATTCGAGCTGAACTTGGGCAACCAGGTTCTCTTTTAGGAGATGATCAGATTTATAATGTAATTGTAACTGCCCACGCTTTTGTAATAATCTTTTTTATAGTTATACCAATTATAATTGGTGGCTTTGGAAACTGACTGGTTCCTTTAATAATTGGTGCACCAGACATGGCCTTCCCACGAATAAATAACATAAGCTTCTGGCTCCTTCCACCATCATTCCTTCTACTACTGGCTTCTGCTGGGGTAGAAGCTGGAGCAGGCACTGGCTGAACAGTCTACCCTCCATTAGCTAGCAACTTAGCTCATGCTGGGCCGTCTGTTGATTTAGCTATCTTTTCTCTCCATCTGGCTGGGGTATCGTCAATTCTAGCTTCAATCAATTTTATTACAACTATTATTAACATAAAACCCCCAGCCATTTCCCAGTACCAAACGCCATTATTTGTTTGATCTATCCTTGTGACTACTATCCTGCTACTCCTTTCCCTCCCAGTTCTTGCAGCAGGAATTACAATACTACTCACAGACCGCAACCTTAATACTACATTCTTTGATCCTGCAGGAGGAGGAGATCCAATCCTTTATCAACACCTA
>EWHHS124-06|Sphyrna_tiburo
CCTTTATCTAATTTTTGGTGCATGAGCAGGAATAATTGGAACAGCCCTAAGTCTTTTAATTCGAGCTGAACTTGGGCAACCAGGTTCTCTTTTAGGAGATGATCAGATTTATAATGTAATTGTAACTGCCCACGCTTTTGTAATAATCTTTTTTATAGTTATACCAATTATAATTGGTGGCTTTGGAAACTGACTGGTTCCTTTAATAATTGGTGCACCAGACATGGCCTTCCCACGAATAAATAACATAAGCTTCTGGCTCCTTCCACCATCATTCCTTCTACTACTGGCTTCTGCTGGGGTAGAAGCTGGAGCAGGCACTGGCTGAACAGTCTACCCTCCATTAGCTAGCAACTTAGCTCATGCTGGGCCGTCTGTTGATTTAGCTATCTTTTCTCTCCATCTGGCTGGGGTATCGTCAATTCTAGCTTCAATCAATTTTATTACAACTATTATTAACATAAAACCCCCAGCCATTTCCCAGTACCAAACGCCATTATTTGTTTGATCTATCCTTGTGACTACTATCCTGCTACTCCTTTCCCTCCCAGTTCTTGCAGCAGGAATTACAATACTACTCACAGACCGCAACCTTAATACTACATTCTTTGATCCTGCAGGAGGAGGAGATCCAATCCTTTATCAACACCTA
>EWHHS126-06|Sphyrna_tiburo
CCTTTATCTAATTTTTGGTGCATGAGCAGGAATAATTGGAACAGCCCTAAGTCTTTTAATTCGAGCTGAACTTGGGCAACCAGGTTCTCTTTTAGGAGATGATCAGATTTATAATGTAATTGTAACTGCCCACGCTTTTGTAATAATCTTTTTTATAGTTATACCAATCATAATTGGTGGCTTTGGAAACTGACTGGTTCCTTTAATAATTGGTGCACCAGACATGGCCTTCCCACGAATAAATAACATAAGCTTCTGGCTCCTTCCACCATCATTCCTTCTACTACTAGCTTCTGCTGGGGTAGAAGCTGGAGCAGGCACCGGCTGAACAGTCTACCCTCCATTAGCTAGCAACTTAGCTCATGCTGGGCCATCTGTTGATTTAGCTATCTTTTCTCTCCATCTGGCTGGAGTATCGTCAATTCTAGCTTCAATCAATTTTATTACAACTATTATTAACATAAAACCCCCAGCCATTTCCCAGTACCAAACGCCATTATTTGTTTGATCTATCCTTGTGACTACTATTCTGCTACTCCTTTCCCTCCCAGTTCTTGCAGCAGGAATTACAATATTACTCACAGACCGCAACCTTAATACTACATTCTTTGATCCTGCAGGAGGAGGAGATCCAATCCTTTATCAACACCTA
>EWHHS128-06|Sphyrna_tiburo
CCTTTATCTAATTTTTGGTGCATGAGCAGGAATAATTGGAACAGCCCTAAGTCTTTTAATTCGAGCTGAACTTGGGCAACCAGGTTCTCTTTTAGGAGATGATCAGATTTATAATGTAATTGTAACTGCCCACGCTTTTGTAATAATCTTTTTTATAGTTATACCAATTATAATTGGTGGCTTTGGAAACTGACTGGTTCCTTTAATAATTGGTGCACCAGACATGGCCTTCCCACGAATAAATAACATAAGCTTCTGGCTCCTTCCACCATCATTCCTTCTACTACTGGCTTCTGCTGGGGTAGAAGCTGGAGCAGGCACTGGCTGAACAGTCTACCCTCCATTAGCTAGCAACTTAGCTCATGCTGGGCCGTCTGTTGATTTAGCTATCTTTTCTCTCCATCTGGCTGGGGTATCGTCAATTCTAGCTTCAATCAATTTTATTACAACTATTATTAACATAAAACCCCCAGCCATTTCCCAGTACCAAACGCCATTATTTGTTTGATCTATCCTTGTGACTACTATCCTGCTACTCCTTTCCCTCCCAGTTCTTGCAGCAGGAATTACAATACTACTCACAGACCGCAACCTTAATACTACATTCTTTGATCCTGCAGGAGGAGGAGATCCAATCCTTTATCAACACCTA
>EWHHS129-06|Sphyrna_tiburo
CCTTTATCTAATTTTTGGTGCATGAGCAGGAATAATTGGAACAGCCCTAAGTCTTTTAATTCGAGCTGAACTTGGGCAACCAGGTTCTCTTTTAGGAGATGATCAGATTTATAATGTAATTGTAACTGCCCACGCTTTTGTAATAATCTTTTTTATAGTTATACCAATTATAATTGGTGGCTTTGGAAACTGACTGGTTCCTTTAATAATTGGTGCACCAGACATGGCCTTCCCACGAATAAATAACATAAGCTTCTGGCTCCTTCCACCATCATTCCTTCTACTACTGGCTTCTGCTGGGGTAGAAGCTGGAGCAGGCACTGGCTGAACAGTCTACCCTCCATTAGCTAGCAACTTAGCTCATGCTGGGCCGTCTGTTGATTTAGCTATCTTTTCTCTCCATCTGGCTGGGGTATCGTCAATTCTAGCTTCAATCAATTTTATTACAACTATTATTAACATAAAACCCCCAGCCATTTCCCAGTACCAAACGCCATTATTTGTTTGATCTATCCTTGTGACTACTATCCTGCTACTCCTTTCCCTCCCAGTTCTTGCAGCAGGAATTACAATACTACTCACAGACCGCAACCTTAATACTACATTCTTTGATCCTGCAGGAGGAGGAGATCCAATCCTTTATCAACACCTA
>EWHHS140-06|Sphyrna_tiburo
CCTTTATCTAATTTTTGGTGCATGAGCAGGAATAATTGGAACAGCCCTAAGTCTTTTAATTCGAGCTGAACTTGGGCAACCAGGTTCTCTTTTAGGAGATGATCAGATTTATAATGTAATTGTAACTGCCCACGCTTTTGTAATAATCTTTTTTATAGTTATACCAATTATAATTGGTGGCTTTGGAAACTGACTGGTTCCTTTAATAATTGGTGCACCAGACATGGCCTTCCCACGAATAAATAACATAAGCTTCTGGCTCCTTCCACCATCATTCCTTCTACTACTGGCTTCTGCTGGGGTAGAAGCTGGAGCAGGCACTGGCTGAACAGTCTACCCTCCATTAGCTAGCAACTTAGCTCATGCTGGGCCGTCTGTTGATTTAGCTATCTTTTCTCTCCATCTGGCTGGGGTATCGTCAATTCTAGCTTCAATCAATTTTATTACAACTATTATTAACATAAAACCCCCAGCCATTTCCCAGTACCAAACGCCATTATTTGTTTGATCTATCCTTGTGACTACTATCCTGCTACTCCTTTCCCTCCCAGTTCTTGCAGCAGGAATTACAATACTACTCACAGACCGCAACCTTAATACTACATTCTTTGATCCTGCAGGAGGAGGAGATCCAATCCTTTATCAACACCTA
>EWHHS144-06|Sphyrna_tiburo
CCTTTATCTAATTTTTGGTGCATGAGCAGGAATAATTGGAACAGCCCTAAGTCTTTTAATTCGAGCTGAACTTGGGCAACCAGGTTCTCTTTTAGGAGATGATCAGATTTATAATGTAATTGTAACTGCCCACGCTTTTGTAATAATCTTTTTTATAGTTATACCAATCATAATTGGTGGCTTTGGAAACTGACTGGTTCCTTTAATAATTGGTGCACCAGACATGGCCTTCCCACGAATAAATAACATAAGCTTCTGGCTCCTTCCACCATCATTCCTTCTACTACTAGCTTCTGCTGGGGTAGAAGCTGGAGCAGGCACCGGCTGAACAGTCTACCCTCCATTAGCTAGCAACTTAGCTCATGCTGGGCCATCTGTTGATTTAGCTATCTTTTCTCTCCATCTGGCTGGAGTATCGTCAATTCTAGCTTCAATCAATTTTATTACAACTATTATTAACATAAAACCCCCAGCCATTTCCCAGTACCAAACGCCATTATTTGTTTGATCTATCCTTGTGACTACTATTCTGCTACTCCTTTCCCTCCCAGTTCTTGCAGCAGGAATTACAATATTACTCACAGACCGCAACCTTAATACTACnTTCTTTGATCCTGCAGGAGGAGGAGATCCAATCCTTTATCAACACCTA
>EWHHS145-06|Sphyrna_tiburo
CCTTTATCTAATTTTTGGTGCATGAGCAGGAATAATTGGAACAGCCCTAAGTCTTTTAATTCGAGCTGAACTTGGGCAACCAGGTTCTCTTTTAGGAGATGATCAGATTTATAATGTAATTGTAACTGCCCACGCTTTTGTAATAATCTTTTTTATAGTTATACCAATCATAATTGGTGGCTTTGGAAACTGACTGGTTCCTTTAATAATTGGTGCACCAGACATGGCCTTCCCACGAATAAATAACATAAGCTTCTGGCTCCTTCCACCATCATTCCTTCTACTACTAGCTTCTGCTGGGGTAGAAGCTGGAGCAGGCACCGGCTGAACAGTCTACCCTCCATTAGCTAGCAACTTAGCTCATGCTGGGCCATCTGTTGATTTAGCTATCTTTTCTCTCCATCTGGCTGGAGTATCGTCAATTCTAGCTTCAATCAATTTTATTACAACTATTATTAACATAAAACCCCCAGCCATTTCCCAGTACCAAACGCCATTATTTGTTTGATCTATCCTTGTGACTACTATTCTGCTACTCCTTTCCCTCCCAGTTCTTGCAGCAGGAATTACAATATTACTCACAGACCGCAACCTTAATACTACATTCTTTGATCCTGCAGGAGGAGGAGATCCAATCCTTTATCAACACCTA
>EWHHS123-06|Sphyrna_tudes
CCTTTATCTAATTTTTGGTGCATGAGCAGGAATAATTGGAACAGCCCTAAGTCTTTTAATTCGAGCTGAACTTGGGCAACCAGGTTCTCTCTTAGGAGACGATCAGATTTATAATGTAATTGTAACTGCCCACGCTTTTGTAATAATCTTTTTTATAGTAATACCAATTATAATTGGTGGCTTTGGGAATTGACTAGTTCCTTTAATAATTGGTGCACCAGACATGGCCTTCCCACGAATAAATAACATAAGCTTCTGGCTTCTTCCACCATCATTTCTTCTATTATTAGCCTCTGCTGGGGTAGAGGCTGGAGCAGGTACTGGCTGAACAGTTTACCCTCCATTAGCTAGCAATTTAGCCCATGCTGGGCCATCTGTTGATTTAGCTATCTTTTCTCTCCATTTAGCCGGGGTATCATCAATTCTAGCTTCAATCAATTTTATTACAACCATTATTAACATAAAACCTCCATCCATTTCCCAATATCAAACACCATTATTTGTTTGATCTATCCTTGTAACTACCATCCTACTCCTCCTCTCCCTTCCAGTTCTTGCAGCAGGAATTACAATATTACTCACAGATCGTAACCTTAATACTACATTTTTTGATCCTGCAGGAGGAGGAGACCCAATCCTCTATCAGCACCTA
>EWKU075-07|Sphyrna_zygaena
CCTTTACCTAATTTTTGGTGCATGAGCAGGTATAGTTGGGACAGCCCTAAGTCTCTTAATTCGAGCTGAACTTGGGCAACCAGGATCTCTTCTAGGAGATGACCAGATTTATAATGTAATTGTAACCGCCCACGCTTTCGTAATAATCTTTTTTATAGTTATGCCAATCATAATTGGTGGCTTCGGGAATTGATTAGTTCCTTTAATAATTGGTGCACCAGACATGGCCTTCCCACGAATAAATAACATAAGTTTCTGACTTCTTCCACCATCATTTCTTCTCCTCCTAGCTTCTGCTGGGGTAGAAGCTGGAGCAGGAACTGGTTGAACAGTTTATCCTCCATTAGCTAGCAATTTAGCCCATGCTGGACCATCCGTTGACTTAGCTATTTTTTCTCTTCATTTAGCTGGTGTATCATCAATCTTAGCCTCAATCAATTTTATTACAACTATTATCAATATAAAACCCCCAGCCATCTCCCAATATCAAACACCACTATTTGTTTGATCTATCCTTGTAACTACTATTTTACTTCTCCTCTCACTTCCAGTTCTTGCAGCAGGGATTACAATATTACTTACAGATCGTAACCTTAATACTACATTCTTTGATCCCGCAGGAGGAGGAGATCCAATTCTTTATCAACACTTA
>EWHHS030-06|Sphyrna_zygaena
CCTTTACnTAATTTTTGGTGnnnGAGCnGGTATAGTTGGGACAGCCCTAAGTCTCTTAATTCGAGCTGAACTTGGACAACCAGGATCTCTTCTAGGAGATGACCAGATTTATAATGTAATTGTAACCGCCCACGCTTTnGTAATAATCTTTTTTATAGTTATGCCAATCATAATTGGTGGCTTCGGGAATTGATTAGTTCCTTTAATAATTGGTGCACCAGACATGGCCTTCCCACGAATAAATAACATAAGTTTCTGACTTCTTCCACCATCATTTCTTCTCCTCCTAGCTTCTGCTGGGGTAGAAGCTGGAGCAGGAACTGGTTGAACAGTTTATCCTCCATTAGCTAGCAATTTAGCCCATGCTGGACCATCCGTTGACTTAGCTATTTTTTCTCTTCATTTAGCTGGTGTATCATCAATCTTAGCCTCAATCAATTTTATTACAACTATTATCAATATAAAACCCCCAGCCATCTCCCAATATCAAACACCACTATTTGTTTGATCTATCCTTGTAACTACTATTTTACTTCTCCTCTCACTTCCAGTTCTTGCAGCAGGGATTACAATATTACTTACAGATCGTAACCTTAATACTACATTCTTTGATCCCGCAGGAGGAGGAGATCCAATTCTTTATCAACACTTA
>EWHHS029-06|Sphyrna_zygaena
CCTTTACCTAATTTTTGGTGCATGAGCAGGTATAGTTGGGACAGCCCTAAGTCTCTTAATTCGAGCTGAACTTGGACAACCAGGATCTCTTCTAGGAGATGACCAGATTTATAATGTAATTGTAACCGCCCACGCTTTCGTAATAATCTTTTTTATAGTTATGCCAATCATAATTGGTGGCTTCGGGAATTGATTAGTTCCTTTAATAATTGGTGCACCAGACATGGCCTTCCCACGAATAAATAACATAAGTTTCTGACTTCTTCCACCATCATTTCTTCTCCTCCTAGCTTCTGCTGGGGTAGAAGCTGGAGCAGGAACTGGTTGAACAGTTTATCCTCCATTAGCTAGCAATTTAGCCCATGCTGGACCATCCGTTGACTTAGCTATTTTTTCTCTTCATTTAGCTGGTGTATCATCAATCTTAGCCTCAATCAATTTTATTACAACTATTATCAATATAAAACCCCCAGCCATCTCCCAATATCAAACACCACTATTTGTTTGATCTATCCTTGTAACTACTATTTTACTTCTCCTCTCACTTCCAGTTCTTGCAGCAGGGATTACAATATTACTTACAGATCGTAACCTTAATACTACATTCTTTGATCCCGCAGGAGGAGGAGATCCAATTCTTTATCAACACTTA
>EWHHS031-06|Sphyrna_zygaena
CCTTTACCTAATTTTTGGTGCATGAGCAGGTATAGTTGGGACAGCCCTAAGTCTCTTAATTCGAGCTGAACTTGGACAACCAGGATCTCTTCTAGGAGATGACCAGATTTATAATGTAATTGTAACCGCCCACGCTTTCGTAATAATCTTTTTTATAGTTATGCCAATCATAATTGGTGGCTTCGGGAATTGATTAGTTCCTTTAATAATTGGTGCACCAGACATGGCCTTCCCACGAATAAATAACATAAGTTTCTGACTTCTTCCACCATCATTTCTTCTCCTCCTAGCTTCTGCTGGGGTAGAAGCTGGAGCAGGAACTGGTTGAACAGTTTATCCTCCATTAGCTAGCAATTTAGCCCATGCTGGACCATCCGTTGACTTAGCTATTTTTTCTCTTCATTTAGCTGGTGTATCATCAATCTTAGCCTCAATCAATTTTATTACAACTATTATCAATATAAAACCCCCAGCCATCTCCCAATATCAAACACCACTATTTGTTTGATCTATCCTTGTAACTACTATTTTACTTCTCCTCTCACTTCCAGTTCTTGCAGCAGGGATTACAATATTACTTACAGATCGTAACCTTAATACTACATTCTTTGATCCCGCAGGAGGAGGAGATCCAATTCTTTATCAACACTTA
>EWHHS032-06|Sphyrna_zygaena
CCTTTACCTAATTTTTGGTGCATGAGCAGGTATAGTTGGGACAGCCCTAAGTCTCTTAATTCGAGCTGAACTTGGACAACCAGGATCTCTTCTAGGAGATGACCAGATTTATAATGTAATTGTAACCGCCCACGCTTTCGTAATAATCTTTTTTATAGTTATGCCAATCATAATTGGTGGCTTCGGGAATTGATTAGTTCCTTTAATAATTGGTGCACCAGACATGGCCTTCCCACGAATAAATAACATAAGTTTCTGACTTCTTCCACCATCATTTCTTCTCCTCCTAGCTTCTGCTGGGGTAGAAGCTGGAGCAGGAACTGGTTGAACAGTTTATCCTCCATTAGCTAGCAATTTAGCCCATGCTGGACCATCCGTTGACTTAGCTATTTTTTCTCTTCATTTAGCTGGTGTATCATCAATCTTAGCCTCAATCAATTTTATTACAACTATTATCAATATAAAACCCCCAGCCATCTCCCAATATCAAACACCACTATTTGTTTGATCTATCCTTGTAACTACTATTTTACTTCTCCTCTCACTTCCAGTTCTTGCAGCAGGGATTACAATATTACTTACAGATCGTAACCTTAATACTACATTCTTTGATCCCGCAGGAGGAGGAGATCCAATTCTTTATCAACACTTA
>EWHHS024-06|Sphyrna_zygaena
CCTTTACCTAATTTTTGGTGCATGAGCAGGTATAGTTGGGACAGCCCTAAGTCTCTTAATTCGAGCTGAACTTGGGCAACCAGGATCTCTTCTAGGAGATGACCAGATTTATAATGTAATTGTAACCGCCCACGCTTTCGTAATAATCTTTTTTATAGTTATGCCAATCATAATTGGTGGCTTCGGGAATTGATTAGTTCCTTTAATAATTGGTGCACCAGACATGGCCTTCCCACGAATAAATAACATAAGTTTCTGACTTCTTCCACCATCATTTCTTCTCCTCCTAGCTTCTGCTGGGGTAGAAGCTGGAGCAGGAACTGGTTGAACAGTTTATCCTCCATTAGCTAGCAATTTAGCCCATGCTGGACCATCCGTTGACTTAGCTATTTTTTCTCTTCATTTAGCTGGTGTATCATCAATCTTAGCCTCAATCAATTTTATTACAACTATTATCAATATAAAACCCCCAGCCATCTCCCAATATCAAACACCACTATTTGTTTGATCTATCCTTGTAACTACTATTTTACTTCTCCTCTCACTTCCAGTTCTTGCAGCAGGGATTACAATATTACTTACAGATCGTAACCTTAATACTACATTCTTTGATCCCGCAGGAGGAGGAGATCCAATTCTTTATCAACACTTA
>EWHHS023-06|Sphyrna_zygaena
CCTTTACCTAATTTTTGGTGCATGAGCAGGTATAGTTGGGACAGCCCTAAGTCTCTTAATTCGAGCTGAACTTGGGCAACCAGGATCTCTTCTAGGAGATGACCAGATTTATAATGTAATTGTAACCGCCCACGCTTTCGTAATAATCTTTTTTATAGTTATGCCAATCATAATTGGTGGCTTCGGGAATTGATTAGTCCCTTTAATAATTGGTGCACCAGACATGGCCTTCCCACGAATAAATAACATAAGTTTCTGACTTCTTCCACCATCATTTCTTCTCCTCCTAGCTTCTGCTGGGGTAGAAGCTGGAGCAGGAACTGGTTGAACAGTTTATCCTCCATTAGCTAGCAATTTAGCCCATGCTGGACCATCCGTTGACTTAGCTATTTTTTCTCTTCATTTAGCTGGTGTATCATCAATCTTAGCCTCAATCAATTTTATTACAACTATTATCAATATAAAACCCCCAGCCATCTCCCAATATCAAACACCACTATTTGTTTGATCTATCCTTGTAACTACTATTTTACTTCTCCTCTCACTTCCAGTTCTTGCAGCAGGGATTACAATATTACTTACAGATCGTAACCTTAATACTACATTCTTTGATCCCGCAGGAGGAGGAGATCCAATTCTTTATCAACACTTA
>EWHHS025-06|Sphyrna_zygaena
CCTTTACCTAATTTTTGGTGCATGAGCAGGTATAGTTGGGACAGCCCTAAGTCTCTTAATTCGAGCTGAACTTGGGCAACCAGGATCTCTTCTAGGAGATGACCAGATTTATAATGTAATTGTAACCGCCCACGCTTTCGTAATAATCTTTTTTATAGTTATGCCAATCATAATTGGTGGCTTCGGGAATTGATTAGTTCCTTTAATAATTGGTGCACCAGACATGGCCTTCCCACGAATAAATAACATAAGTTTCTGACTTCTTCCACCATCATTTCTTCTCCTCCTAGCTTCTGCTGGGGTAGAAGCTGGAGCAGGAACTGGTTGAACAGTTTATCCTCCATTAGCTAGCAATTTAGCCCATGCTGGACCATCCGTTGACTTAGCTATTTTTTCTCTTCATTTAGCTGGTGTATCATCAATCTTAGCCTCAATCAATTTTATTACAACTATTATCAATATAAAACCCCCAGCCATCTCCCAATATCAAACACCACTATTTGTTTGATCTATCCTTGTAACTACTATTTTACTTCTCCTCTCACTTCCAGTTCTTGCAGCAGGGATTACAATATTACTTACAGATCGTAACCTTAATACTACATTCTTTGATCCCGCAGGAGGAGGAGATCCAATTCTTTATCAACACTTA
>EWHHS026-06|Sphyrna_zygaena
CCTTTACCTAATTTTTGGTGCATGAGCAGGTATAGTTGGGACAGCCCTAAGTCTCTTAATTCGAGCTGAACTTGGGCAACCAGGATCTCTTCTAGGAGATGACCAGATTTATAATGTAATTGTAACCGCCCACGCTTTCGTAATAATCTTTTTTATAGTTATGCCAATCATAATTGGTGGCTTCGGGAATTGATTAGTTCCTTTAATAATTGGTGCACCAGACATGGCCTTCCCACGAATAAATAACATAAGTTTCTGACTTCTTCCACCATCATTTCTTCTCCTCCTAGCTTCTGCTGGGGTAGAAGCTGGAGCAGGAACTGGTTGAACAGTTTATCCTCCATTAGCTAGCAATTTAGCCCATGCTGGACCATCCGTTGACTTAGCTATTTTTTCTCTTCATTTAGCTGGTGTATCATCAATCTTAGCCTCAATCAATTTTATTACAACTATTATCAATATAAAACCCCCAGCCATCTCCCAATATCAAACACCACTATTTGTTTGATCTATCCTTGTAACTACTATTTTACTTCTCCTCTCACTTCCAGTTCTTGCAGCAGGGATTACAATATTACTTACAGATCGTAACCTTAATACTACATTCTTTGATCCCGCAGGAGGAGGAGATCCAATTCTTTATCAACACTTA
>EWHHS021-06|Sphyrna_zygaena
CCTTTACCTAATTTTTGGTGCATGAGCAGGTATAGTTGGGACAGCCCTAAGTCTCTTAATTCGAGCTGAACTTGGGCAACCAGGATCTCTTCTAGGAGATGACCAGATTTATAATGTAATTGTAACCGCCCACGCTTTCGTAATAATCTTTTTTATAGTTATGCCAATCATAATTGGTGGCTTCGGGAATTGATTAGTTCCTTTAATAATTGGTGCACCAGACATGGCCTTCCCACGAATAAATAACATAAGTTTCTGACTTCTTCCACCATCATTTCTTCTCCTCCTAGCTTCTGCTGGGGTAGAAGCTGGAGCAGGAACTGGTTGAACAGTTTATCCTCCATTAGCTAGCAATTTAGCCCATGCTGGACCATCCGTTGACTTAGCTATTTTTTCTCTTCATTTAGCTGGTGTATCATCAATCTTAGCCTCAATCAATTTTATTACAACTATTATCAATATAAAACCCCCAGCCATCTCCCAATATCAAACACCACTATTTGTTTGATCTATCCTTGTAACTACTATTTTACTTCTCCTCTCACTTCCAGTTCTTGCAGCAGGGATTACAATATTACTTACAGATCGTAACCTTAATACTACATTCTTTGATCCCGCAGGAGGAGGAGATCCAATTCTTTATCAACACTTA
>EWHHS022-06|Sphyrna_zygaena
CCTTTACCTAATTTTTGGTGCATGAGCAGGTATAGTTGGGACAGCCCTAAGTCTCTTAATTCGAGCTGAACTTGGGCAACCAGGATCTCTTCTAGGAGATGACCAGATTTATAATGTAATTGTAACCGCCCACGCTTTCGTAATAATCTTTTTTATAGTTATGCCAATCATAATTGGTGGCTTCGGGAATTGATTAGTTCCTTTAATAATTGGTGCACCAGACATGGCCTTCCCACGAATAAATAACATAAGTTTCTGACTTCTTCCACCATCATTTCTTCTCCTCCTAGCTTCTGCTGGGGTAGAAGCTGGAGCAGGAACTGGTTGAACAGTTTATCCTCCATTAGCTAGCAATTTAGCCCATGCTGGACCATCCGTTGACTTAGCTATTTTTTCTCTTCATTTAGCTGGTGTATCATCAATCTTAGCCTCAATCAATTTTATTACAACTATTATCAATATAAAACCCCCAGCCATCTCCCAATATCAAACACCACTATTTGTTTGATCTATCCTTGTAACTACTATTTTACTTCTCCTCTCACTTCCAGTTCTTGCAGCAGGGATTACAATATTACTTACAGATCGTAACCTTAATACTACATTCTTTGATCCCGCAGGAGGAGGAGATCCAATTCTTTATCAACACTTA
>EWHHS027-06|Sphyrna_zygaena
CCTTTACCTAATTTTTGGTGCATGAGCAGGTATAGTTGGGACAGCCCTAAGTCTCTTAATTCGAGCTGAACTTGGACAACCAGGATCTCTTCTAGGAGATGACCAGATTTATAATGTAATTGTAACCGCCCACGCTTTCGTAATAATCTTTTTTATAGTTATGCCAATCATAATTGGTGGCTTCGGGAATTGATTAGTTCCTTTAATAATTGGTGCACCAGACATGGCCTTCCCACGAATAAATAACATAAGTTTCTGACTTCTTCCACCATCATTTCTTCTCCTCCTAGCTTCTGCTGGGGTAGAAGCTGGAGCAGGAACTGGTTGAACAGTTTATCCTCCATTAGCTAGCAATTTAGCCCATGCTGGACCATCCGTTGACTTAGCTATTTTTTCTCTTCATTTAGCTGGTGTATCATCAATCTTAGCCTCAATCAATTTTATTACAACTATTATCAATATAAAACCCCCAGCCATCTCCCAATATCAAACACCACTATTTGTTTGATCTATCCTTGTAACTACTATTTTACTTCTCCTCTCACTTCCAGTTCTTGCAGCAGGGATTACAATATTACTTACAGATCGTAACCTTAATACTACATTCTTTGATCCCGCAGGAGGAGGAGATCCAATTCTTTATCAACACTTT
>EWHHS028-06|Sphyrna_zygaena
[truncated: 1,223,925 more chars]
